# Supplementary material for: Global genome analysis of the shikimic acid pathway reveals greater gene loss in host-associated than in free-living bacteria
Source: BMC Genomics. 2010 Nov 11;11:628. doi: 10.1186/1471-2164-11-628 (PMC3018139; doi:10.1186/1471-2164-11-628)
Supplement: Additional file 1 — Distribution of genes encoding enzymes of the shikimic acid pathway in non-host associated (free-living) Bacteria. [file 1471-2164-11-628-S1.XLS]

## Sheet: Feuil1
Non-host associated (Free-living) bacteria		Enzyme 1															Enzyme 2					Enzyme 3										Enzyme 4										Enzyme 5					Enzyme 6
		DAHP_synthase_1					DAHP_synthase_2					Aldolase					DHQ_synthase					DHquinase-I					DHquinase-II					Shikimate_dh_N					Shikimate_DH					SKI					EPSP_synthase
Genome Accession number	Bacterial names	E_value	Score	Profile coverage	Protein coverage	Presence	E_value	Score	Profile coverage	Protein coverage	Presence	E_value	Score	Profile coverage	Protein coverage	Presence	E_value	Score	Profile coverage	Protein coverage	Presence	E_value	Score	Profile coverage	Protein coverage	Presence	E_value	Score	Profile coverage	Protein coverage	Presence	E_value	Score	Profile coverage	Protein coverage	Presence	E_value	Score	Profile coverage	Protein coverage	Presence	E_value	Score	Profile coverage	Protein coverage	Presence	E_value	Score	Profile coverage
NC_009925.1	Acaryochloris marina MBIC11017	2.2e-143	477.4	1..323	24..340	OK	MISSING	MISSING	MISSING	MISSING	NO	7.1e-30	91	62..196	67..201	OK	4.3e-164	546.1	1..339	19..336	OK	MISSING	MISSING	MISSING	MISSING	NO	7.8e-74	234.1	1..147	5..147	OK	4.2e-37	124.3	1..84	13..101	OK	6.9e-57	190	1..164	161..307	OK	2.5e-72	241.3	1..170	15..171	OK	3.3e-176	586.4	1..452
NC_008578.1	Acidothermus cellulolyticus 11B	MISSING	MISSING	MISSING	MISSING	NO	MISSING	MISSING	MISSING	MISSING	NO	3.5e-25	75.3	1..182	10..188	OK	4.1e-133	443.3	1..339	17..326	OK	8.3e-05	7.3	1..25	363..385	NO	7.4e-67	211.1	1..147	3..146	OK	1.8e-38	128.8	1..84	45..126	OK	1.1e-23	77.6	17..164	176..305	OK	3.5e-63	210.9	1..170	11..166	OK	1.2e-130	435.1	1..452
NC_008260.1	Alcanivorax borkumensis SK2	6.7e-139	462.5	1..323	26..342	OK	MISSING	MISSING	MISSING	MISSING	NO	MISSING	MISSING	MISSING	MISSING	NO	5.8e-175	582.3	1..339	17..323	OK	MISSING	MISSING	MISSING	MISSING	NO	3.3e-86	274.8	1..147	16..160	OK	2.1e-32	108.7	1..84	15..97	OK	5.8e-71	236.8	1..164	158..303	OK	5.5e-78	260.1	1..170	1..158	OK	1.2e-170	567.9	1..452
NC_008340.1	Alkalilimnicola ehrlichii MLHE-1	3.1e-135	450.3	1..323	26..342	OK	MISSING	MISSING	MISSING	MISSING	NO	MISSING	MISSING	MISSING	MISSING	NO	1.2e-178	594.5	1..339	20..326	OK	MISSING	MISSING	MISSING	MISSING	NO	3.6e-85	271.4	1..147	3..146	OK	3.3e-32	108	1..84	7..89	OK	5e-70	233.7	1..164	159..304	OK	5.4e-75	250.2	1..170	13..170	OK	8.1e-150	498.7	1..452
NC_009922.1	Alkaliphilus oremlandii OhILAs	6.3e-119	396.1	1..317	14..260	OK	MISSING	MISSING	MISSING	MISSING	NO	MISSING	MISSING	MISSING	MISSING	NO	1.3e-118	395	1..339	17..323	OK	6e-84	279.9	1..246	19..246	OK	MISSING	MISSING	MISSING	MISSING	NO	3.6e-41	137.8	1..84	14..96	OK	7.2e-21	67.3	21..164	124..241	OK ?	9.8e-50	166.3	1..170	11..166	OK	2.1e-155	517.3	1..452
NC_011138.1	Alteromonas macleodii 'Deep ecotype'	3.7e-149	496.5	1..323	26..342	OK	MISSING	MISSING	MISSING	MISSING	NO	1.6e-112	367.2	1..196	10..204	OK	4.1e-171	569.5	1..339	12..319	OK	MISSING	MISSING	MISSING	MISSING	NO	2.1e-94	301.8	1..147	1..144	OK	1.3e-26	89.4	1..84	6..89	OK	2.2e-66	221.6	1..164	10..155	OK	5.8e-81	270	1..170	13..170	OK	2.9e-162	540.1	1..452
NC_010170.1	Bordetella petrii DSM 12804	6.7e-159	528.9	1..323	25..339	OK	MISSING	MISSING	MISSING	MISSING	NO	8.8e-30	90.7	1..196	11..204	OK	7.4e-179	595.2	1..339	17..324	OK	MISSING	MISSING	MISSING	MISSING	NO	3.2e-87	278.1	1..144	3..144	OK	1.2e-27	92.9	1..84	12..95	OK	1.5e-65	218.8	1..164	163..308	OK	5.7e-74	246.8	1..170	43..200	OK	3.2e-147	490.1	1..452
NC_007503.1	Carboxydothermus hydrogenoformans Z-2901	2e-117	391.1	1..323	79..334	OK	MISSING	MISSING	MISSING	MISSING	NO	2.9e-05	8.7	1..24	291..315	NO	1.4e-128	428.2	1..339	189..495	OK	MISSING	MISSING	MISSING	MISSING	NO	9.5e-74	233.8	1..147	1..144	OK	1.3e-45	152.5	1..84	12..94	OK	9.9e-29	96	1..164	111..234	OK	9.5e-63	209.5	1..170	9..166	OK	3.5e-157	523.2	1..452
NC_002696.1	Caulobacter crescentus CB15	4.5e-156	519.5	1..323	36..350	OK	MISSING	MISSING	MISSING	MISSING	NO	9.5e-25	73.8	80..196	91..209	OK	1.9e-163	544	1..339	18..334	OK	MISSING	MISSING	MISSING	MISSING	NO	4.7e-71	224.9	1..147	3..146	OK	2e-45	151.9	1..84	14..96	OK	4.2e-23	75.5	1..164	116..235	OK	4e-69	230.7	1..170	40..196	OK	1.8e-139	464.3	1..452
NC_011916.1	Caulobacter crescentus NA1000	4.5e-156	519.5	1..323	36..350	OK	MISSING	MISSING	MISSING	MISSING	NO	9.5e-25	73.8	80..196	91..209	OK	1.9e-163	544	1..339	18..334	OK	MISSING	MISSING	MISSING	MISSING	NO	4.7e-71	224.9	1..147	3..146	OK	2e-45	151.9	1..84	14..96	OK	4.2e-23	75.5	1..164	116..235	OK	4e-69	230.7	1..170	40..196	OK	1.8e-139	464.3	1..452
NC_011027.1	Chlorobaculum parvum NCIB 8327	4.3e-142	473.1	1..323	24..340	OK	MISSING	MISSING	MISSING	MISSING	NO	MISSING	MISSING	MISSING	MISSING	NO	8.6e-69	229.6	1..339	16..318	OK	MISSING	MISSING	MISSING	MISSING	NO	8.5e-60	187.9	1..147	4..147	OK	1.3e-43	145.9	1..84	12..95	OK	4e-66	220.7	1..164	161..307	OK	8.2e-56	186.5	1..170	13..177	OK	9.7e-120	398.8	1..452
NC_007514.1	Chlorobium chlorochromatii CaD3	1.4e-132	441.4	1..323	24..339	OK	MISSING	MISSING	MISSING	MISSING	NO	MISSING	MISSING	MISSING	MISSING	NO	2.3e-132	440.7	9..339	14..321	OK	MISSING	MISSING	MISSING	MISSING	NO	2.5e-62	196.2	1..147	26..169	OK	5.1e-38	127.3	1..84	10..93	OK	2.4e-64	214.8	1..164	161..307	OK	3.3e-57	191.1	1..170	14..178	OK	1.1e-119	398.7	1..452
NC_010803.1	Chlorobium limicola DSM 245	6.7e-138	459.1	1..323	24..339	OK	MISSING	MISSING	MISSING	MISSING	NO	MISSING	MISSING	MISSING	MISSING	NO	2e-136	454.2	1..339	7..322	OK	9.3e-06	10.6	1..31	150..176	NO	4.3e-64	202	1..147	4..147	OK	1.7e-40	135.6	1..84	10..93	OK	1.5e-64	215.5	1..164	161..307	OK	1.6e-54	182.2	1..170	13..181	OK	1.5e-123	411.5	1..452
NC_010831.1	Chlorobium phaeobacteroides BS1	4.3e-134	446.5	1..323	24..340	OK	MISSING	MISSING	MISSING	MISSING	NO	MISSING	MISSING	MISSING	MISSING	NO	1.3e-133	444.9	1..339	6..321	OK	MISSING	MISSING	MISSING	MISSING	NO	4.9e-62	195.3	1..147	7..150	OK	3.4e-37	124.6	1..84	10..93	OK	6e-62	206.8	1..164	161..307	OK	1.2e-49	166	1..170	13..177	OK	4.8e-113	376.6	1..452
NC_008369.1	Chlorobium phaeobacteroides DSM 266	1.6e-138	461.2	1..323	24..339	OK	MISSING	MISSING	MISSING	MISSING	NO	MISSING	MISSING	MISSING	MISSING	NO	4.8e-139	462.9	1..339	6..321	OK	MISSING	MISSING	MISSING	MISSING	NO	1.3e-63	200.5	1..147	16..159	OK	8.9e-40	133.2	1..84	10..93	OK	6.7e-63	210	1..164	161..307	OK	1.6e-52	175.5	1..170	13..177	OK	3.4e-119	397	1..452
NC_011026.1	Chloroherpeton thalassium ATCC 35110	4.4e-131	436.5	1..323	24..340	OK	MISSING	MISSING	MISSING	MISSING	NO	MISSING	MISSING	MISSING	MISSING	NO	4.8e-129	429.7	1..339	7..322	OK	MISSING	MISSING	MISSING	MISSING	NO	2.3e-62	196.4	1..147	5..148	OK	5.3e-40	133.9	1..84	9..92	OK	3.1e-60	201.2	1..164	161..307	OK	5e-52	173.9	1..170	13..181	OK	1.2e-125	418.5	1..452
NC_009706.1	Clostridium kluyveri DSM 555	4.4e-131	436.5	1..323	24..340	OK	MISSING	MISSING	MISSING	MISSING	NO	MISSING	MISSING	MISSING	MISSING	NO	4.8e-129	429.7	1..339	7..322	OK	MISSING	MISSING	MISSING	MISSING	NO	2.3e-62	196.4	1..147	5..148	OK	5.3e-40	133.9	1..84	9..92	OK	3.1e-60	201.2	1..164	161..307	OK	5e-52	173.9	1..170	13..181	OK	1.2e-125	418.5	1..452
NC_011837.1	Clostridium kluyveri NBRC 12016	5.5e-112	373.1	1..323	81..333	OK	MISSING	MISSING	MISSING	MISSING	NO	MISSING	MISSING	MISSING	MISSING	NO	5e-137	456.3	1..339	17..324	OK	1.3e-88	295.5	1..246	19..247	OK	1.2e-05	9.7	131..147	131..147	NO	3.5e-43	144.5	1..84	14..96	OK	1.5e-15	47.9	1..164	113..245	OK ?	2e-51	171.9	1..170	14..166	OK	7.9e-134	445.6	1..452
NC_010546.1	Cyanothece sp. ATCC 51142	4.3e-130	433.2	1..323	84..340	OK	MISSING	MISSING	MISSING	MISSING	NO	1.1e-42	133.8	1..196	15..209	OK	1.2e-91	305.5	19..339	63..368	OK	MISSING	MISSING	MISSING	MISSING	NO	1.5e-71	226.6	1..147	9..152	OK	3.1e-39	131.4	1..84	13..95	OK	1.9e-56	188.6	1..164	161..307	OK	4.9e-70	233.7	1..170	19..175	OK	5.3e-180	599	1..452
NC_011729.1	Cyanothece sp. PCC 7424	6.4e-142	472.5	1..323	24..340	OK	MISSING	MISSING	MISSING	MISSING	NO	9e-40	124	1..196	7..201	OK	4.1e-167	556.2	1..339	18..330	OK	MISSING	MISSING	MISSING	MISSING	NO	5.9e-79	250.9	1..147	4..147	OK	3.9e-44	147.7	1..84	13..95	OK	4.1e-56	187.5	1..164	161..307	OK	2.8e-70	234.5	1..170	16..180	OK	3.7e-178	592.9	1..452
NC_011884.1	Cyanothece sp. PCC 7425	1.5e-141	471.2	1..323	24..340	OK	MISSING	MISSING	MISSING	MISSING	NO	4.4e-35	108.4	1..196	10..203	OK	1.8e-158	527.5	1..339	1..339	OK	MISSING	MISSING	MISSING	MISSING	NO	6.8e-73	231	1..147	2..145	OK	3.9e-37	124.4	1..84	16..102	OK	4.9e-60	200.5	1..164	161..307	OK	3.6e-67	224.2	1..170	2..157	OK	6.9e-170	565.4	1..452
NC_011726.1	Cyanothece sp. PCC 8801	2.1e-132	440.9	1..323	84..340	OK	MISSING	MISSING	MISSING	MISSING	NO	9.4e-40	124	1..196	16..209	OK	7e-173	575.3	1..339	18..330	OK	MISSING	MISSING	MISSING	MISSING	NO	4.3e-76	241.5	1..147	7..150	OK	2.6e-43	145	1..84	13..95	OK	1.7e-60	202.1	1..164	161..307	OK	4.7e-69	230.4	1..170	18..174	OK	1.1e-173	578	1..452
NC_008025.1	Deinococcus geothermalis DSM 11300	7.4e-132	439.1	1..323	122..375	OK	MISSING	MISSING	MISSING	MISSING	NO	1.1e-31	97.1	33..179	37..184	OK	5.1e-118	393.1	1..339	21..313	OK	MISSING	MISSING	MISSING	MISSING	NO	3.8e-69	218.7	1..143	21..159	OK	1.5e-38	129.1	1..84	100..182	OK	3.3e-51	171.2	1..164	173..318	OK	1.8e-63	211.9	1..170	7..162	OK	1.9e-91	304.8	1..452
NC_011768.1	Desulfatibacillum alkenivorans AK-01	1.3e-106	355.2	1..323	4..271	OK	MISSING	MISSING	MISSING	MISSING	NO	MISSING	MISSING	MISSING	MISSING	NO	9.6e-126	418.8	1..339	18..310	OK	MISSING	MISSING	MISSING	MISSING	NO	7.4e-89	283.5	1..147	8..150	OK	1.3e-42	142.6	1..84	14..94	OK	1.7e-72	241.9	1..164	161..306	OK	4.8e-54	180.6	1..170	10..171	OK	6.9e-149	495.6	1..452
NC_009253.1	Desulfotomaculum reducens MI-1	3.4e-105	350.5	1..323	81..335	OK	MISSING	MISSING	MISSING	MISSING	NO	MISSING	MISSING	MISSING	MISSING	NO	7.2e-175	582	1..339	17..327	OK	8.1e-05	7.4	1..29	67..94	NO	1.5e-74	236.4	1..147	1..144	OK	3.6e-49	164.4	1..84	15..97	OK	1.1e-61	205.9	1..164	161..306	OK	1.5e-50	168.9	1..170	13..166	OK	1.2e-157	524.7	1..452
NC_011992.1	Diaphorobacter sp. TPSY	6.5e-162	538.9	1..323	41..360	OK	MISSING	MISSING	MISSING	MISSING	NO	6.1e-96	311.8	1..196	10..205	OK	1.3e-171	571.1	1..339	20..332	OK	MISSING	MISSING	MISSING	MISSING	NO	4.1e-75	238.3	1..143	3..147	OK	1.8e-31	105.6	1..84	10..92	OK	1.8e-64	215.2	1..164	166..311	OK	1.1e-66	222.6	1..170	11..170	OK	5.2e-155	516	1..452
NC_011297.1	Dictyoglomus thermophilum H-6-12	7.1e-124	412.5	1..323	84..336	OK	MISSING	MISSING	MISSING	MISSING	NO	8.6e-40	124.1	1..185	7..191	OK	3e-131	437	1..339	17..317	OK	MISSING	MISSING	MISSING	MISSING	NO	2e-67	213	1..147	4..147	OK	8.5e-36	120	1..84	11..93	OK	1.3e-20	66.4	27..164	126..229	OK	1.2e-62	209.2	1..170	12..171	OK	5.8e-144	479.3	1..452
NC_007722.1	Erythrobacter litoralis HTCC2594	MISSING	MISSING	MISSING	MISSING	NO	MISSING	MISSING	MISSING	MISSING	NO	1e-102	334.4	1..196	4..195	OK	3e-140	466.9	1..339	17..332	OK	MISSING	MISSING	MISSING	MISSING	NO	7.7e-64	201.2	1..142	2..141	OK	3.2e-40	134.6	1..84	16..99	OK	4e-15	46.4	28..164	136..246	NO	1.9e-61	205.2	1..170	30..186	OK	2.3e-118	394.2	82..452
NC_007517.1	Geobacter metallireducens GS-15	1.3e-154	514.7	1..323	24..339	OK	MISSING	MISSING	MISSING	MISSING	NO	MISSING	MISSING	MISSING	MISSING	NO	3e-164	546.7	1..339	18..326	OK	MISSING	MISSING	MISSING	MISSING	NO	1.5e-82	262.8	1..147	1..144	OK	2.9e-47	158.1	1..84	12..94	OK	5.4e-69	230.2	1..164	161..306	OK	7.3e-59	196.6	1..170	10..166	OK	1.2e-159	531.4	1..452
NC_007645.1	Hahella chejuensis KCTC 2396	1.1e-119	398.7	1..323	12..274	OK	MISSING	MISSING	MISSING	MISSING	NO	6.4e-97	315	1..196	14..209	OK	5.8e-175	582.3	1..339	22..329	OK	MISSING	MISSING	MISSING	MISSING	NO	2.1e-86	275.5	1..147	2..146	OK	2.7e-29	98.4	1..84	6..88	OK	3.1e-71	237.7	1..164	160..305	OK	7.1e-72	239.8	1..170	26..183	OK	4.4e-162	539.5	1..452
NC_011889.1	Halothermothrix orenii H 168	1.1e-110	368.7	1..323	5..278	OK	MISSING	MISSING	MISSING	MISSING	NO	MISSING	MISSING	MISSING	MISSING	NO	4.1e-157	523	1..339	21..331	OK	MISSING	MISSING	MISSING	MISSING	NO	3.4e-74	235.3	1..147	2..145	OK	6.4e-49	163.6	1..84	11..93	OK	6.2e-28	93.1	18..164	120..239	OK	5.4e-60	200.3	1..170	9..165	OK	6.4e-161	535.6	1..452
NC_009138.1	Herminiimonas arsenicoxydans	MISSING	MISSING	MISSING	MISSING	NO	MISSING	MISSING	MISSING	MISSING	NO	9.7e-78	250.9	14..196	2..184	OK	3.3e-178	593	1..339	212..520	OK	MISSING	MISSING	MISSING	MISSING	NO	1.2e-83	266.4	1..145	3..145	OK	4.9e-33	110.8	1..84	10..92	OK	5.5e-62	207	1..161	171..313	OK	1.9e-78	261.6	1..170	11..168	OK	8.1e-165	548.6	8..452
NC_011126.1	Hydrogenobaculum sp. Y04AAS1	6e-105	349.7	28..323	3..261	OK	MISSING	MISSING	MISSING	MISSING	NO	MISSING	MISSING	MISSING	MISSING	NO	MISSING	MISSING	MISSING	MISSING	NO	2e-62	207.2	1..246	3..210	OK	MISSING	MISSING	MISSING	MISSING	NO	9.6e-39	129.8	1..84	14..96	OK	3.9e-64	214.1	1..164	160..304	OK	1.4e-50	169	1..170	1..153	OK	2.5e-121	404.1	1..452
NC_008358.1	Hyphomonas neptunium ATCC 15444	1.3e-83	278.8	25..323	15..283	OK	MISSING	MISSING	MISSING	MISSING	NO	1e-72	234.1	1..196	8..203	OK	2.5e-152	507.1	1..339	23..338	OK	MISSING	MISSING	MISSING	MISSING	NO	7.8e-67	211.1	1..147	3..144	OK	4.2e-33	111	1..84	7..89	OK	4.6e-16	49.8	18..105	112..195	NO?	4e-70	234	1..170	25..181	OK	6.2e-142	472.6	1..452
NC_007802.1	Jannaschia sp. CCS1	2.8e-93	310.9	29..323	16..272	OK	MISSING	MISSING	MISSING	MISSING	NO	4.4e-91	295.5	1..196	10..204	OK	9.3e-143	475.3	1..339	18..333	OK	MISSING	MISSING	MISSING	MISSING	NO	2e-79	252.5	1..147	1..144	OK	8.1e-35	116.7	1..84	11..93	OK	2.1e-21	69.3	26..164	129..232	OK	5.4e-52	173.8	1..170	22..179	OK	2e-123	411	1..452
NC_010524.1	Leptothrix cholodnii SP-6	1.7e-158	527.6	1..323	44..358	OK	MISSING	MISSING	MISSING	MISSING	NO	3.4e-94	305.9	1..196	5..198	OK	1.6e-173	577.4	1..339	27..339	OK	MISSING	MISSING	MISSING	MISSING	NO	2.8e-69	219.1	1..147	1..145	OK	1.2e-28	96.2	1..84	6..88	OK	6.9e-62	206.6	1..164	165..310	OK	4.7e-74	247	1..170	2..159	OK	4.7e-137	456.3	1..452
NC_008576.1	Magnetococcus sp. MC-1	1.4e-109	365	1..323	1..274	OK	MISSING	MISSING	MISSING	MISSING	NO	MISSING	MISSING	MISSING	MISSING	NO	5.6e-168	559.1	1..339	20..330	OK	MISSING	MISSING	MISSING	MISSING	NO	1.9e-86	275.6	1..147	7..150	OK	2.1e-37	125.3	1..84	17..99	OK	6.9e-64	213.3	1..164	161..306	OK	7.6e-24	79.7	1..170	9..181	OK	4.2e-152	506.3	1..452
NC_007626.1	Magnetospirillum magneticum AMB-1	1.4e-103	345.1	1..323	6..277	OK	MISSING	MISSING	MISSING	MISSING	NO	MISSING	MISSING	MISSING	MISSING	NO	3.7e-163	543	1..339	21..334	OK	MISSING	MISSING	MISSING	MISSING	NO	5.4e-67	211.6	13..147	1..132	OK	2.5e-41	138.3	1..84	10..92	OK	5.1e-45	150.6	1..164	138..283	OK	2.2e-61	205	1..170	30..186	OK	2e-131	437.6	1..452
NC_008347.1	Maricaulis maris MCS10	7.5e-106	352.7	1..323	5..281	OK	MISSING	MISSING	MISSING	MISSING	NO	3.9e-76	245.6	1..196	5..200	OK	1.2e-136	454.9	1..339	20..332	OK	MISSING	MISSING	MISSING	MISSING	NO	1.3e-68	216.9	1..147	3..146	OK	4.9e-27	90.9	1..84	12..94	OK	2.2e-18	58.3	1..164	111..230	OK	4.8e-62	207.2	1..170	17..173	OK	3.5e-126	420.2	1..452
NC_008740.1	Marinobacter aquaeolei VT8	1.6e-142	474.5	1..323	26..342	OK	MISSING	MISSING	MISSING	MISSING	NO	4.2e-104	339	1..196	12..207	OK	3.6e-176	586.3	1..339	21..327	OK	MISSING	MISSING	MISSING	MISSING	NO	3.3e-88	281.4	1..147	2..146	OK	3e-29	98.2	1..84	8..90	OK	9e-68	226.2	1..164	159..304	OK	2.1e-42	141.9	1..170	14..168	OK	2.1e-165	550.5	1..452
NC_009654.1	Marinomonas sp. MWYL1	5.5e-141	469.4	1..323	26..342	OK	MISSING	MISSING	MISSING	MISSING	NO	6.5e-110	358.5	1..196	7..202	OK	1.3e-171	571.2	1..339	17..325	OK	MISSING	MISSING	MISSING	MISSING	NO	3.5e-74	235.2	1..147	2..150	OK	2e-31	105.4	1..84	6..88	OK	1.2e-67	225.7	1..164	160..305	OK	4.4e-74	247.1	1..170	13..172	OK	1.1e-202	674.4	1..452
NC_010571.1	Opitutus terrae PB90-1	7.1e-128	425.8	1..323	25..339	OK	MISSING	MISSING	MISSING	MISSING	NO	3.8e-41	128.6	1..196	6..200	OK	1.4e-131	438.2	1..339	18..325	OK	MISSING	MISSING	MISSING	MISSING	NO	2.6e-63	199.4	1..141	2..139	OK	4.7e-29	97.6	1..84	40..128	OK	1.6e-50	168.9	1..164	163..308	OK	4.8e-53	177.3	1..170	14..170	OK	4.8e-65	217.1	1..291
NC_007498.1	Pelobacter carbinolicus DSM 2380	1.7e-142	474.4	1..323	24..340	OK	MISSING	MISSING	MISSING	MISSING	NO	MISSING	MISSING	MISSING	MISSING	NO	5.2e-165	549.2	1..339	19..328	OK	MISSING	MISSING	MISSING	MISSING	NO	1.3e-69	220.3	1..147	2..146	OK	2.3e-50	168.3	1..84	12..94	OK	2.3e-67	224.9	1..164	161..306	OK	2.6e-61	204.7	1..170	11..169	OK	2.3e-150	500.6	1..452
NC_012440.1	Persephonella marina EX-H1	2.8e-98	327.5	28..323	2..259	OK	MISSING	MISSING	MISSING	MISSING	NO	MISSING	MISSING	MISSING	MISSING	NO	MISSING	MISSING	MISSING	MISSING	NO	7.4e-53	174	1..246	9..221	OK	MISSING	MISSING	MISSING	MISSING	NO	6.6e-43	143.6	1..84	14..96	OK	3.2e-73	244.3	1..164	161..306	OK	4.3e-70	233.9	1..170	10..164	OK	2.4e-156	520.4	1..452
NC_008781.1	Polaromonas naphthalenivorans CJ2	2.2e-155	517.2	1..323	41..353	OK	MISSING	MISSING	MISSING	MISSING	NO	3.3e-89	289.3	1..196	13..208	OK	2.2e-168	560.4	1..339	26..338	OK	MISSING	MISSING	MISSING	MISSING	NO	1.2e-63	200.6	1..147	1..145	OK	2.6e-31	105.1	1..82	7..87	OK	5.1e-61	203.8	1..164	160..305	OK	2.2e-70	234.9	1..170	17..174	OK	6.5e-156	519	1..452
NC_008816.1	Prochlorococcus marinus str. AS9601	1.6e-140	467.9	1..323	33..348	OK	MISSING	MISSING	MISSING	MISSING	NO	MISSING	MISSING	MISSING	MISSING	NO	6.2e-161	535.7	1..339	19..332	OK	MISSING	MISSING	MISSING	MISSING	NO	1.4e-78	249.7	1..147	2..145	OK	1.8e-33	112.2	1..84	11..93	OK	2.6e-42	141.6	1..164	161..315	OK	2e-56	188.5	1..170	24..180	OK	1.6e-148	494.4	1..452
NC_009976.1	Prochlorococcus marinus str. MIT 9211	2.2e-147	490.6	1..323	33..349	OK	MISSING	MISSING	MISSING	MISSING	NO	MISSING	MISSING	MISSING	MISSING	NO	9.8e-160	531.7	1..339	21..334	OK	MISSING	MISSING	MISSING	MISSING	NO	2.7e-79	252.1	1..147	1..144	OK	5.5e-33	110.6	1..84	18..100	OK	8.5e-47	156.5	1..164	161..315	OK	2.9e-62	207.9	1..170	25..180	OK	1.3e-143	478.1	1..452
NC_009840.1	Prochlorococcus marinus str. MIT 9215	2.6e-143	477.1	1..323	33..348	OK	MISSING	MISSING	MISSING	MISSING	NO	MISSING	MISSING	MISSING	MISSING	NO	3.5e-161	536.5	1..339	19..332	OK	MISSING	MISSING	MISSING	MISSING	NO	1.4e-76	243.1	1..147	2..145	OK	1.2e-31	106.2	1..84	11..93	OK	2.6e-40	135	1..164	161..315	OK	2e-55	185.2	1..170	24..180	OK	5.3e-146	486	1..452
NC_008820.1	Prochlorococcus marinus str. MIT 9303	4.2e-140	466.5	1..323	29..345	OK	MISSING	MISSING	MISSING	MISSING	NO	MISSING	MISSING	MISSING	MISSING	NO	7.4e-160	532.1	1..339	33..338	OK	MISSING	MISSING	MISSING	MISSING	NO	5.8e-82	260.9	1..147	16..159	OK	1.6e-25	85.9	1..164	130..273	OK	5.8e-45	150.4	1..164	161..315	OK	1.1e-69	232.6	1..170	25..181	OK	2.1e-147	490.7	1..452
NC_008817.1	Prochlorococcus marinus str. MIT 9515	6.1e-137	456	1..323	33..348	OK	MISSING	MISSING	MISSING	MISSING	NO	MISSING	MISSING	MISSING	MISSING	NO	4.9e-161	536	1..339	19..332	OK	MISSING	MISSING	MISSING	MISSING	NO	7.1e-78	247.4	1..147	1..144	OK	1.3e-33	112.7	1..84	11..93	OK	7e-41	136.9	1..164	161..315	OK	3.2e-62	207.8	1..170	24..180	OK	1.5e-148	494.5	1..452
NC_008819.1	Prochlorococcus marinus str. NATL1A	1.5e-147	491.2	1..323	33..349	OK	MISSING	MISSING	MISSING	MISSING	NO	1.6e-06	12.9	105..139	121..154	NO	1.6e-155	517.7	1..339	21..334	OK	MISSING	MISSING	MISSING	MISSING	NO	2.6e-85	271.9	1..147	1..144	OK	3.6e-32	107.9	1..84	29..111	OK	2.9e-39	131.5	1..164	161..315	OK	1.4e-59	198.9	1..170	25..181	OK	1.6e-145	484.5	1..452
NC_011059.1	Prosthecochloris aestuarii DSM 271	1.2e-140	468.3	1..323	24..340	OK	MISSING	MISSING	MISSING	MISSING	NO	MISSING	MISSING	MISSING	MISSING	NO	2.5e-132	440.7	1..339	6..321	OK	MISSING	MISSING	MISSING	MISSING	NO	2.3e-60	189.8	1..147	19..162	OK	3.6e-35	117.9	1..84	10..93	OK	1.5e-58	195.5	1..164	161..307	OK	1.1e-51	172.8	1..170	13..177	OK	2.3e-114	381	1..452
NC_007482.1	Pseudoalteromonas haloplanktis TAC125	5.9e-108	359.7	1..323	10..273	OK	MISSING	MISSING	MISSING	MISSING	NO	5.8e-93	301.8	1..196	3..198	OK	3.5e-166	553.1	1..339	17..324	OK	MISSING	MISSING	MISSING	MISSING	NO	9e-94	299.7	1..147	5..148	OK	7.5e-37	123.5	1..84	6..88	OK	2.5e-69	231.3	1..164	162..307	OK	5.5e-79	263.4	1..170	1..159	OK	2.2e-191	636.8	1..452
NC_008709.1	Psychromonas ingrahamii 37	2e-142	474.2	1..323	24..340	OK	MISSING	MISSING	MISSING	MISSING	NO	1.2e-105	344.2	1..196	6..199	OK	1.1e-176	588	1..339	17..324	OK	MISSING	MISSING	MISSING	MISSING	NO	4.6e-93	297.4	1..147	5..148	OK	1.8e-32	108.9	1..84	6..88	OK	1.4e-70	235.5	1..164	159..304	OK	3.4e-76	254.2	1..170	13..170	OK	6.6e-214	711.6	1..452
NC_009767.1	Roseiflexus castenholzii DSM 13941	4.9e-119	396.5	1..323	24..340	OK	MISSING	MISSING	MISSING	MISSING	NO	MISSING	MISSING	MISSING	MISSING	NO	3.2e-150	500.1	1..339	21..330	OK	MISSING	MISSING	MISSING	MISSING	NO	8.1e-74	234	1..147	1..144	OK	9.1e-40	133.2	1..84	8..90	OK	1.3e-44	149.3	1..164	159..303	OK	2.3e-64	214.9	1..170	13..171	OK	1.9e-125	417.8	1..452
NC_003911.1	Ruegeria pomeroyi DSS-3	7.1e-98	326.2	1..323	2..272	OK	MISSING	MISSING	MISSING	MISSING	NO	7.8e-94	304.7	1..196	8..200	OK	3e-148	493.5	1..339	18..333	OK	MISSING	MISSING	MISSING	MISSING	NO	4.2e-75	238.3	1..147	3..146	OK	1.2e-39	132.8	1..84	11..93	OK	2.8e-18	57.9	26..164	129..232	OK	3.2e-72	241	1..170	29..186	OK	1.5e-125	418.1	1..452
NC_007912.1	Saccharophagus degradans 2-40	9.4e-146	485.2	1..323	24..340	OK	MISSING	MISSING	MISSING	MISSING	NO	2.4e-86	279.7	10..196	13..199	OK	4.1e-173	576.1	1..339	17..325	OK	MISSING	MISSING	MISSING	MISSING	NO	1.1e-83	266.5	1..147	2..146	OK	1.3e-30	102.7	1..84	6..88	OK	9e-74	246.1	1..164	158..303	OK	2.7e-73	244.5	1..170	11..168	OK	3.2e-153	510	1..452
NC_009953.1	Salinispora arenicola CNS-205	3.9e-132	440	1..323	29..344	OK	MISSING	MISSING	MISSING	MISSING	NO	7.9e-22	64.1	1..176	9..180	OK ?	1.3e-134	448.2	1..339	18..303	OK	MISSING	MISSING	MISSING	MISSING	NO	4.4e-76	241.5	1..142	1..139	OK	1.1e-30	103	1..84	10..92	OK	1e-35	119.7	1..164	161..309	OK	1.3e-50	169.2	1..170	11..166	OK	1.6e-110	368.2	12..452
NC_009380.1	Salinispora tropica CNB-440	1.9e-133	444.4	1..323	29..344	OK	MISSING	MISSING	MISSING	MISSING	NO	MISSING	MISSING	MISSING	MISSING	NO	2e-124	414.4	1..339	19..322	OK	MISSING	MISSING	MISSING	MISSING	NO	7.1e-77	244.1	1..142	1..139	OK	3.3e-32	108	1..84	10..92	OK	6.7e-35	117	1..164	161..309	OK	1.7e-53	178.8	1..170	11..166	OK	4e-111	370.2	1..452
NC_009665.1	Shewanella baltica OS185	1e-153	511.7	1..323	25..339	OK	MISSING	MISSING	MISSING	MISSING	NO	8e-112	364.9	1..196	11..205	OK	8.2e-183	608.3	1..339	17..325	OK	MISSING	MISSING	MISSING	MISSING	NO	1.8e-86	275.7	1..147	3..144	OK	1.5e-34	115.8	1..84	7..89	OK	1.3e-70	235.6	1..164	157..302	OK	2.6e-82	274.5	1..170	13..170	OK	1.3e-209	697.4	1..452
NC_011663.1	Shewanella baltica OS223	4.9e-153	509.4	1..323	25..339	OK	MISSING	MISSING	MISSING	MISSING	NO	8e-112	364.9	1..196	11..205	OK	4.3e-183	609.3	1..339	17..325	OK	MISSING	MISSING	MISSING	MISSING	NO	1e-85	273.2	1..147	3..144	OK	1.5e-34	115.8	1..84	7..89	OK	1.3e-70	235.6	1..164	157..302	OK	2.6e-82	274.5	1..170	13..170	OK	3.2e-209	696.1	1..452
NC_009831.1	Shewanella sediminis HAW-EB3	1.3e-162	541.2	1..323	25..339	OK	MISSING	MISSING	MISSING	MISSING	NO	6.9e-118	385.1	1..196	11..205	OK	6.2e-176	585.5	1..339	17..325	OK	5e-05	8.1	231..246	235..250	NO	1.4e-91	292.5	1..147	5..146	OK	1.9e-34	115.5	1..84	7..89	OK	1.5e-69	232.1	1..164	167..312	OK	2.9e-79	264.4	1..170	13..170	OK	7.6e-208	691.5	1..452
NC_009511.1	Sphingomonas wittichii RW1	2.8e-97	324.2	25..323	9..274	OK	MISSING	MISSING	MISSING	MISSING	NO	4.2e-92	298.9	1..196	3..194	OK	6.1e-147	489.2	1..339	16..331	OK	MISSING	MISSING	MISSING	MISSING	NO	3.2e-69	218.9	13..144	1..130	OK	9.6e-39	129.8	1..84	14..97	OK	2e-15	47.5	30..164	135..242	OK	2.1e-62	208.3	1..170	29..186	OK	1.3e-125	418.4	1..452
NC_012438.1	Sulfurihydrogenibium azorense Az-Fu1	5.2e-97	323.3	28..323	2..259	OK	MISSING	MISSING	MISSING	MISSING	NO	MISSING	MISSING	MISSING	MISSING	NO	MISSING	MISSING	MISSING	MISSING	OK	1.3e-55	183.5	1..246	23..236	OK	2.9e-05	8.4	125..147	5..27	NO	2.2e-38	128.6	1..84	12..94	OK	2.1e-65	218.3	1..164	161..305	OK	3.3e-66	221	1..170	10..164	OK	1.5e-136	454.7	1..452
NC_006576.1	Synechococcus elongatus PCC 6301	1.6e-98	328.3	1..323	8..278	OK	MISSING	MISSING	MISSING	MISSING	NO	9.6e-36	110.6	1..179	7..183	OK	1.2e-172	574.6	1..339	18..332	OK	MISSING	MISSING	MISSING	MISSING	NO	7.9e-77	244	1..147	2..145	OK	2.6e-38	128.3	1..84	13..95	OK	3.5e-52	174.4	1..164	161..316	OK	5.1e-75	250.3	1..170	18..174	OK	3.9e-170	566.2	1..452
NC_008319.1	Synechococcus sp. CC9311	1.4e-143	478	1..323	24..340	OK	MISSING	MISSING	MISSING	MISSING	NO	3.5e-06	11.8	105..134	127..156	NO	1.4e-164	547.8	1..339	30..343	OK	MISSING	MISSING	MISSING	MISSING	NO	3.6e-87	278	1..147	7..150	OK	9.2e-36	119.9	1..84	11..93	OK	1.5e-43	145.8	1..164	161..315	OK	6.9e-67	223.2	1..170	35..191	OK	2.5e-151	503.7	1..452
NC_007516.1	Synechococcus sp. CC9605	1.8e-146	487.6	1..323	24..340	OK	MISSING	MISSING	MISSING	MISSING	NO	9.3e-09	20.4	91..134	124..167	NO	7e-166	552.1	1..339	23..336	OK	MISSING	MISSING	MISSING	MISSING	NO	7.1e-86	273.7	1..147	1..144	OK	1.1e-37	126.2	1..84	11..93	OK	1.7e-42	142.2	1..164	161..315	OK	2.4e-76	254.7	1..170	31..187	OK	1.4e-146	488	1..452
NC_007513.1	Synechococcus sp. CC9902	3.6e-144	480	1..323	24..340	OK	MISSING	MISSING	MISSING	MISSING	NO	8.8e-06	10.4	104..130	128..154	NO	6.9e-165	548.8	1..339	29..342	OK	MISSING	MISSING	MISSING	MISSING	NO	4.3e-81	258	1..147	1..144	OK	2.5e-42	141.6	1..84	11..93	OK	1.6e-46	155.6	1..164	161..315	OK	8.1e-75	249.6	1..170	23..179	OK	6.1e-150	499.1	1..452
NC_010475.1	Synechococcus sp. PCC 7002	2.5e-131	437.3	1..323	84..339	OK	MISSING	MISSING	MISSING	MISSING	NO	1e-31	97.1	1..196	10..203	OK	1.8e-173	577.3	1..339	18..330	OK	MISSING	MISSING	MISSING	MISSING	NO	1.2e-80	256.5	1..147	4..147	OK	9.7e-41	136.4	1..84	12..94	OK	4.2e-53	177.5	1..164	161..305	OK	2e-63	211.7	1..170	16..172	OK	1.3e-183	611	1..452
NC_005070.1	Synechococcus sp. WH 8102	2.6e-147	490.4	1..323	24..340	OK	MISSING	MISSING	MISSING	MISSING	NO	3.2e-10	25.3	68..149	77..160	NO ?	2.6e-171	570.1	1..339	23..336	OK	MISSING	MISSING	MISSING	MISSING	NO	3.1e-83	265.1	1..147	1..144	OK	2.2e-35	118.6	1..84	11..93	OK	1.3e-45	152.6	1..164	161..315	OK	4.7e-77	257	1..170	23..179	OK	2.9e-147	490.3	1..452
NC_000911.1	Synechocystis sp. PCC 6803	1.7e-132	441.2	1..323	84..340	OK	MISSING	MISSING	MISSING	MISSING	NO	2.8e-36	112.4	1..196	1..193	OK	9.5e-174	578.2	1..339	18..330	OK	MISSING	MISSING	MISSING	MISSING	NO	2.3e-72	229.3	1..147	5..148	OK	7.9e-41	136.7	1..84	13..95	OK	3.1e-38	128.1	1..164	112..240	OK	1e-76	255.9	1..170	21..177	OK	2.1e-207	690.1	1..452
NC_008554.1	Syntrophobacter fumaroxidans MPOB	1.2e-113	378.5	1..323	79..331	OK	MISSING	MISSING	MISSING	MISSING	NO	MISSING	MISSING	MISSING	MISSING	NO	1.7e-139	464.4	1..339	19..328	OK	5.3e-38	122.5	1..246	8..227	OK	MISSING	MISSING	MISSING	MISSING	NO	1.2e-36	122.7	1..84	12..92	OK	7.5e-71	236.4	1..164	163..308	OK	1.7e-49	165.4	1..170	25..186	OK	7.3e-138	459	1..452
NC_011662.2	Thauera sp. MZ1T	9.6e-170	564.9	1..323	29..343	OK	MISSING	MISSING	MISSING	MISSING	NO	MISSING	MISSING	MISSING	MISSING	NO	7e-181	601.9	1..339	17..325	OK	MISSING	MISSING	MISSING	MISSING	NO	1.3e-86	276.2	1..145	3..144	OK	5.9e-39	130.5	1..84	6..88	OK	1.3e-61	205.8	1..164	157..302	OK	9.9e-60	199.5	1..170	148..306	OK	1.4e-173	577.7	9..452
NC_010321.1	Thermoanaerobacter pseudethanolicus ATCC 33223	1.4e-124	414.8	1..323	80..332	OK	MISSING	MISSING	MISSING	MISSING	NO	8.4e-43	134.2	1..196	6..199	OK	1.4e-157	524.5	1..339	17..326	OK	MISSING	MISSING	MISSING	MISSING	NO	5.9e-65	204.9	1..147	2..144	OK	6.5e-48	160.2	1..84	12..94	OK	6.9e-32	107	1..164	111..234	OK	8.1e-59	196.4	1..170	10..166	OK	5.7e-156	519.2	1..452
NC_009486.1	Thermotoga petrophila RKU-1	9.4e-135	448.7	1..323	80..332	OK	MISSING	MISSING	MISSING	MISSING	NO	4.6e-47	148.4	1..180	1..180	OK	2.2e-47	157.7	1..286	24..284	OK	MISSING	MISSING	MISSING	MISSING	NO	7.6e-71	224.3	1..147	1..142	OK	2.4e-41	138.4	1..84	5..85	OK	2.6e-24	79.9	1..164	98..207	OK	1e-57	192.8	1..170	9..169	OK	5.2e-130	432.9	1..452
NC_007520.2	Thiomicrospira crunogena XCL-2	1.7e-158	527.5	1..323	41..356	OK	MISSING	MISSING	MISSING	MISSING	NO	MISSING	MISSING	MISSING	MISSING	NO	9.8e-171	568.2	1..339	17..324	OK	MISSING	MISSING	MISSING	MISSING	NO	3.2e-88	281.4	1..146	2..144	OK	9.7e-32	106.5	1..84	7..91	OK	1.8e-63	211.9	1..164	159..304	OK	1.9e-74	248.4	1..170	12..169	OK	3.5e-142	473.3	1..452
NC_012691.1	Tolumonas auensis DSM 9187	1.6e-168	560.8	1..323	24..338	OK	MISSING	MISSING	MISSING	MISSING	NO	6.8e-107	348.4	1..196	9..202	OK	1.2e-181	604.5	1..339	17..324	OK	9.5e-05	7.1	114..166	40..90	NO	7.6e-98	313.1	1..147	5..148	OK	9.7e-37	123.1	1..84	6..88	OK	7.4e-28	92.8	18..164	114..223	OK	2.1e-78	261.5	1..170	13..171	OK	3.1e-223	742.6	1..452
NC_008312.1	Trichodesmium erythraeum IMS101	5.6e-125	416.2	1..323	85..341	OK	MISSING	MISSING	MISSING	MISSING	NO	2.8e-46	145.8	1..196	8..201	OK	4e-161	536.3	1..339	17..329	OK	MISSING	MISSING	MISSING	MISSING	NO	4.6e-74	234.8	1..147	4..147	OK	1.7e-39	132.3	1..84	11..101	OK	2.4e-57	191.5	1..164	161..307	OK	5e-70	233.7	1..170	20..176	OK	8.1e-168	558.5	1..452
NC_008782.1	Acidovorax sp. JS42	6.5e-162	538.9	1..323	41..360	OK	MISSING	MISSING	MISSING	MISSING	NO	2.9e-97	316.2	1..196	10..205	OK	4.9e-171	569.2	1..339	20..332	OK	MISSING	MISSING	MISSING	MISSING	NO	5.1e-75	238	1..143	3..147	OK	1.9e-32	108.9	1..84	10..92	OK	4.9e-64	213.8	1..164	166..311	OK	6.5e-64	213.4	1..170	11..170	OK	9.6e-157	521.7	1..452
NC_011985.1	Agrobacterium radiobacter K84	1.8e-148	494.3	1..323	25..339	OK	MISSING	MISSING	MISSING	MISSING	NO	2e-85	276.6	1..196	10..203	OK	1.6e-161	537.6	1..339	26..341	OK	MISSING	MISSING	MISSING	MISSING	NO	2.3e-74	235.8	1..147	2..144	OK	2.3e-39	131.8	1..84	14..98	OK	2.6e-23	76.2	25..164	131..235	OK	1.7e-64	215.3	1..170	31..187	OK	5.9e-121	402.9	1..452
NC_011891.1	Anaeromyxobacter dehalogenans 2CP-1	1.2e-155	518.1	1..323	25..339	OK	MISSING	MISSING	MISSING	MISSING	NO	MISSING	MISSING	MISSING	MISSING	NO	5e-109	363.2	1..339	34..334	OK	MISSING	MISSING	MISSING	MISSING	NO	1.2e-66	210.4	1..147	1..143	OK	3.3e-40	134.6	1..84	11..93	OK	2.3e-58	194.9	1..164	157..302	OK	7.5e-38	126.8	1..169	15..162	OK	1.6e-135	451.2	1..452
NC_007760.1	Anaeromyxobacter dehalogenans 2CP-C	8.2e-157	522	1..323	25..339	OK	MISSING	MISSING	MISSING	MISSING	NO	MISSING	MISSING	MISSING	MISSING	NO	3.2e-106	353.9	1..339	39..339	OK	MISSING	MISSING	MISSING	MISSING	NO	1.6e-65	206.7	1..147	1..143	OK	7.8e-40	133.4	1..84	11..93	OK	3.7e-60	200.9	1..164	157..302	OK	2.9e-40	134.8	1..169	15..162	OK	9e-137	455.4	1..452
NC_009675.1	Anaeromyxobacter sp. Fw109-5	3e-125	417.1	1..323	24..340	OK	MISSING	MISSING	MISSING	MISSING	NO	MISSING	MISSING	MISSING	MISSING	NO	9e-70	232.8	1..177	21..194	NO	MISSING	MISSING	MISSING	MISSING	NO	2.2e-63	199.7	1..147	1..144	OK	2.1e-42	141.9	1..84	11..93	OK	5.6e-59	197	1..164	156..301	OK	1e-43	146.3	1..169	15..163	OK	3.8e-136	453.3	1..452
NC_011145.1	Anaeromyxobacter sp. K	2.3e-155	517.2	1..323	25..339	OK	MISSING	MISSING	MISSING	MISSING	NO	MISSING	MISSING	MISSING	MISSING	NO	6.6e-109	362.8	1..339	37..337	OK	MISSING	MISSING	MISSING	MISSING	NO	4.4e-66	208.6	1..147	1..143	OK	8.2e-40	133.3	1..84	11..93	OK	6.4e-59	196.8	1..164	157..302	OK	5.5e-39	130.6	1..169	15..162	OK	5.6e-136	452.8	1..452
NC_006513.1	Aromatoleum aromaticum EbN1	9.9e-167	554.9	1..323	29..343	OK	MISSING	MISSING	MISSING	MISSING	NO	MISSING	MISSING	MISSING	MISSING	NO	2e-180	600.4	1..339	17..325	OK	7.4e-74	246.4	1..246	22..249	OK	2.2e-86	275.4	1..147	19..162	OK	4.1e-36	121	1..84	8..90	OK	1.4e-58	195.6	1..164	157..302	OK	9e-73	242.8	1..170	9..166	OK	3.9e-169	562.9	1..452
NC_008711.1	Arthrobacter aurescens TC1	5.4e-143	476.1	1..323	45..367	OK	MISSING	MISSING	MISSING	MISSING	NO	7.5e-38	117.6	1..196	8..202	OK	1.2e-149	498.1	1..339	23..328	OK	MISSING	MISSING	MISSING	MISSING	NO	4.2e-81	258	1..145	14..154	OK	1e-29	99.8	1..84	9..92	OK	4.6e-16	49.8	25..164	116..216	OK	2.7e-48	161.5	1..170	17..170	OK	5.6e-113	376.3	1..452
NC_011886.1	Arthrobacter chlorophenolicus A6	2.3e-137	457.4	1..323	32..356	OK	MISSING	MISSING	MISSING	MISSING	NO	2.2e-84	273.1	1..196	4..199	OK	1e-146	488.4	1..339	23..328	OK	MISSING	MISSING	MISSING	MISSING	NO	1.1e-80	256.7	1..145	13..153	OK	6.2e-32	107.1	1..84	7..90	OK	2.8e-19	61.6	23..164	114..217	OK	3.4e-45	151.2	1..170	21..174	OK	2.1e-123	411	1..452
NC_009725.1	Bacillus amyloliquefaciens FZB42	1.8e-130	434.4	1..323	104..356	OK	MISSING	MISSING	MISSING	MISSING	NO	2.3e-44	139.4	1..196	7..197	OK	1e-138	461.9	1..339	17..324	OK	4.9e-100	333.4	1..246	18..245	OK	MISSING	MISSING	MISSING	MISSING	NO	6.8e-42	140.2	1..84	7..89	OK	4.5e-76	253.7	1..164	164..309	OK	8.1e-63	209.7	1..170	20..177	OK	2.5e-185	616.7	1..452
NC_012472.1	Bacillus cereus Q1	7.7e-120	399.1	1..318	104..351	OK	MISSING	MISSING	MISSING	MISSING	NO	MISSING	MISSING	MISSING	MISSING	NO	3.2e-145	483.4	1..339	17..324	OK	7e-05	7.6	1..33	273..299	NO	2.2e-83	265.5	1..147	2..145	OK	2.8e-50	168.1	1..84	7..89	OK	1.6e-65	218.7	1..164	161..306	OK	2.8e-72	241.2	1..170	10..164	OK	5.9e-173	575.6	1..452
NC_009848.1	Bacillus pumilus SAFR-032	1.3e-124	414.9	1..323	104..356	OK	MISSING	MISSING	MISSING	MISSING	NO	1.4e-68	220.3	1..196	9..199	OK	5.3e-141	469.4	1..339	17..324	OK	MISSING	MISSING	MISSING	MISSING	NO	2.2e-77	245.8	1..147	3..145	OK	3.6e-42	141.1	1..84	7..89	OK	9.5e-74	246	1..164	161..306	OK	4.7e-63	210.5	1..170	20..177	OK	1.7e-182	607.3	1..452
NC_000964.2	Bacillus subtilis subsp. subtilis str. 168	1.7e-131	437.8	1..323	104..356	OK	MISSING	MISSING	MISSING	MISSING	NO	3.9e-135	442.8	1..196	6..196	OK	1.1e-154	515	1..339	17..324	OK	9.6e-120	398.8	1..246	18..245	OK	3.8e-70	222	1..147	3..145	OK	5.5e-46	153.8	1..84	7..89	OK	1.2e-76	255.7	1..164	161..306	OK	1.2e-63	212.5	1..170	20..177	OK	4.5e-189	629.1	1..452
NC_012669.1	Beutenbergia cavernae DSM 12333	3.2e-137	456.9	1..323	30..344	OK	MISSING	MISSING	MISSING	MISSING	NO	6.5e-28	84.4	46..196	60..203	OK ?	9.5e-140	465.3	1..339	19..324	OK	MISSING	MISSING	MISSING	MISSING	NO	3.1e-47	146.6	1..142	4..143	OK	7.3e-28	93.6	1..84	17..99	OK	4e-09	24.5	1..164	176..336	OK	1.3e-56	189.1	1..170	12..167	OK	8.8e-125	415.6	1..452
NC_012491.1	Brevibacillus brevis NBRC 100599	3.4e-118	393.7	1..323	104..356	OK	MISSING	MISSING	MISSING	MISSING	NO	MISSING	MISSING	MISSING	MISSING	NO	1e-151	505	1..339	19..330	OK	MISSING	MISSING	MISSING	MISSING	NO	1.8e-76	242.8	1..147	2..145	OK	4.2e-47	157.5	1..84	11..93	OK	3.6e-71	237.5	1..164	161..306	OK	1.7e-50	168.8	1..170	10..165	OK	8.9e-160	531.8	1..452
NC_010681.1	Burkholderia phytofirmans PsJN	2.7e-160	533.5	1..323	26..340	OK	MISSING	MISSING	MISSING	MISSING	NO	5.9e-81	261.7	1..196	6..201	NO	5e-179	595.8	1..339	20..328	OK	MISSING	MISSING	MISSING	MISSING	NO	1.1e-94	302.7	1..147	2..146	OK	5.5e-32	107.3	1..84	12..94	OK	6.8e-68	226.6	1..164	166..311	OK	4.3e-78	260.5	1..170	16..173	OK	3.9e-174	579.5	1..452
NC_010995.1	Cellvibrio japonicus Ueda107	1.2e-138	461.7	1..323	26..342	OK	MISSING	MISSING	MISSING	MISSING	NO	3.6e-92	299.2	1..196	5..201	OK	4.2e-178	592.7	1..339	19..326	OK	MISSING	MISSING	MISSING	MISSING	NO	1.5e-88	282.6	1..147	2..146	OK	3.7e-31	104.5	1..84	7..89	OK	7.7e-76	253	1..164	178..323	OK	3.5e-73	244.2	1..170	12..169	OK	5.3e-153	509.3	1..452
NC_011898.1	Clostridium cellulolyticum H10	1e-105	352.2	1..323	80..332	OK	MISSING	MISSING	MISSING	MISSING	NO	2.8e-88	286.2	1..196	4..199	OK	5.4e-143	476.1	1..339	24..324	OK	2.1e-05	9.4	1..46	803..837	NO	9.7e-73	230.5	1..143	2..141	OK	5.2e-38	127.3	1..84	16..98	OK	4.9e-27	89.8	1..159	160..293	OK	5e-35	117.4	1..170	14..165	OK	1.6e-131	437.9	1..452
NC_010001.1	Clostridium phytofermentans ISDg	1.4e-112	375.1	1..323	80..332	OK	MISSING	MISSING	MISSING	MISSING	NO	9.6e-88	284.4	1..196	4..199	OK	2.4e-134	447.3	1..339	21..330	OK	MISSING	MISSING	MISSING	MISSING	NO	5.3e-74	234.7	1..143	1..141	OK	4.1e-18	61.2	1..84	5..79	OK	1.1e-22	73.9	1..159	158..294	OK	3.4e-55	184.4	1..170	12..169	OK	2e-160	534	1..452
NC_001263.1	Deinococcus radiodurans R1	1.3e-134	448.2	1..323	116..369	OK	MISSING	MISSING	MISSING	MISSING	NO	MISSING	MISSING	MISSING	MISSING	NO	2.4e-125	417.4	1..339	16..308	OK	MISSING	MISSING	MISSING	MISSING	NO	1.1e-66	210.6	1..146	1..143	OK	2e-44	148.6	1..84	45..127	OK	1.7e-53	178.7	1..164	157..302	OK	2.6e-67	224.7	1..170	62..217	OK	2.1e-89	298.1	1..452
NC_011146.1	Geobacter bemidjiensis Bem	2.8e-154	513.6	1..323	24..342	OK	MISSING	MISSING	MISSING	MISSING	NO	MISSING	MISSING	MISSING	MISSING	NO	3e-169	563.3	1..339	19..328	OK	MISSING	MISSING	MISSING	MISSING	NO	7e-78	247.4	1..147	6..149	OK	1.4e-45	152.4	1..84	12..94	OK	9.7e-69	229.4	1..164	161..306	OK	6.3e-61	203.4	1..170	11..167	OK	2.5e-166	553.6	1..452
NC_011666.1	Methylocella silvestris BL2	MISSING	MISSING	MISSING	MISSING	NO	MISSING	MISSING	MISSING	MISSING	NO	1.2e-80	260.7	1..196	11..204	OK	2.8e-153	510.2	1..339	262..577	OK	MISSING	MISSING	MISSING	MISSING	NO	4.7e-72	228.2	1..147	2..145	OK	3.4e-35	118	1..84	10..92	OK	9.8e-22	70.5	26..164	127..229	OK	2.6e-73	244.6	1..170	37..193	OK	4.6e-120	399.9	1..452
NC_008095.1	Myxococcus xanthus DK 1622	8.2e-109	362.5	1..323	80..332	OK	MISSING	MISSING	MISSING	MISSING	NO	MISSING	MISSING	MISSING	MISSING	NO	7.5e-56	186.6	23..310	1..254	OK	MISSING	MISSING	MISSING	MISSING	NO	2.3e-20	58.1	1..80	1..75	NO	MISSING	MISSING	MISSING	MISSING	NO	2.3e-58	194.9	1..164	156..302	OK	5.1e-13	39.6	1..27	9..35	NO	8.1e-138	458.9	1..452
NC_007964.1	Nitrobacter hamburgensis X14	5.8e-104	346.4	1..323	8..280	OK	MISSING	MISSING	MISSING	MISSING	NO	MISSING	MISSING	MISSING	MISSING	NO	9.4e-157	521.8	1..339	26..344	OK	MISSING	MISSING	MISSING	MISSING	NO	1e-71	227.1	1..147	3..147	OK	8.2e-34	113.4	1..84	13..94	OK	3.6e-22	72.1	26..164	128..231	OK	2e-70	235	1..170	34..190	OK	7e-124	412.6	1..452
NC_007406.1	Nitrobacter winogradskyi Nb-255	1.5e-100	335.1	1..323	8..280	OK	MISSING	MISSING	MISSING	MISSING	NO	MISSING	MISSING	MISSING	MISSING	NO	1.6e-159	531	1..339	26..344	OK	MISSING	MISSING	MISSING	MISSING	OK	4.4e-71	225	1..147	3..147	OK	8.4e-34	113.3	1..84	13..94	OK	1.9e-23	76.7	26..164	128..231	OK	1.5e-71	238.7	1..170	34..190	OK	1.1e-125	418.5	1..452
NC_008699.1	Nocardioides sp. JS614	4.3e-104	346.8	1..323	114..362	OK	MISSING	MISSING	MISSING	MISSING	NO	MISSING	MISSING	MISSING	MISSING	NO	2.8e-130	433.8	1..339	18..328	OK	MISSING	MISSING	MISSING	MISSING	NO	3.1e-57	179.4	1..142	5..144	OK	1.1e-34	116.3	1..84	6..87	OK	7e-25	82	1..164	161..306	OK	1e-54	182.8	1..170	15..170	OK	1.3e-130	434.9	1..452
NC_009142.1	Saccharopolyspora erythraea NRRL 2338	5.9e-68	226.7	107..323	1..212	NO	MISSING	MISSING	MISSING	MISSING	NO	3.3e-86	279.3	1..196	8..203	OK	1.2e-132	441.7	1..339	19..323	OK	MISSING	MISSING	MISSING	MISSING	NO	3.1e-81	258.4	1..144	1..141	OK	1.4e-35	119.3	1..84	11..93	OK	1.1e-30	103	1..164	162..307	OK	8.2e-54	179.8	1..170	11..167	OK	1.8e-137	457.7	1..452
NC_008536.1	Solibacter usitatus Ellin6076	6.7e-103	342.9	27..323	9..262	OK	MISSING	MISSING	MISSING	MISSING	NO	4e-42	131.9	1..196	14..210	OK	3.4e-120	400.3	1..339	17..322	OK	6.6e-33	104.8	1..246	10..226	OK	MISSING	MISSING	MISSING	MISSING	NO	1.9e-42	142.1	1..84	241..323	OK	3.7e-67	224.2	1..164	161..306	OK	3.2e-53	177.8	1..153	17..162	OK	4.6e-124	413.2	1..452
NC_010162.1	Sorangium cellulosum 'So ce 56'	1.4e-147	491.3	1..323	25..340	OK	MISSING	MISSING	MISSING	MISSING	NO	1.3e-45	143.6	1..196	6..202	OK	1.9e-122	407.8	1..339	190..499	OK	MISSING	MISSING	MISSING	MISSING	NO	7.5e-56	174.9	1..147	4..148	OK	7.5e-36	120.1	1..84	11..94	OK	8e-59	196.4	1..164	177..321	OK	8.7e-47	156.5	1..170	16..173	OK	4.4e-141	469.7	1..452
NC_006177.1	Symbiobacterium thermophilum IAM 14863	9e-112	372.3	1..323	81..333	OK	MISSING	MISSING	MISSING	MISSING	NO	MISSING	MISSING	MISSING	MISSING	NO	1.3e-160	534.6	1..339	12..323	OK	MISSING	MISSING	MISSING	MISSING	NO	3.7e-78	248.3	1..147	2..145	OK	9.5e-47	156.3	1..84	17..99	OK	3.2e-23	75.9	1..164	116..244	OK	2.3e-71	238.1	1..170	9..168	OK	1.6e-142	474.5	1..452
NC_011206	Acidithiobacillus ferrooxidans ATCC 53993	6.3e-109	362.9	1..323	5..269	OK	MISSING	MISSING	MISSING	MISSING	NO	MISSING	MISSING	MISSING	MISSING	NO	7.3e-169	562	1..339	17..325	OK	MISSING	MISSING	MISSING	MISSING	NO	6.6e-79	250.8	1..147	7..150	OK	5e-34	114.1	1..84	23..105	OK	6.1e-55	183.6	1..164	181..326	OK	6.5e-66	220	1..170	11..169	OK	3.2e-150	500.1	1..452
NC_012034	Anaerocellum thermophilum DSM 6725	5.6e-127	422.8	1..323	80..332	OK	MISSING	MISSING	MISSING	MISSING	NO	7.7e-45	141	1..196	6..200	OK	3.7e-102	340.4	1..339	19..322	OK	MISSING	MISSING	MISSING	MISSING	NO	8.9e-76	240.5	1..145	2..144	OK	6.6e-35	117	1..84	6..90	OK	3.8e-34	114.5	1..164	107..229	OK	3.3e-63	211	1..170	10..165	OK	1.2e-115	385.3	1..452
NC_011567	Anoxybacillus flavithermus WK1	5.4e-126	419.6	1..323	107..359	OK	MISSING	MISSING	MISSING	MISSING	NO	MISSING	MISSING	MISSING	MISSING	NO	4.7e-147	489.6	1..339	52..361	OK	MISSING	MISSING	MISSING	MISSING	NO	3.9e-76	241.7	1..147	2..145	OK	2.1e-47	158.5	1..84	30..112	OK	4.6e-67	223.8	1..164	161..306	OK	1.2e-67	225.8	1..170	21..175	OK	2.2e-171	570.4	1..452
NC_000918	Aquifex aeolicus VF5	6e-105	349.7	29..323	3..259	OK	MISSING	MISSING	MISSING	MISSING	NO	MISSING	MISSING	MISSING	MISSING	NO	MISSSING	MISSSING	MISSSING	MISSSING	NO	5.4e-96	319.9	1..246	3..212	OK	MISSING	MISSING	MISSING	MISSING	NO	3.6e-48	161.1	1..84	11..93	OK	6e-71	236.7	1..164	159..303	OK	1.1e-65	219.3	1..170	9..162	OK	1.1e-203	677.6	1..452
NC_009437	Caldicellulosiruptor saccharolyticus DSM 8903	1.1e-127	425.2	1..323	76..328	OK	MISSING	MISSING	MISSING	MISSING	NO	2.5e-44	139.3	1..196	6..200	OK	8.4e-101	335.9	1..339	27..322	OK	MISSING	MISSING	MISSING	MISSING	NO	1.7e-70	223.1	1..146	2..145	OK	2.6e-35	118.3	1..84	6..90	OK	2e-34	115.4	1..164	107..229	OK	1e-65	219.3	1..170	10..165	OK	1.3e-146	488.1	1..452
NC_011565	Candidatus Azobacteroides pseudotrichonymphae genomovar. CFP2	9.1e-33	104.2	26..307	12..249	OK	MISSING	MISSING	MISSING	MISSING	NO	7.5e-14	37.4	80..196	80..197	NO	1.6e-95	318.4	22..339	27..313	OK	MISSING	MISSING	MISSING	MISSING	NO	8.5e-64	201.1	1..142	1..137	OK	6.8e-33	110.3	1..84	6..87	OK	2.3e-11	32.7	93..164	174..217	Check	1.6e-49	165.5	1..147	10..153	OK	4e-44	147.6	91..255
NC_005061	Candidatus Blochmannia floridanus	1.6e-118	394.8	1..323	26..344	OK	MISSING	MISSING	MISSING	MISSING	NO	MISSING	MISSING	MISSING	MISSING	NO	1.1e-158	528.3	1..339	18..329	OK	MISSING	MISSING	MISSING	MISSING	NO	2.8e-80	255.3	1..147	2..145	OK	1.3e-18	62.9	1..84	6..88	OK	4.9e-13	38.8	23..164	133..245	Check	5.5e-73	243.5	1..170	14..177	OK	3.2e-176	586.4	1..452
NC_008512	Candidatus Carsonella ruddii PV	1.9e-21	64.8	28..171	24..162	NO	MISSING	MISSING	MISSING	MISSING	NO	MISSING	MISSING	MISSING	MISSING	NO	2.2e-45	150.6	52..339	56..302	OK	MISSING	MISSING	MISSING	MISSING	NO	2.3e-31	94.3	1..143	8..144	OK	MISSING	MISSING	MISSING	MISSING	NO	MISSING	MISSING	MISSING	MISSING	NO	MISSING	MISSING	MISSING	MISSING	NO	1.8e-11	32.2	15..212
NC_010424	Candidatus Desulforudis audaxviator MP104C	1.3e-117	391.7	1..323	80..332	OK	MISSING	MISSING	MISSING	MISSING	NO	MISSING	MISSING	MISSING	MISSING	NO	1.2e-166	554.6	1..339	15..325	OK	MISSING	MISSING	MISSING	MISSING	NO	1.1e-74	236.9	1..147	1..144	OK	9e-40	133.2	1..84	11..93	OK	5.3e-59	197.1	1..164	160..305	OK	3e-47	158	1..170	10..165	OK	8e-146	485.5	1..452
NC_002932	Chlorobium tepidum TLS	7.4e-141	469	1..323	24..340	OK	MISSING	MISSING	MISSING	MISSING	NO	MISSING	MISSING	MISSING	MISSING	NO	1.1e-143	478.4	1..339	10..325	OK	MISSING	MISSING	MISSING	MISSING	NO	5.3e-62	195.2	1..147	5..148	OK	1.1e-45	152.8	1..84	12..95	OK	4e-66	220.7	1..164	161..307	OK	8.4e-60	199.7	1..170	13..177	OK	4.6e-109	363.3	1..452
NC_011831	Chloroflexus aggregans DSM 9485	9.9e-128	425.4	1..323	26..342	OK	MISSING	MISSING	MISSING	MISSING	NO	MISSING	MISSING	MISSING	MISSING	NO	8e-147	488.8	1..339	29..350	OK	MISSING	MISSING	MISSING	MISSING	NO	3.7e-68	215.4	1..147	3..146	OK	2e-43	145.3	1..84	13..95	OK	2.7e-51	171.4	1..164	165..319	OK	3e-59	197.9	1..170	18..174	OK	8.1e-133	442.3	1..452
NC_010175	Chloroflexus aurantiacus J-10-fl	3.4e-130	433.5	1..323	26..342	OK	MISSING	MISSING	MISSING	MISSING	NO	6.7e-05	7.5	46..62	37..53	NO	3.1e-145	483.5	1..339	19..340	OK	MISSING	MISSING	MISSING	MISSING	NO	7e-67	211.2	1..145	3..144	OK	3.4e-44	147.9	1..84	13..95	OK	1.1e-49	166.1	1..164	165..319	OK	3e-65	217.8	1..170	18..174	OK	7.3e-136	452.4	1..452
NC_003910	Colwellia psychrerythraea 34H	2.7e-169	563.4	1..323	24..338	OK	MISSING	MISSING	MISSING	MISSING	NO	1.2e-109	357.6	8..196	18..206	OK	1.1e-171	571.3	1..339	17..324	OK	MISSING	MISSING	MISSING	MISSING	NO	2.7e-90	288.3	1..147	5..148	OK	6e-28	93.9	1..84	11..93	OK	5.1e-64	213.7	1..164	162..307	OK	3.9e-77	257.3	1..170	13..171	OK	8.5e-215	714.6	1..452
NC_011295	Coprothermobacter proteolyticus DSM 5265	MISSING	MISSING	MISSING	MISSING	NO	MISSING	MISSING	MISSING	MISSING	NO	MISSING	MISSING	MISSING	MISSING	NO	6.4e-46	152.5	1..339	14..311	OK	MISSING	MISSING	MISSING	MISSING	NO	MISSING	MISSING	MISSING	MISSING	NO	MISSING	MISSING	MISSING	MISSING	NO	8.1e-13	38	22..148	148..250	NO	2.9e-06	14.5	1..21	9..29	NO	8.3e-94	312.7	1..452
NC_011830	Desulfitobacterium hafniense DCB-2	1.9e-115	384.5	1..323	80..332	OK	MISSING	MISSING	MISSING	MISSING	NO	MISSING	MISSING	MISSING	MISSING	NO	1.1e-128	428.5	1..339	18..325	OK	MISSING	MISSING	MISSING	MISSING	NO	1.3e-66	210.3	1..147	3..144	OK	3.8e-46	154.4	1..84	29..111	OK	1.5e-63	212.2	1..164	161..306	OK	1.3e-59	199.1	1..170	43..197	OK	1.1e-149	498.3	1..452
NC_006138	Desulfotalea psychrophila LSv54	7.5e-112	372.6	1..323	1..280	OK	MISSING	MISSING	MISSING	MISSING	NO	2.2e-06	12.4	155..196	83..124	NO	8.8e-92	305.9	1..179	17..194	OK	1.8e-51	169.2	1..246	6..221	OK	MISSING	MISSING	MISSING	MISSING	NO	2.1e-46	155.2	1..84	24..104	OK	5.2e-68	227	1..164	162..307	OK	1.5e-51	172.3	1..170	8..166	OK	1.3e-145	484.8	1..452
NC_011661	Dictyoglomus turgidum DSM 6724	7.9e-122	405.8	1..323	76..336	OK	MISSING	MISSING	MISSING	MISSING	NO	5.3e-38	118.1	1..185	7..191	OK	7.9e-130	432.3	1..339	17..317	OK	MISSING	MISSING	MISSING	MISSING	NO	2.6e-72	229.1	1..147	2..145	OK	1.6e-34	115.7	1..84	11..93	OK	7.7e-25	81.8	20..164	118..229	OK	3.1e-59	197.8	1..170	11..170	OK	3e-135	450.3	1..452
NC_012673	Exiguobacterium sp. AT1b	8.7e-117	389	1..323	105..357	OK	MISSING	MISSING	MISSING	MISSING	NO	MISSING	MISSING	MISSING	MISSING	NO	1.6e-100	335	24..339	36..315	OK	MISSING	MISSING	MISSING	MISSING	NO	2.9e-76	242.1	1..147	1..142	OK	1.1e-42	142.8	1..84	5..87	OK	9.4e-51	169.7	1..164	161..306	OK	2e-30	102.1	19..170	28..158	OK	5e-163	542.6	1..452
NC_009718	Fervidobacterium nodosum Rt17-B1	MISSING	MISSING	MISSING	MISSING	NO	MISSING	MISSING	MISSING	MISSING	NO	MISSING	MISSING	MISSING	MISSING	NO	MISSSING	MISSSING	MISSSING	MISSSING	MISSSING	MISSSING	MISSSING	MISSSING	MISSSING	NO	MISSSING	MISSSING	MISSSING	MISSSING	NO	MISSSING	MISSSING	MISSSING	MISSSING	NO	MISSSING	MISSSING	MISSSING	MISSSING	NO	7e-09	24.2	1..23	11..33	NO	3.1e-104	347.3	1..452
NC_010999	Lactobacillus casei BL23	MISSING	MISSING	MISSING	MISSING	NO	MISSING	MISSING	MISSING	MISSING	NO	2e-52	166.3	1..196	8..201	OK	7.7e-05	7.4	74..114	73..111	NO	MISSING	MISSING	MISSING	MISSING	NO	MISSING	MISSING	MISSING	MISSING	NO	6.4e-39	130.3	1..84	14..96	OK	2.2e-21	69.2	20..164	123..244	OK	7.6e-08	20.4	1..18	47..64	NO	5e-83	276.9	1..452
NC_010718	Natranaerobius thermophilus JW/NM-WN-LF	8.7e-113	375.7	26..323	104..348	OK	MISSING	MISSING	MISSING	MISSING	NO	MISSING	MISSING	MISSING	MISSING	NO	4.6e-119	396.6	1..339	24..336	OK	MISSING	MISSING	MISSING	MISSING	NO	2.7e-68	215.9	1..147	1..144	OK	6e-43	143.7	1..84	21..103	OK	8.3e-70	232.9	1..164	163..308	OK	5.2e-49	163.8	1..170	19..176	OK	3.6e-143	476.7	1..452
NC_009454	Pelotomaculum thermopropionicum SI	3.2e-118	393.8	1..323	1..251	OK	MISSING	MISSING	MISSING	MISSING	NO	MISSING	MISSING	MISSING	MISSING	NO	9.4e-162	538.4	1..339	17..327	OK	MISSING	MISSING	MISSING	MISSING	NO	2e-76	242.6	1..147	1..144	OK	1.2e-44	149.4	1..84	14..96	OK	7.1e-64	213.2	1..164	161..306	OK	8e-55	183.2	1..170	10..166	OK	2.1e-151	504	1..452
NC_010003	Petrotoga mobilis SJ95	1.4e-116	388.3	1..323	81..333	OK	MISSING	MISSING	MISSING	MISSING	NO	MISSING	MISSING	MISSING	MISSING	NO	3.5e-82	274.1	1..339	177..466	OK	MISSING	MISSING	MISSING	MISSING	NO	5.4e-67	211.6	1..147	1..141	OK	2.9e-22	75	9..84	14..86	OK	1.3e-18	59.1	26..164	112..216	OK	9.4e-50	166.3	1..170	9..161	OK	6e-154	512.5	1..452
NC_007204	Psychrobacter arcticus 273-4	7.7e-130	432.4	1..323	31..347	OK	MISSING	MISSING	MISSING	MISSING	NO	MISSING	MISSING	MISSING	MISSING	NO	6.1e-162	539	7..339	41..339	OK	MISSING	MISSING	MISSING	MISSING	NO	5.7e-82	260.9	1..147	24..173	OK	1.5e-25	85.9	1..84	7..94	OK	2.1e-49	165.2	1..164	192..342	OK	2.3e-78	261.4	1..170	14..171	OK	6.8e-147	489	1..452
NC_007973/NC_007974	Ralstonia metallidurans CH34	1.1e-166	554.7	1..323	50..364	OK	MISSING	MISSING	MISSING	MISSING	NO	2.5e-99	323.1	1..196	10..203	OK	8.3e-183	608.3	1..339	17..325	OK	MISSING	MISSING	MISSING	MISSING	NO	6.3e-96	306.8	1..147	14..158	OK	3.2e-35	118	1..84	23..105	OK	6.8e-67	223.3	1..164	183..333	OK	3.1e-77	257.6	1..170	44..201	OK	1.4e-161	537.8	1..452
NC_008148	Rubrobacter xylanophilus DSM 9941	1.2e-150	501.5	1..323	23..338	OK	MISSING	MISSING	MISSING	MISSING	NO	6.9e-48	151.2	1..177	6..182	OK	2.5e-122	407.4	23..339	31..315	OK	MISSING	MISSING	MISSING	MISSING	NO	9.6e-54	168	1..147	2..143	OK	7e-53	176.7	1..84	15..97	OK	2.8e-18	57.9	26..164	131..238	OK	1.1e-48	162.8	1..170	11..167	OK	6.5e-143	475.8	1..452
NC_007677	Salinibacter ruber DSM 13855	MISSING	MISSING	MISSING	MISSING	NO	MISSING	MISSING	MISSING	MISSING	NO	MISSING	MISSING	MISSING	MISSING	NO	5.5e-130	432.8	1..339	21..331	OK	MISSING	MISSING	MISSING	MISSING	NO	3.1e-67	212.4	1..143	1..139	OK	4.8e-44	147.3	1..84	12..94	OK	6.1e-33	110.5	1..164	163..308	OK	2.9e-56	188	1..170	34..198	OK	3.8e-136	453.3	1..452
NC_011566	Shewanella piezotolerans WP3	6e-171	568.9	1..323	25..339	OK	MISSING	MISSING	MISSING	MISSING	NO	1.1e-115	377.8	1..196	11..205	OK	1.9e-175	583.8	1..339	18..326	OK	MISSING	MISSING	MISSING	MISSING	NO	8.1e-87	276.8	1..147	5..146	OK	9.2e-36	119.8	1..84	9..91	OK	2.8e-69	231.2	1..164	157..302	OK	1.8e-79	265	1..170	1..158	OK	2.3e-207	689.9	1..452
NC_010730	Sulfurihydrogenibium sp. YO3AOP1	8.4e-97	322.6	30..323	2..257	OK	MISSING	MISSING	MISSING	MISSING	NO	MISSING	MISSING	MISSING	MISSING	NO	MISSSING	MISSSING	MISSSING	MISSSING	OK	4.5e-52	171.2	1..246	8..221	OK	MISSING	MISSING	MISSING	MISSING	NO	2.2e-43	145.2	1..84	12..94	OK	1.4e-72	242.2	1..164	162..306	OK	1.3e-68	229	1..170	10..164	OK	1.1e-147	491.6	1..452
NC_009663	Sulfurovum sp. NBC37-1	1.1e-80	269.1	30..323	1..266	OK	MISSING	MISSING	MISSING	MISSING	NO	MISSING	MISSING	MISSING	MISSING	NO	6.4e-159	529	1..339	17..313	OK	MISSING	MISSING	MISSING	MISSING	NO	7.7e-81	257.2	1..147	1..144	OK	8.9e-34	113.3	1..84	8..88	OK	4.4e-34	114.3	1..164	162..302	OK	3.4e-30	101.4	1..170	11..169	OK	1.9e-219	730	1..452
NC_003689	Thermoanaerobacter tengcongensis MB4	9.8e-124	412.1	1..323	80..332	OK	MISSING	MISSING	MISSING	MISSING	NO	MISSING	MISSING	MISSING	MISSING	NO	1.1e-155	518.2	1..339	17..326	OK	MISSING	MISSING	MISSING	MISSING	NO	4.1e-68	215.3	1..147	2..144	OK	4.5e-48	160.8	1..84	12..94	OK	4e-32	107.8	1..164	111..234	OK	2.8e-72	241.2	1..170	10..166	OK	3.4e-154	513.3	1..452
NC_011296	Thermodesulfovibrio yellowstonii DSM 11347	4.2e-113	376.8	1..323	81..333	OK	MISSING	MISSING	MISSING	MISSING	NO	MISSING	MISSING	MISSING	MISSING	NO	7.8e-162	538.7	1..339	17..327	OK	1.1e-50	166.5	1..246	9..218	OK	MISSING	MISSING	MISSING	MISSING	NO	3e-46	154.7	1..84	11..93	OK	2e-63	211.8	1..164	168..313	OK	2.9e-69	231.1	1..170	10..166	OK	9.9e-157	521.7	1..452
NC_011959	Thermomicrobium roseum DSM 5159	1e-115	385.5	1..323	81..333	OK	MISSING	MISSING	MISSING	MISSING	NO	4.2e-40	125.2	1..191	2..190	OK	5.8e-132	439.4	1..339	197..512	OK	MISSING	MISSING	MISSING	MISSING	NO	1e-73	233.7	1..147	5..148	OK	1.8e-39	132.2	1..84	7..89	OK	2.2e-33	112	1..164	159..300	OK	3.7e-58	194.3	1..170	11..173	OK	7.5e-153	508.8	1..452
NC_011653	Thermosipho africanus TCF52B	MISSING	MISSING	MISSING	MISSING	NO	MISSING	MISSING	MISSING	MISSING	NO	MISSING	MISSING	MISSING	MISSING	NO	MISSING	MISSING	MISSING	MISSING	NO	MISSING	MISSING	MISSING	MISSING	NO	MISSING	MISSING	MISSING	MISSING	NO	MISSING	MISSING	MISSING	MISSING	NO	1.4e-34	115.9	1..164	141..278	OK	1e-08	23.6	1..19	45..63	NO	4.5e-104	346.8	1..452
NC_004113	Thermosynechococcus elongatus BP-1	1e-145	485.1	1..323	24..340	OK	MISSING	MISSING	MISSING	MISSING	NO	3.1e-17	48.7	1..158	8..163	OK	8.2e-170	565.1	1..339	18..333	OK	MISSING	MISSING	MISSING	MISSING	NO	1.6e-74	236.3	1..147	1..140	OK	1.6e-44	149	1..84	13..95	OK	1.2e-50	169.3	1..164	161..307	OK	6.6e-75	249.9	1..170	18..174	OK	5.2e-163	542.5	1..452
NC_009828	Thermotoga lettingae TMO	MISSING	MISSING	MISSING	MISSING	NO	MISSING	MISSING	MISSING	MISSING	NO	2e-41	129.5	1..177	4..179	OK	4.4e-27	85.9	82..286	85..285	NO ?	MISSING	MISSING	MISSING	MISSING	NO	MISSING	MISSING	MISSING	MISSING	NO	MISSING	MISSING	MISSING	MISSING	NO	MISSING	MISSING	MISSING	MISSING	NO	5.6e-08	20.9	1..23	12..34	NO	3.5e-105	350.5	1..452
NC_000853	Thermotoga maritima MSB8	9.4e-135	448.7	1..323	80..332	OK	MISSING	MISSING	MISSING	MISSING	NO	4.6e-47	148.4	1..180	3..182	OK	7.4e-96	319.5	1..339	176..461	OK	MISSING	MISSING	MISSING	MISSING	NO	5.8e-71	224.6	1..147	1..142	OK	2.3e-41	138.4	1..84	5..85	OK	2.1e-25	83.9	1..164	98..207	OK	1.5e-60	202.2	1..170	9..169	OK	5e-131	436.3	1..452
NC_010483	Thermotoga sp. RQ2	9.4e-135	448.7	1..323	80..332	OK	MISSING	MISSING	MISSING	MISSING	NO	4.6e-47	148.4	1..180	1..180	OK	1.2e-95	318.8	1..339	176..461	OK	MISSING	MISSING	MISSING	MISSING	NO	7.6e-71	224.3	1..147	1..142	OK	2.4e-41	138.4	1..84	5..85	OK	2.6e-24	79.9	1..164	98..207	OK	1.6e-58	195.5	1..170	9..169	OK	5.2e-130	432.9	1..452
NC_011901	Thioalkalivibrio sp. HL-EbGR7	8.2e-165	548.5	1..323	20..334	OK	MISSING	MISSING	MISSING	MISSING	NO	MISSING	MISSING	MISSING	MISSING	NO	9.4e-187	621.4	1..339	17..324	OK	MISSING	MISSING	MISSING	MISSING	NO	6.3e-91	290.4	1..147	2..146	OK	6e-38	127.1	1..84	6..88	OK	3.9e-73	244	1..164	171..316	OK	2.2e-74	248.2	1..170	13..170	OK	8.1e-164	545.2	1..452
[truncated: 7 more columns]
