# Supplementary material for: Global genome analysis of the shikimic acid pathway reveals greater gene loss in host-associated than in free-living bacteria
Source: BMC Genomics. 2010 Nov 11;11:628. doi: 10.1186/1471-2164-11-628 (PMC3018139; doi:10.1186/1471-2164-11-628)
Supplement: Additional file 2 — Distribution of genes encoding enzymes of the shikimic acid pathway in host-associated Bacteria. [file 1471-2164-11-628-S2.XLS]

## Sheet: all
host associated bacteria
Host Associated Bacteria	non-culturable	Enzyme 1															Enzyme 2					Enzyme 3										Enzyme 4										Enzyme 5					Enzyme 6
		DAHP_synthase_1					DAHP_synthase_2					Aldolase					DHQ_synthase					DHquinase-I					DHquinase-II					Shikimate_dh_N					Shikimate_DH					SKI					EPSP_synthase
Genome accession number	Bacterial names	E_value	Score	Profile coverage	Protein coverage	Presence	E_value	Score	Profile coverage	Protein coverage	Presence	E_value	Score	Profile coverage	Protein coverage	Presence	E_value	Score	Profile coverage	Protein coverage	Presence	E_value	Score	Profile coverage	Protein coverage	Presence	E_value	Score	Profile coverage	Protein coverage	Presence	E_value	Score	Profile coverage	Protein coverage	Presence	E_value	Score	Profile coverage	Protein coverage	Presence	E_value	Score	Profile coverage	Protein coverage	Presence	E_value	Score	Profile coverage
NC_009053	Actinobacillus pleuropneumoniae L20	1.2e-164	548	1..323	25..344	OK	MISSING	MISSING	MISSING	MISSING	MISSING	1.2e-119	391	1..196	8..203	OK	1.6e-176	587.5	1..339	17..326	OK	MISSING	MISSING	MISSING	MISSING	MISSING	2.3e-118	380.6	1..147	2..145	OK	4.1e-28	94.4	1..84	6..88	OK	5e-61	203.8	1..164	175..322	OK	2.4e-81	271.3	1..170	13..170	OK	2.1e-236	786.3	1..452
NC_010278	Actinobacillus pleuropneumoniae serovar 3 str. JL03	7.2e-164	545.4	1..323	25..344	OK	MISSING	MISSING	MISSING	MISSING	MISSING	2e-121	396.9	1..196	8..203	OK	4.5e-169	562.7	23..339	1..289	OK	MISSING	MISSING	MISSING	MISSING	MISSING	MISSING	MISSING	MISSING	MISSING	MISSING	8.7e-40	133.2	1..84	8..90	OK	5e-61	203.8	1..164	175..322	OK	2.4e-81	271.3	1..170	13..170	OK	4.9e-236	785.1	1..452
NC_010939	Actinobacillus pleuropneumoniae serovar 7 str. AP76	8.5e-165	548.5	1…323	25..344	OK	MISSING	MISSING	MISSING	MISSING	MISSING	1.4e-120	394.1	1..196	9..204	OK	1.6e-176	587.5	1..339	17..326	OK	MISSING	MISSING	MISSING	MISSING	MISSING	2.3e-118	380.6	1..147	2..145	OK	4.1e-28	94.4	1..84	6..88	OK	5e-61	203.8	1..164	175..322	OK	2.4e-81	271.3	1..170	27..184	OK	4.9e-236	785.1	1..452
NC_009655	Actinobacillus succinogenes 130Z	1.1e-179	598	1..323	32..347	OK	MISSING	MISSING	MISSING	MISSING	MISSING	1.1e-118	387.7	1..196	8..203	OK	1.3e-178	594.4	1..339	17..325	OK	MISSING	MISSING	MISSING	MISSING	MISSING	1.1e-104	335.6	1..147	5..147	OK	1.6e-29	99.1	1..84	6..88	OK	8.1e-65	216.4	1..164	176..324	OK	1.1e-78	262.4	1..170	13..171	OK	2.1e-230	766.4	1..452
NC_010655	Akkermansia muciniphila ATCC BAA-835	1e-149	498.4	1..323	26..339	OK	MISSING	MISSING	MISSING	MISSING	MISSING	MISSING	MISSING	MISSING	MISSING	MISSING	1.3e-128	428.3	1..339	17..332	OK	4.3e-31	98.5	26..246	37..226	OK	MISSING	MISSING	MISSING	MISSING	MISSING	2e-35	118.7	1..84	29..111	OK	1.1e-52	176.1	1..164	160..305	OK	4.6e-62	207.2	1..170	18..177	OK	4.4e-123	409.9	1..452
NC_012026	Anaplasma marginale str. Florida	MISSING	MISSING	MISSING	MISSING	MISSING	MISSING	MISSING	MISSING	MISSING	MISSING	MISSING	MISSING	MISSING	MISSING	MISSING	4.6e-25	78.8	1..282	65..324	OK	MISSING	MISSING	MISSING	MISSING	MISSING	MISSING	MISSING	MISSING	MISSING	MISSING	MISSING	MISSING	MISSING	MISSING	MISSING	MISSING	MISSING	MISSING	MISSING	MISSING	8.4e-07	16.5	1..21	363..383	MISSING	1.6e-96	321.6	1..452
NC_004842	Anaplasma marginale str. St. Maries	MISSING	MISSING	MISSING	MISSING	MISSING	MISSING	MISSING	MISSING	MISSING	MISSING	MISSING	MISSING	MISSING	MISSING	MISSING	1.1e-24	77.5	1..282	65..324	OK	MISSING	MISSING	MISSING	MISSING	MISSING	MISSING	MISSING	MISSING	MISSING	MISSING	MISSING	MISSING	MISSING	MISSING	MISSING	MISSING	MISSING	MISSING	MISSING	MISSING	8.4e-07	16.5	1..21	363..383	MISSING	1.1e-97	325.6	1..452
NC_007797	Anaplasma phagocytophilum HZ	MISSING	MISSING	MISSING	MISSING	MISSING	MISSING	MISSING	MISSING	MISSING	MISSING	MISSING	MISSING	MISSING	MISSING	MISSING	1e-24	77.6	1..282	31..290	OK	MISSING	MISSING	MISSING	MISSING	MISSING	MISSING	MISSING	MISSING	MISSING	MISSING	MISSING	MISSING	MISSING	MISSING	MISSING	2.9e-05	10.5	1..34	757..782	MISSING	8.4e-07	16.5	1..21	362..382	MISSING	8.2e-07	15	209..301
NC_007716	Aster yellows witches'-broom phytoplasma AYWB	MISSING	MISSING	MISSING	MISSING	MISSING	MISSING	MISSING	MISSING	MISSING	MISSING	MISSING	MISSING	MISSING	MISSING	MISSING	MISSING	MISSING	MISSING	MISSING	MISSING	MISSING	MISSING	MISSING	MISSING	MISSING	MISSING	MISSING	MISSING	MISSING	MISSING	MISSING	MISSING	MISSING	MISSING	MISSING	MISSING	MISSING	MISSING	MISSING	MISSING	1.3e-08	23.2	1..21	136..156	MISSING	MISSING	MISSING	MISSING
NC_008702	Azoarcus sp. BH72	2.5e-168	560.2	1..323	29..343	OK	MISSING	MISSING	MISSING	MISSING	MISSING	MISSING	MISSING	MISSING	MISSING	MISSING	1.5e-182	607.5	1..339	17..325	OK	3.1e-05	8.8	1..31	580..608	MISSING	5.9e-91	290.4	1..147	19..162	OK	9.4e-32	106.5	1..84	6..88	OK	4e-61	204.1	1..164	157..302	OK	1.9e-76	255	1..170	12..169	OK	4.8e-176	585.8	1..452
NC_009937	Azorhizobium caulinodans ORS 571	2.5e-110	367.5	1..323	9..280	OK	MISSING	MISSING	MISSING	MISSING	MISSING	1.2e-86	280.8	8..196	13..201	OK	4.4e-146	486.3	1..339	27..341	OK	MISSING	MISSING	MISSING	MISSING	MISSING	3.2e-81	258.4	1..147	3..145	OK	1.8e-31	105.6	1..84	6..88	OK	2.2e-24	80.2	26..164	123..226	OK	5.2e-68	227	1..170	42..198	OK	3.9e-133	443.3	1..452
NC_003228	Bacteroides fragilis NCTC 9343	1.1e-85	285.7	30..323	13..267	OK	MISSING	MISSING	MISSING	MISSING	MISSING	3.3e-17	48.6	1..196	9..209	OK	1.9e-119	397.8	1..339	8..314	OK	MISSING	MISSING	MISSING	MISSING	MISSING	2.4e-70	222.6	1..144	1..139	OK	3e-39	131.4	1..84	6..87	OK	4.2e-21	68.2	1..164	322..446	OK	5.2e-58	193.7	1..170	10..170	OK	3.5e-61	204.3	89..452
NC_004663	Bacteroides thetaiotaomicron VPI-5482	4.1e-91	303.7	1..323	1..264	OK	MISSING	MISSING	MISSING	MISSING	MISSING	2.2e-20	59.2	1..196	9..209	OK	6.3e-123	409.4	1..339	8..314	OK	MISSING	MISSING	MISSING	MISSING	MISSING	9.5e-69	217.4	1..141	1..136	OK	1.8e-38	128.9	1..84	6..87	OK	1.1e-07	19.3	93..164	175..218	MISSING	6.6e-61	203.4	1..170	10..174	OK	2.7e-65	218	94..452
NC_009614	Bacteroides vulgatus ATCC 8482	2e-86	288.2	30..323	12..264	OK	MISSING	MISSING	MISSING	MISSING	MISSING	6e-18	51.1	11..196	19..209	OK	1.5e-108	361.7	1..339	8..314	OK	MISSING	MISSING	MISSING	MISSING	MISSING	4.1e-67	212	1..141	1..136	OK	2.8e-34	114.9	1..84	6..87	OK	1.4e-06	15.2	93..164	173..216	MISSING	2.4e-52	174.9	1..170	10..170	OK	5.7e-48	160.4	94..288
NC_008783	Bartonella bacilliformis KC583	2.3e-104	347.7	1..323	5..276	OK	MISSING	MISSING	MISSING	MISSING	MISSING	MISSING	MISSING	MISSING	MISSING	MISSING	4.8e-143	476.2	1..339	19..339	OK	MISSING	MISSING	MISSING	MISSING	MISSING	1.2e-74	236.7	1..147	3..146	OK	3.6e-29	98	1..84	16..98	OK	6.1e-19	60.3	18..164	123..239	OK	1.1e-62	209.3	1..170	6..162	OK	4.7e-129	429.8	1..452
NC_005956	Bartonella henselae str. Houston-1	7e-109	362.7	1..323	5..276	OK	MISSING	MISSING	MISSING	MISSING	MISSING	6e-91	295.1	1..196	10..203	OK	8.7e-144	478.7	1..339	19..339	OK	MISSING	MISSING	MISSING	MISSING	MISSING	3.2e-68	215.6	1..147	3..146	OK	3.7e-35	117.8	1..84	18..100	OK	1.5e-25	84.4	25..164	132..241	OK	3.6e-65	217.5	1..170	33..189	OK	1.3e-132	441.6	1..452
NC_005955	Bartonella quintana str. Toulouse	1.2e-106	355.3	1..323	5..276	OK	MISSING	MISSING	MISSING	MISSING	MISSING	MISSING	MISSING	MISSING	MISSING	MISSING	9.4e-149	495.2	1..339	19..339	OK	MISSING	MISSING	MISSING	MISSING	MISSING	6.7e-70	221.1	1..147	3..146	OK	4.2e-36	121	1..84	18..100	OK	2.2e-22	72.8	19..102	126..204	OK	6.8e-63	210	1..170	33..189	OK	5.5e-129	129.5	1..452
NC_010161	Bartonella tribocorum CIP 105476	5.9e-107	356.3	1..323	5..276	OK	MISSING	MISSING	MISSING	MISSING	MISSING	3.1e-88	286	10..196	17..203	OK	8.1e-147	488.8	1..339	19..339	OK	MISSING	MISSING	MISSING	MISSING	MISSING	1.6e-66	210	1..147	3..146	OK	1.6e-36	122.4	1..84	16..98	OK	2.4e-29	98.2	19..164	124..238	OK	2.2e-65	218.2	1..170	33..189	OK	4.6e-125	416.5	79..452
NC_007984	Baumannia cicadellinicola str. Hc (Homalodisca coagulata)	1.7e-133	444.5	1..323	10..325	OK	MISSING	MISSING	MISSING	MISSING	MISSING	MISSING	MISSING	MISSING	MISSING	MISSING	5e-156	519.4	1..339	17..326	OK	MISSING	MISSING	MISSING	MISSING	MISSING	9.7e-82	260.1	1..147	22..165	OK	2.1e-15	51.3	21..84	5..67	OK	2e-18	58.4	25..164	102..206	OK	3.3e-80	267.5	1..170	13..171	OK	4.6e-177	589.3	1..452
NC_008618	Bifidobacterium adolescentis ATCC 15703	1.1e-125	418.6	1..323	62..382	OK	MISSING	MISSING	MISSING	MISSING	MISSING	MISSING	MISSING	MISSING	MISSING	MISSING	1.7e-146	487.7	1..339	193..507	OK	MISSING	MISSING	MISSING	MISSING	MISSING	8.7e-58	181.3	1..147	2..148	OK	2.4e-20	68.6	1..67	10..75	OK	8.3e-08	19.8	26..164	142..251	MISSING	4.1e-59	197.4	1..170	15..175	OK	5.1e-107	356.5	1..452
NC_010816	Bifidobacterium longum DJO10A	2.1e-125	417.7	1..323	78..398	OK	MISSING	MISSING	MISSING	MISSING	MISSING	MISSING	MISSING	MISSING	MISSING	MISSING	3.3e-149	496.7	1..339	191..505	OK	MISSING	MISSING	MISSING	MISSING	MISSING	2.4e-59	186.4	1..147	2..148	OK	3.1e-18	61.6	1..67	8..73	OK	MISSING	MISSING	MISSING	MISSING	MISSING	1.6e-61	205.4	1..170	13..173	OK	1.3e-98	328.7	1..452
NC_004307	Bifidobacterium longum NCC2705	2.1e-125	417.7	1..323	78..398	OK	MISSING	MISSING	MISSING	MISSING	MISSING	MISSING	MISSING	MISSING	MISSING	MISSING	3.3e-149	496.7	1..339	191..505	OK	MISSING	MISSING	MISSING	MISSING	MISSING	2.4e-59	186.4	1..147	2..148	OK	3.1e-18	61.6	1..67	8..73	OK	MISSING	MISSING	MISSING	MISSING	MISSING	1.6e-61	205.4	1..170	13..173	OK	7.8e-99	329.4	1..452
NC_011593	Bifidobacterium longum subsp. infantis ATCC 15697	9.7e-126	418.7	1..323	45..365	OK	MISSING	MISSING	MISSING	MISSING	MISSING	MISSING	MISSING	MISSING	MISSING	MISSING	2.6e-147	490.4	1..339	191..505	OK	MISSING	MISSING	MISSING	MISSING	MISSING	5.4e-59	185.2	1..147	2..148	OK	2e-18	62.2	1..67	8..73	OK	MISSING	MISSING	MISSING	MISSING	MISSING	1.1e-60	202.6	1..170	13..173	OK	9e-101	335.8	1..452
NC_010645	Bordetella avium 197N	3.9e-162	539.7	1..323	25..339	OK	MISSING	MISSING	MISSING	MISSING	MISSING	MISSING	MISSING	MISSING	MISSING	MISSING	1.3e-172	574.5	1..339	17..324	OK	MISSING	MISSING	MISSING	MISSING	MISSING	9.6e-86	273.3	1..144	3..144	OK	9.1e-30	99.9	1..84	12..95	OK	1e-65	219.3	1..164	163..308	OK	7.8e-72	239.7	1..170	46..203	OK	1.1e-138	461.8	13..452
NC_002927	Bordetella bronchiseptica RB50	5.7e-160	532.5	1..323	25..339	OK	MISSING	MISSING	MISSING	MISSING	MISSING	MISSING	MISSING	MISSING	MISSING	MISSING	4.2e-178	592.7	1..339	17..324	OK	MISSING	MISSING	MISSING	MISSING	MISSING	3.2e-82	261.7	1..144	3..144	OK	8.2e-28	93.4	1..84	12..95	OK	1e-65	219.4	1..164	163..308	OK	2e-76	254.9	1..170	49..206	OK	5.2e-140	466.2	8..452
NC_002928	Bordetella parapertussis 12822	5.7e-160	532.5	1..323	25..339	OK	MISSING	MISSING	MISSING	MISSING	MISSING	MISSING	MISSING	MISSING	MISSING	MISSING	4.2e-178	592.7	1..339	17..324	OK	MISSING	MISSING	MISSING	MISSING	MISSING	3.2e-82	261.7	1..144	3..144	OK	8.2e-28	93.4	1..84	12..95	OK	1e-65	219.4	1..164	163..308	OK	2e-76	254.9	1..170	49..206	OK	5.5e-139	462.7	8..452
NC_002929	Bordetella pertussis Tohama I	5.7e-160	532.5	1..323	25..339	OK	MISSING	MISSING	MISSING	MISSING	MISSING	MISSING	MISSING	MISSING	MISSING	MISSING	4.2e-178	592.7	1..339	17..324	OK	MISSING	MISSING	MISSING	MISSING	MISSING	3.2e-82	261.7	1..144	3..144	OK	8.2e-28	93.4	1..84	12..95	OK	3.6e-65	217.6	1..164	163..308	OK	2e-76	254.9	1..170	49..206	OK	3.2e-141	470.2	8..452
NC_008273	Borrelia afzelii Pko	MISSING	MISSING	MISSING	MISSING	MISSING	MISSING	MISSING	MISSING	MISSING	MISSING	MISSING	MISSING	MISSING	MISSING	MISSING	MISSING	MISSING	MISSING	MISSING	MISSING	MISSING	MISSING	MISSING	MISSING	MISSING	MISSING	MISSING	MISSING	MISSING	MISSING	MISSING	MISSING	MISSING	MISSING	MISSING	MISSING	MISSING	MISSING	MISSING	MISSING	MISSING	MISSING	MISSING	MISSING	MISSING	MISSING	MISSING	MISSING
NC_001318	Borrelia burgdorferi B31	MISSING	MISSING	MISSING	MISSING	MISSING	MISSING	MISSING	MISSING	MISSING	MISSING	MISSING	MISSING	MISSING	MISSING	MISSING	MISSING	MISSING	MISSING	MISSING	MISSING	MISSING	MISSING	MISSING	MISSING	MISSING	MISSING	MISSING	MISSING	MISSING	MISSING	MISSING	MISSING	MISSING	MISSING	MISSING	MISSING	MISSING	MISSING	MISSING	MISSING	1.9e-07	18.9	1..21	391..411	MISSING	1.3e-60	202.3	1..452
NC_011728	Borrelia burgdorferi ZS7	MISSING	MISSING	MISSING	MISSING	MISSING	MISSING	MISSING	MISSING	MISSING	MISSING	MISSING	MISSING	MISSING	MISSING	MISSING	MISSING	MISSING	MISSING	MISSING	MISSING	MISSING	MISSING	MISSING	MISSING	MISSING	MISSING	MISSING	MISSING	MISSING	MISSING	MISSING	MISSING	MISSING	MISSING	MISSING	MISSING	MISSING	MISSING	MISSING	MISSING	1.9e-07	18.9	1..21	391..411	MISSING	1.3e-60	202.3	1..452
NC_011229	Borrelia duttonii Ly	MISSING	MISSING	MISSING	MISSING	MISSING	MISSING	MISSING	MISSING	MISSING	MISSING	MISSING	MISSING	MISSING	MISSING	MISSING	MISSING	MISSING	MISSING	MISSING	MISSING	MISSING	MISSING	MISSING	MISSING	MISSING	MISSING	MISSING	MISSING	MISSING	MISSING	MISSING	MISSING	MISSING	MISSING	MISSING	MISSING	MISSING	MISSING	MISSING	MISSING	1.5e-07	19.3	1..21	400..420	MISSING	5.1e-41	137.3	1..266
NC_006156	Borrelia garinii PBi	MISSING	MISSING	MISSING	MISSING	MISSING	MISSING	MISSING	MISSING	MISSING	MISSING	MISSING	MISSING	MISSING	MISSING	MISSING	MISSING	MISSING	MISSING	MISSING	MISSING	MISSING	MISSING	MISSING	MISSING	MISSING	MISSING	MISSING	MISSING	MISSING	MISSING	MISSING	MISSING	MISSING	MISSING	MISSING	MISSING	MISSING	MISSING	MISSING	MISSING	1.9e-07	18.9	1..21	391..411	MISSING	1.1e-62	209.3	1..452
NC_010673	Borrelia hermsii DAH	MISSING	MISSING	MISSING	MISSING	MISSING	MISSING	MISSING	MISSING	MISSING	MISSING	MISSING	MISSING	MISSING	MISSING	MISSING	MISSING	MISSING	MISSING	MISSING	MISSING	MISSING	MISSING	MISSING	MISSING	MISSING	MISSING	MISSING	MISSING	MISSING	MISSING	MISSING	MISSING	MISSING	MISSING	MISSING	MISSING	MISSING	MISSING	MISSING	MISSING	9.7e-07	16.3	1..21	399..419	MISSING	4.7e-58	193.9	1..452
NC_011244	Borrelia recurrentis A1	MISSING	MISSING	MISSING	MISSING	MISSING	MISSING	MISSING	MISSING	MISSING	MISSING	MISSING	MISSING	MISSING	MISSING	MISSING	MISSING	MISSING	MISSING	MISSING	MISSING	MISSING	MISSING	MISSING	MISSING	MISSING	MISSING	MISSING	MISSING	MISSING	MISSING	MISSING	MISSING	MISSING	MISSING	MISSING	MISSING	MISSING	MISSING	MISSING	MISSING	1.5e-07	19.3	1..21	400..420	MISSING	7.7e-42	140	1..266
NC_008710	Borrelia turicatae 91E135	MISSING	MISSING	MISSING	MISSING	MISSING	MISSING	MISSING	MISSING	MISSING	MISSING	MISSING	MISSING	MISSING	MISSING	MISSING	MISSING	MISSING	MISSING	MISSING	MISSING	MISSING	MISSING	MISSING	MISSING	MISSING	MISSING	MISSING	MISSING	MISSING	MISSING	MISSING	MISSING	MISSING	MISSING	MISSING	MISSING	MISSING	MISSING	MISSING	MISSING	1.3e-06	15.8	1..21	399..419	MISSING	2.8e-44	148.2	1..245
NC_012225	Brachyspira hyodysenteriae WA1	3.3e-106	353.9	1..323	80..332	OK	MISSING	MISSING	MISSING	MISSING	MISSING	3.2e-48	152.3	9..196	9..197	OK	1.6e-136	454.6	1..339	25..330	OK	1.9e-60	200.3	1..246	19..244	OK	2.7e-71	225.7	1..147	1..144	OK	1.6e-37	125.7	1..84	12..94	OK	1.7e-14	44.2	1..164	111..239	OK	3.5e-60	201	1..148	16..152	OK	1e-99	332.3	1..452
NC_004463	Bradyrhizobium japonicum USDA 110	5.7e-153	509.2	1..323	25..339	OK	MISSING	MISSING	MISSING	MISSING	MISSING	3.6e-91	295.8	1..196	36..229	OK	2.9e-159	530.1	1..339	26..344	OK	MISSING	MISSING	MISSING	MISSING	MISSING	1.4e-77	246.4	1..147	7..151	OK	2.6e-51	171.5	1..84	11..93	OK	1.5e-27	91.7	1..164	106..227	OK	2.1e-73	244.9	1..170	68..224	OK	5.6e-115	383	1..452
NC_009485	Bradyrhizobium sp. BTAi1	2.6e-156	520.3	1..323	25..339	OK	MISSING	MISSING	MISSING	MISSING	MISSING	5.2e-78	251.8	1..196	11..206	OK	2.2e-159	530.5	1..339	26..344	OK	MISSING	MISSING	MISSING	MISSING	MISSING	5.8e-73	231.2	1..147	7..151	OK	1.3e-37	126	1..84	16..101	OK	3.4e-26	86.8	26..164	127..230	OK	2.8e-72	241.2	1..170	33..189	OK	1.1e-111	372.1	1..452
NC_009445	Bradyrhizobium sp. ORS278	4.6e-156	519.5	1..323	25..339	OK	MISSING	MISSING	MISSING	MISSING	MISSING	4.8e-76	245.3	1..196	11..206	OK	1.8e-158	527.4	1..339	244..562	OK	MISSING	MISSING	MISSING	MISSING	MISSING	4.1e-76	241.6	1..147	13..156	OK	2.6e-49	164.8	1..84	12..94	OK	4.4e-24	79.1	26..164	135..238	OK	1.3e-71	238.9	1..170	33..189	OK	2e-108	361.2	1..452
NC_006932	Brucella abortus bv. 1 str. 9-941	5.4e-99	329.9	29..323	20..276	OK	MISSING	MISSING	MISSING	MISSING	MISSING	1e-82	267.6	1..196	11..203	OK	3.6e-155	516.5	1..339	26..341	OK	MISSING	MISSING	MISSING	MISSING	MISSING	1.2e-80	256.5	1..147	3..146	OK	8.4e-43	143.2	1..84	14..96	OK	1.2e-25	84.7	25..164	129..236	OK	4.2e-70	233.9	1..170	32..188	OK	2.1e-132	440.9	1..452
NC_003318	Brucella melitensis 16M	1.6e-100	334.9	29..323	20..276	OK	MISSING	MISSING	MISSING	MISSING	MISSING	4.4e-85	275.5	1..196	26..218	OK	6.8e-156	518.9	1..339	26..341	OK	MISSING	MISSING	MISSING	MISSING	MISSING	1.2e-79	253.2	1..147	13..156	OK	8.4e-43	143.2	1..84	14..96	OK	1.7e-25	84.2	25..164	129..236	OK	4.2e-70	233.9	1..170	1..157	OK	2.1e-132	440.9	1..452
NC_012441	Brucella melitensis ATCC 23457	1.6e-100	334.9	29..323	20..276	OK	MISSING	MISSING	MISSING	MISSING	MISSING	MISSING	MISSING	MISSING	MISSING	MISSING	6.8e-156	518.9	1..339	26..341	OK	MISSING	MISSING	MISSING	MISSING	MISSING	1.2e-80	256.5	1..147	3..146	OK	8.4e-43	143.2	1..84	14..96	OK	1.7e-25	84.2	25..164	129..236	OK	4.2e-70	233.9	1..170	32..188	OK	2.1e-132	440.9	1..452
NC_003317	Brucella melitensis biovar Abortus 2308	5.4e-99	329.9	29..323	20..276	OK	MISSING	MISSING	MISSING	MISSING	MISSING	9.8e-82	264.3	1..196	1..192	OK	3.6e-155	516.5	1..339	26..341	OK	MISSING	MISSING	MISSING	MISSING	MISSING	1.2e-80	256.5	1..147	3..146	OK	8.4e-43	143.2	1..84	9..91	OK	1.2e-25	84.7	25..164	124..231	OK	4.2e-70	233.9	1..170	32..188	OK	2.1e-132	440.9	1..452
NC_009504	Brucella ovis ATCC 25840	1.6e-100	334.9	29..323	20..276	OK	MISSING	MISSING	MISSING	MISSING	MISSING	1.6e-84	273.6	1..196	11..203	OK	6.8e-156	518.9	1..339	26..341	OK	MISSING	MISSING	MISSING	MISSING	MISSING	1.2e-80	256.5	1..147	22..165	OK	1.2e-40	136.1	3..84	16..96	OK	1.7e-25	84.2	25..164	129..236	OK	4.2e-70	233.9	1..170	49..205	OK	2.1e-132	440.9	1..452
NC_004310	Brucella suis 1330	6.2e-100	333	29..323	20..276	OK	MISSING	MISSING	MISSING	MISSING	MISSING	MISSING	MISSING	MISSING	MISSING	MISSING	6.8e-156	518.9	1..339	26..341	OK	MISSING	MISSING	MISSING	MISSING	MISSING	1.2e-80	256.5	1..147	3..146	OK	5.7e-41	137.2	1..84	9..91	OK	3.8e-23	75.6	25..105	124..199	OK	4.2e-70	233.9	1..170	32..188	OK	2.1e-132	440.9	1..452
NC_010167	Brucella suis ATCC 23445	6.2e-100	333	29..323	20..276	OK	MISSING	MISSING	MISSING	MISSING	MISSING	6.2e-84	271.6	1..196	11..203	OK	1.2e-155	518.1	1..339	26..341	OK	MISSING	MISSING	MISSING	MISSING	MISSING	1.2e-80	256.5	1..147	3..146	OK	5.7e-41	137.2	1..84	14..96	OK	1.7e-25	84.2	25..164	129..236	OK	4.2e-70	233.9	1..170	32..188	OK	2.1e-132	440.9	1..452
NC_011833	Buchnera aphidicola str. 5A (Acyrthosiphon pisum)	8.4e-169	561.8	1..323	24..338	OK	MISSING	MISSING	MISSING	MISSING	MISSING	MISSING	MISSING	MISSING	MISSING	MISSING	1.7e-165	550.8	1..339	20..329	OK	MISSING	MISSING	MISSING	MISSING	MISSING	4.9e-79	251.2	1..147	5..148	OK	7.3e-26	87	1..84	11..93	OK	3.8e-23	75.6	1..100	111..195	OK	2.5e-81	271.2	1..170	13..171	OK	8.3e-197	654.8	1..452
NC_002528	Buchnera aphidicola str. APS (Acyrthosiphon pisum)	8.4e-169	561.8	1..323	24..338	OK	MISSING	MISSING	MISSING	MISSING	MISSING	MISSING	MISSING	MISSING	MISSING	MISSING	1.7e-165	550.8	1..339	20..329	OK	MISSING	MISSING	MISSING	MISSING	MISSING	4.9e-79	251.2	1..147	5..148	OK	7.3e-26	87	1..84	11..93	OK	3.8e-23	75.6	1..100	111..195	OK	2.5e-81	271.2	1..170	13..171	OK	8.3e-197	654.8	1..452
NC_004545	Buchnera aphidicola str. Bp (Baizongia pistaciae)	4.2e-158	526.3	1..323	24..338	OK	MISSING	MISSING	MISSING	MISSING	MISSING	MISSING	MISSING	MISSING	MISSING	MISSING	8.2e-159	528.6	1..339	13..322	OK	MISSING	MISSING	MISSING	MISSING	MISSING	1.3e-81	259.7	1..147	5..148	OK	6.3e-15	49.5	1..84	11..93	OK	7.5e-16	49.1	25..73	127..171	OK	1.1e-73	245.9	1..170	13..172	OK	1.4e-174	581	1..452
NC_008513	Buchnera aphidicola str. Cc (Cinara cedri)	6.3e-136	452.6	1..323	30..340	OK	MISSING	MISSING	MISSING	MISSING	MISSING	MISSING	MISSING	MISSING	MISSING	MISSING	8.5e-128	425.6	1..339	18..327	OK	MISSING	MISSING	MISSING	MISSING	MISSING	8.3e-78	247.2	1..147	5..149	OK	3.2e-15	50.6	1..61	15..74	OK	8.6e-16	48.8	26..117	131..212	OK	2.3e-65	218.2	1..170	15..174	OK	2.8e-179	596.6	1..452
NC_004061	Buchnera aphidicola str. Sg (Schizaphis graminum)	1.1e-179	597.9	1..323	24..338	OK	MISSING	MISSING	MISSING	MISSING	MISSING	MISSING	MISSING	MISSING	MISSING	MISSING	5.5e-161	535.8	1..339	17..326	OK	MISSING	MISSING	MISSING	MISSING	MISSING	2.8e-70	222.4	1..139	7..143	OK	1.1e-33	112.9	1..84	11..93	OK	6.9e-30	100.2	1..164	111..227	OK	3e-79	264.3	1..170	13..171	OK	1.1e-226	754.1	1..452
NC_011834	Buchnera aphidicola str. Tuc7 (Acyrthosiphon pisum)	8.4e-169	561.8	1..323	24..338	OK	MISSING	MISSING	MISSING	MISSING	MISSING	MISSING	MISSING	MISSING	MISSING	MISSING	2.1e-165	550.5	1..339	20..329	OK	MISSING	MISSING	MISSING	MISSING	MISSING	4.9e-79	251.2	1..147	5..148	OK	7.3e-26	87	1..84	11..93	OK	3.8e-23	75.6	1..100	111..195	OK	2.5e-81	271.2	1..170	13..171	OK	5.3e-197	655.5	1..452
NC_006348	Burkholderia mallei ATCC 23344	2.6e-163	543.5	1..323	26..340	OK	MISSING	MISSING	MISSING	MISSING	MISSING	2.8e-81	262.8	1..196	4..199	OK	2.3e-177	590.2	1..339	17..325	OK	MISSING	MISSING	MISSING	MISSING	MISSING	4.3e-93	297.5	1..147	2..146	OK	1.3e-36	122.6	1..84	17..99	OK	7.1e-67	223.2	1..164	166..311	OK	2.6e-82	274.5	1..170	9..166	OK	1.9e-161	537.4	1..452
NC_008835	Burkholderia mallei NCTC 10229	2.4e-163	543.7	1..323	90..404	OK	MISSING	MISSING	MISSING	MISSING	MISSING	2.8e-81	262.8	1..196	4..199	OK	2.3e-177	590.2	1..339	17..325	OK	MISSING	MISSING	MISSING	MISSING	MISSING	4.3e-93	297.5	1..147	2..146	OK	1.3e-36	122.6	1..84	17..99	OK	7.1e-67	223.2	1..164	168..313	OK	2.6e-82	274.5	1..170	9..166	OK	1.9e-161	537.4	1..452
NC_009079	Burkholderia mallei NCTC 10247	2.4e-163	543.7	1..323	89..403	OK	MISSING	MISSING	MISSING	MISSING	MISSING	2.8e-81	262.8	1..196	4..199	OK	2.3e-177	590.2	1..339	17..325	OK	MISSING	MISSING	MISSING	MISSING	MISSING	4.3e-93	297.5	1..147	2..146	OK	1.3e-36	122.6	1..84	17..99	OK	7.1e-67	223.2	1..164	168..313	OK	2.6e-82	274.5	1..170	9..166	OK	1.9e-161	537.4	1..452
NC_008784	Burkholderia mallei SAVP1	2.6e-163	543.5	1..323	89..403	OK	MISSING	MISSING	MISSING	MISSING	MISSING	2.8e-81	262.8	1..196	4..199	OK	2.3e-177	590.2	1..339	17..325	OK	MISSING	MISSING	MISSING	MISSING	MISSING	4.3e-93	297.5	1..147	59..203	OK	1.3e-36	122.6	1..84	17..99	OK	7.1e-67	223.2	1..164	168..313	OK	2.6e-82	274.5	1..170	41..198	OK	1.9e-161	537.4	1..452
NC_010084	Burkholderia_multivorans_ATCC_17616_JGI	6.1e-166	552.3	1..323	26..340	OK	MISSING	MISSING	MISSING	MISSING	MISSING	1.6e-77	250.2	1..196	4..199	OK	1.7e-178	594	1..339	17..325	OK	MISSING	MISSING	MISSING	MISSING	MISSING	5.9e-95	303.6	1..147	2..146	OK	1.7e-34	115.6	1..84	15..97	OK	3e-67	224.5	1..164	166..311	OK	1.2e-69	232.4	9..170	2..151	OK	1.1e-162	541.5	1..452
NC_010801	Burkholderia_multivorans_ATCC_17616_Tohoku	MISSING	MISSING	MISSING	MISSING	MISSING	MISSING	MISSING	MISSING	MISSING	MISSING	8.9e-05	7.1	172..196	57..79	MISSING	MISSING	MISSING	MISSING	MISSING	MISSING	MISSING	MISSING	MISSING	MISSING	MISSING	MISSING	MISSING	MISSING	MISSING	MISSING	6.5e-27	90.4	1..82	7..90	OK	3.4e-22	72.1	18..164	118..229	OK	MISSING	MISSING	MISSING	MISSING	MISSING	MISSING	MISSING	MISSING
NC_010622	Burkholderia phymatum STM815	7.4e-164	545.4	1..323	26..340	OK	MISSING	MISSING	MISSING	MISSING	MISSING	1.3e-85	277.2	1..196	6..201	OK	1.6e-177	590.7	1..339	20..328	OK	MISSING	MISSING	MISSING	MISSING	MISSING	4e-94	300.9	1..147	2..146	OK	1.7e-33	112.3	1..84	14..96	OK	1.9e-68	228.5	1..164	166..311	OK	3.4e-80	267.5	1..170	16..173	OK	1.6e-168	560.9	1..452
NC_009802	Campylobacter concisus 13826	2.9e-89	297.6	30..323	1..262	OK	MISSING	MISSING	MISSING	MISSING	MISSING	MISSING	MISSING	MISSING	MISSING	MISSING	1.5e-151	504.5	24..339	32..311	OK	8.2e-05	7.4	133..158	249..272	MISSING	1.5e-80	256.2	1..147	5..148	OK	5.5e-31	104	1..84	6..86	OK	7.1e-50	166.7	1..164	162..301	OK	1.2e-39	132.8	1..170	14..172	OK	2.6e-114	380.8	1..452
NC_009715	Campylobacter curvus 525.92	1.7e-87	291.7	30..323	1..263	OK	MISSING	MISSING	MISSING	MISSING	MISSING	MISSING	MISSING	MISSING	MISSING	MISSING	2.2e-149	497.3	1..339	13..312	OK	MISSING	MISSING	MISSING	MISSING	MISSING	2e-79	252.5	1..147	5..148	OK	1.1e-33	112.9	1..84	6..86	OK	4.3e-51	170.8	1..164	162..301	OK	7.8e-39	130	1..170	14..172	OK	7.7e-138	458.9	1..452
NC_008599	Campylobacter fetus subsp. fetus 82-40	1.6e-87	291.8	30..323	13..274	OK	MISSING	MISSING	MISSING	MISSING	MISSING	MISSING	MISSING	MISSING	MISSING	MISSING	1.6e-146	487.8	11..339	19..312	OK	MISSING	MISSING	MISSING	MISSING	MISSING	1.6e-81	259.4	1..147	5..148	OK	1.2e-26	89.6	1..84	6..86	OK	7.9e-48	159.9	1..164	162..301	OK	1.8e-35	118.9	1..170	13..171	OK	9.1e-129	428.8	12..452
NC_009714	Campylobacter hominis ATCC BAA-381	1.8e-87	291.6	30..323	1..264	OK	MISSING	MISSING	MISSING	MISSING	MISSING	MISSING	MISSING	MISSING	MISSING	MISSING	3.5e-143	476.7	1..339	7..310	OK	MISSING	MISSING	MISSING	MISSING	MISSING	8.4e-79	250.4	1..147	1..144	OK	2.7e-15	50.9	1..84	6..86	OK	4.3e-43	144.2	1..164	162..301	OK	6.6e-22	72.5	1..72	11..82	OK	4.5e-141	469.7	1..452
NC_010830	Candidatus Amoebophilus asiaticus 5a2	MISSING	MISSING	MISSING	MISSING	MISSING	MISSING	MISSING	MISSING	MISSING	MISSING	MISSING	MISSING	MISSING	MISSING	MISSING	MISSING	MISSING	MISSING	MISSING	MISSING	MISSING	MISSING	MISSING	MISSING	MISSING	MISSING	MISSING	MISSING	MISSING	MISSING	MISSING	MISSING	MISSING	MISSING	MISSING	MISSING	MISSING	MISSING	MISSING	MISSING	3.1e-08	21.8	1..21	386..406	MISSING	1.5e-31	105.9	91..272
NC_010544	Candidatus Phytoplasma australiense	MISSING	MISSING	MISSING	MISSING	MISSING	MISSING	MISSING	MISSING	MISSING	MISSING	MISSING	MISSING	MISSING	MISSING	MISSING	MISSING	MISSING	MISSING	MISSING	MISSING	MISSING	MISSING	MISSING	MISSING	MISSING	MISSING	MISSING	MISSING	MISSING	MISSING	MISSING	MISSING	MISSING	MISSING	MISSING	MISSING	MISSING	MISSING	MISSING	MISSING	7.3e-09	24.1	1..21	150..170	MISSING	MISSING	MISSING	MISSING
NC_011047	Candidatus Phytoplasma mali	MISSING	MISSING	MISSING	MISSING	MISSING	MISSING	MISSING	MISSING	MISSING	MISSING	2.9e-26	78.9	1..196	4..200	OK	MISSING	MISSING	MISSING	MISSING	MISSING	MISSING	MISSING	MISSING	MISSING	MISSING	MISSING	MISSING	MISSING	MISSING	MISSING	MISSING	MISSING	MISSING	MISSING	MISSING	MISSING	MISSING	MISSING	MISSING	MISSING	5.6e-08	20.9	1..21	168..188	MISSING	MISSING	MISSING	MISSING
NC_005861	Candidatus Protochlamydia amoebophila UWE25	8.5e-101	335.9	1..323	8..272	OK	MISSING	MISSING	MISSING	MISSING	MISSING	MISSING	MISSING	MISSING	MISSING	MISSING	4.8e-126	419.8	1..339	9..316	OK	2.4e-22	68.1	1..246	20..234	OK	MISSING	MISSING	MISSING	MISSING	MISSING	4.6e-23	77.7	1..64	249..311	OK	2.2e-24	80.2	1..164	344..463	OK	9.8e-34	113.1	1..170	34..194	OK	1.4e-102	341.8	1..452
NC_009465	Candidatus Vesicomyosocius okutanii HA	3.3e-140	466.8	1..323	29..344	OK	MISSING	MISSING	MISSING	MISSING	MISSING	MISSING	MISSING	MISSING	MISSING	MISSING	2.1e-152	507.4	1..339	17..325	OK	MISSING	MISSING	MISSING	MISSING	MISSING	6.7e-80	254.1	1..147	1..145	OK	7e-31	103.6	1..84	6..88	OK	1.5e-62	208.9	1..164	161..306	OK	1.4e-62	209	1..170	15..173	OK	6.8e-127	422.6	1..452
NC_002620	Chlamydia muridarum Nigg	1.3e-123	411.7	1..323	1..263	OK	MISSING	MISSING	MISSING	MISSING	MISSING	MISSING	MISSING	MISSING	MISSING	MISSING	4.4e-130	433.2	1..339	14..327	OK	3.9e-45	147.2	1..246	2..205	OK	MISSING	MISSING	MISSING	MISSING	MISSING	1.9e-19	65.6	7..84	224..300	OK	1.3e-15	48.2	20..97	327..394	YES?	3.3e-35	118	1..170	16..169	OK	6e-121	402.8	1..452
NC_000117	Chlamydia trachomatis	4.3e-126	419.9	1..323	1..263	OK	MISSING	MISSING	MISSING	MISSING	MISSING	MISSING	MISSING	MISSING	MISSING	MISSING	3.1e-127	423.7	1..339	14..327	OK	3.1e-79	264.3	1..246	2..205	OK	MISSING	MISSING	MISSING	MISSING	MISSING	1.7e-17	59.2	7..84	224..300	OK	1.5e-17	55.3	21..97	328..394	YES?	1.6e-33	112.4	1..170	16..173	OK	3e-120	400.5	1..452
NC_010287	Chlamydia trachomatis 434Bu	2e-125	417.7	1..323	1..263	OK	MISSING	MISSING	MISSING	MISSING	MISSING	MISSING	MISSING	MISSING	MISSING	MISSING	4.8e-127	423.1	1..339	14..327	OK	3.1e-79	264.3	1..246	2..205	OK	MISSING	MISSING	MISSING	MISSING	MISSING	1.7e-17	59.2	7..84	224..300	OK	1.5e-17	55.3	21..97	328..394	YES?	7.9e-35	116.7	1..170	16..173	OK	3e-120	400.5	1..452
NC_007429	Chlamydia trachomatis AHAR-13	4.3e-126	419.9	1..323	1..263	OK	MISSING	MISSING	MISSING	MISSING	MISSING	MISSING	MISSING	MISSING	MISSING	MISSING	3.1e-127	423.7	1..339	14..327	OK	5e-78	260.3	1..246	2..205	OK	MISSING	MISSING	MISSING	MISSING	MISSING	1.7e-17	59.2	7..84	224..300	OK	1.5e-17	55.3	21..97	328..394	YES?	1.6e-33	112.4	1..170	16..173	OK	1.6e-117	391.5	1..452
NC_000117	Chlamydia trachomatis D/UW-3/CX	4.3e-126	419.9	1..323	1..263	OK	MISSING	MISSING	MISSING	MISSING	MISSING	MISSING	MISSING	MISSING	MISSING	MISSING	3.1e-127	423.7	1..339	14..327	OK	3.1e-79	264.3	1..246	2..205	OK	MISSING	MISSING	MISSING	MISSING	MISSING	1.7e-17	59.2	7..84	224..300	OK	1.5e-17	55.3	21..97	328..394	YES?	1.6e-33	112.4	1..170	16..173	OK	3e-120	400.5	1..452
NC_010280	Chlamydia trachomatis L2bUCH-1proctitis	2e-125	417.7	1..323	1..263	OK	MISSING	MISSING	MISSING	MISSING	MISSING	MISSING	MISSING	MISSING	MISSING	MISSING	4.8e-127	423.1	1..339	14..327	OK	3.1e-79	264.3	1..246	2..205	OK	MISSING	MISSING	MISSING	MISSING	MISSING	1.7e-17	59.2	7..84	224..300	OK	1.5e-17	55.3	21..97	328..394	YES?	7.9e-35	116.7	1..170	16..173	OK	3e-120	400.5	1..452
NC_004552	Chlamydophila abortus S26/3	3.7e-130	433.4	1..323	1..263	OK	MISSING	MISSING	MISSING	MISSING	MISSING	MISSING	MISSING	MISSING	MISSING	MISSING	1.6e-123	411.4	1..339	14..333	OK	2.1e-34	110	1..246	2..206	OK	MISSING	MISSING	MISSING	MISSING	MISSING	2.5e-34	115.1	1..84	220..302	OK	2.5e-13	39.8	1..89	319..390	YES?	1.7e-27	92.4	1..170	9..165	OK	5.5e-129	429.5	1..452
NC_003361	Chlamydophila caviae GPIC	5e-130	433	1..323	1..263	OK	MISSING	MISSING	MISSING	MISSING	MISSING	MISSING	MISSING	MISSING	MISSING	MISSING	1.2e-134	448.3	1..339	14..333	OK	1.9e-33	106.6	1..246	2..206	OK	MISSING	MISSING	MISSING	MISSING	MISSING	3.4e-34	114.6	1..84	220..302	OK	1.3e-15	48.2	1..95	319..395	YES?	1.1e-41	139.5	1..170	9..171	OK	8.5e-126	418.9	1..452
NC_007899	Chlamydophila felis Fe/C-56	2.5e-129	430.7	1..323	1..263	OK	MISSING	MISSING	MISSING	MISSING	MISSING	MISSING	MISSING	MISSING	MISSING	MISSING	9.4e-116	385.6	1..339	14..333	OK	1.3e-32	103.8	1..246	2..206	OK	MISSING	MISSING	MISSING	MISSING	MISSING	8.8e-33	109.9	1..84	220..302	OK	1e-13	41.3	13..86	322..387	YES?	2.4e-32	108.5	1..170	9..165	OK	1.6e-128	427.9	1..452
NC_002179	Chlamydophila pneumoniae AR39	8.2e-125	415.7	1..323	3..265	OK	MISSING	MISSING	MISSING	MISSING	MISSING	MISSING	MISSING	MISSING	MISSING	MISSING	1.7e-132	441.2	1..339	19..338	OK	8.8e-30	93.9	1..246	2..206	OK	MISSING	MISSING	MISSING	MISSING	MISSING	1.2e-31	106.2	1..84	220..302	OK	3.5e-15	46.6	1..97	319..397	YES?	4.1e-38	127.7	1..170	9..171	OK	1.4e-167	557.7	1..452
NC_000922	Chlamydophila pneumoniae CWL029	8.2e-125	415.7	1..323	1..263	OK	MISSING	MISSING	MISSING	MISSING	MISSING	MISSING	MISSING	MISSING	MISSING	MISSING	1.7e-132	441.2	1..339	19..338	OK	8.8e-30	93.9	1..246	2..206	OK	MISSING	MISSING	MISSING	MISSING	MISSING	1.2e-31	106.2	1..84	220..302	OK	3.5e-15	46.6	1..97	319..397	YES?	4.1e-38	127.7	1..170	9..171	OK	1.4e-167	557.7	1..452
NC_002491	Chlamydophila pneumoniae J138	2.6e-124	414	1..323	26..279	OK	MISSING	MISSING	MISSING	MISSING	MISSING	MISSING	MISSING	MISSING	MISSING	MISSING	1.7e-132	441.2	1..339	19..338	OK	8.8e-30	93.9	1..246	2..206	OK	MISSING	MISSING	MISSING	MISSING	MISSING	1.2e-31	106.2	1..84	220..302	OK	3.5e-15	46.6	1..97	319..397	YES?	4.9e-38	127.4	1..170	9..171	OK	1.4e-167	557.7	1..452
NC_005043	Chlamydophila pneumoniae TW-183	8.2e-125	415.7	1..323	1..263	OK	MISSING	MISSING	MISSING	MISSING	MISSING	MISSING	MISSING	MISSING	MISSING	MISSING	1.7e-132	441.2	1..339	15..334	OK	8.8e-30	93.9	1..246	2..206	OK	MISSING	MISSING	MISSING	MISSING	MISSING	1.2e-31	106.2	1..84	220..302	OK	3.5e-15	46.6	1..97	319..397	YES?	4.1e-38	127.7	1..170	9..171	OK	1.4e-167	557.7	1..452
NC_012590	Corynebacterium aurimucosum ATCC 700975	MISSING	MISSING	MISSING	MISSING	MISSING	MISSING	MISSING	MISSING	MISSING	MISSING	MISSING	MISSING	MISSING	MISSING	MISSING	2.4e-138	460.6	1..339	16..321	OK	MISSING	MISSING	MISSING	MISSING	MISSING	1.3e-77	246.5	1..144	1..141	OK	4.5e-34	114.2	1..84	1..379	OK	2.4e-30	101.9	1..164	161..310	OK	2.2e-56	188.4	1..170	12..167	OK	2.9e-142	473.6	1..452
NC_012704	Corynebacterium kroppenstedtii DSM 44385	1.4e-125	418.2	1..323	41..363	OK	MISSING	MISSING	MISSING	MISSING	MISSING	MISSING	MISSING	MISSING	MISSING	MISSING	3.8e-132	440	1..339	32..335	OK	MISSING	MISSING	MISSING	MISSING	MISSING	2.2e-85	272.1	1..142	9..149	OK	1.3e-30	102.8	1..84	24..106	OK	3.3e-18	57.6	4..143	164..301	OK	9e-57	189.6	1..170	11..167	OK	2.4e-140	467.3	4..452
NC_010545	Corynebacterium urealyticum DSM 7109	MISSING	MISSING	MISSING	MISSING	MISSING	MISSING	MISSING	MISSING	MISSING	MISSING	MISSING	MISSING	MISSING	MISSING	MISSING	2.1e-129	430.9	1..339	129..436	OK	MISSING	MISSING	MISSING	MISSING	MISSING	1.2e-85	273	1..143	8..149	OK	6.1e-23	77.3	1..84	42..124	OK	1.1e-28	95.8	1..164	184..327	OK	2.2e-53	178.4	1..170	29..184	OK	1.1e-133	445.2	1..452
NC_009727	Coxiella burnetii Dugway 5J108-111	3.6e-154	513.2	1..323	24..339	OK	MISSING	MISSING	MISSING	MISSING	MISSING	6.7e-94	304.9	1..196	30..225	OK	6.7e-168	558.8	1..339	19..326	OK	2.5e-43	140.9	1..246	7..218	OK	MISSING	MISSING	MISSING	MISSING	MISSING	3.7e-22	74.7	1..81	6..85	OK	1.5e-68	228.8	1..164	175..320	OK	1.9e-73	245.1	1..170	14..173	OK	2.4e-148	493.8	1..452
NC_009778	Cronobacter sakazakii ATCC BAA-894	1.4e-182	607.5	1..323	25..339	OK	MISSING	MISSING	MISSING	MISSING	MISSING	1.6e-142	467.4	1..196	8..203	OK	2.2e-186	620.2	1..339	17..326	OK	MISSING	MISSING	MISSING	MISSING	MISSING	5.2e-94	300.5	1..147	42..185	OK	2.4e-34	115.2	1..84	6..88	OK	6.1e-70	233.4	1..164	213..358	o	1e-84	282.4	1..170	56..214	OK	3.7e-229	762.3	1..452
NC_010528	Cupriavidus taiwanensis	8.8e-155	515.2	1..323	25..342	OK	MISSING	MISSING	MISSING	MISSING	MISSING	4.7e-92	298.8	1..196	10..203	OK	4.7e-187	622.4	1..339	17..325	OK	MISSING	MISSING	MISSING	MISSING	MISSING	1.9e-90	288.8	1..147	14..158	OK	2e-36	122	1..84	16..98	OK	2.4e-67	224.8	1..164	167..317	OK	2.3e-80	268	1..170	70..227	OK	3e-165	550	1..452
NC_009446	Dichelobacter nodosus VCS1703A	4.5e-122	406.6	1..323	26..342	OK	MISSING	MISSING	MISSING	MISSING	MISSING	MISSING	MISSING	MISSING	MISSING	MISSING	4.3e-150	499.7	1..339	19..326	OK	MISSING	MISSING	MISSING	MISSING	MISSING	7e-80	254	1..147	2..146	OK	1.6e-30	102.4	1..84	7..89	OK	5.8e-34	113.9	1..164	159..304	OK	2.4e-56	188.2	1..170	11..169	OK	3.9e-190	632.7	1..452
NC_007354	Ehrlichia canis str. Jake	MISSING	MISSING	MISSING	MISSING	MISSING	MISSING	MISSING	MISSING	MISSING	MISSING	MISSING	MISSING	MISSING	MISSING	MISSING	2.5e-17	51.5	143..280	153..288	MISSING	MISSING	MISSING	MISSING	MISSING	MISSING	MISSING	MISSING	MISSING	MISSING	MISSING	MISSING	MISSING	MISSING	MISSING	MISSING	MISSING	MISSING	MISSING	MISSING	MISSING	1.2e-06	16	1..21	359..379	MISSING	MISSING	MISSING	MISSING
NC_007799	Ehrlichia chaffeensis str. Arkansas	MISSING	MISSING	MISSING	MISSING	MISSING	MISSING	MISSING	MISSING	MISSING	MISSING	MISSING	MISSING	MISSING	MISSING	MISSING	5.2e-18	53.9	67..274	82..282	OK	MISSING	MISSING	MISSING	MISSING	MISSING	MISSING	MISSING	MISSING	MISSING	MISSING	MISSING	MISSING	MISSING	MISSING	MISSING	MISSING	MISSING	MISSING	MISSING	MISSING	1.2e-06	16	1..21	360..380	MISSING	7e-05	7.8	175..410
NC_005295	Ehrlichia ruminantium str. Gardel	MISSING	MISSING	MISSING	MISSING	MISSING	MISSING	MISSING	MISSING	MISSING	MISSING	MISSING	MISSING	MISSING	MISSING	MISSING	6.4e-16	46.5	66..254	85..262	OK	MISSING	MISSING	MISSING	MISSING	MISSING	MISSING	MISSING	MISSING	MISSING	MISSING	MISSING	MISSING	MISSING	MISSING	MISSING	MISSING	MISSING	MISSING	MISSING	MISSING	1.6e-06	15.4	1..21	360..380	MISSING	MISSING	MISSING	MISSING
NC_006832	Ehrlichia_ruminantium_str._Welgevonden_CIRAD	MISSING	MISSING	MISSING	MISSING	MISSING	MISSING	MISSING	MISSING	MISSING	MISSING	MISSING	MISSING	MISSING	MISSING	MISSING	6.4e-16	46.5	66..254	85..262	OK	MISSING	MISSING	MISSING	MISSING	MISSING	MISSING	MISSING	MISSING	MISSING	MISSING	MISSING	MISSING	MISSING	MISSING	MISSING	MISSING	MISSING	MISSING	MISSING	MISSING	1.6e-06	15.4	1..21	360..380	MISSING	MISSING	MISSING	MISSING
NC_005295	Ehrlichia_ruminantium_Welgevonden_UPSA	MISSING	MISSING	MISSING	MISSING	MISSING	MISSING	MISSING	MISSING	MISSING	MISSING	MISSING	MISSING	MISSING	MISSING	MISSING	6.4e-16	46.5	66..254	85..262	OK	MISSING	MISSING	MISSING	MISSING	MISSING	MISSING	MISSING	MISSING	MISSING	MISSING	MISSING	MISSING	MISSING	MISSING	MISSING	MISSING	MISSING	MISSING	MISSING	MISSING	1.6e-06	15.4	1..21	360..380	MISSING	MISSING	MISSING	MISSING
NC_010644	Elusimicrobium minutum Pei191	6.4e-89	296.4	1..323	2..270	OK	MISSING	MISSING	MISSING	MISSING	MISSING	MISSING	MISSING	MISSING	MISSING	MISSING	MISSING	MISSING	MISSING	MISSING	MISSING	MISSING	MISSING	MISSING	MISSING	MISSING	MISSING	MISSING	MISSING	MISSING	MISSING	MISSING	MISSING	MISSING	MISSING	MISSING	MISSING	MISSING	MISSING	MISSING	MISSING	1.9e-07	18.9	1..21	5..25	MISSING	7e-116	386	1..452
NC_010694	Erwinia tasmaniensis Et1-99	3.8e-174	579.6	1..323	25..339	OK	MISSING	MISSING	MISSING	MISSING	MISSING	2.7e-107	349.7	1..196	8..203	OK	3e-181	603.1	1..339	17..326	OK	MISSING	MISSING	MISSING	MISSING	MISSING	1.1e-92	296.2	1..147	5..148	OK	2.3e-35	118.5	1..84	6..88	OK	2.2e-71	238.2	1..164	161..306	OK	3.4e-83	277.4	1..170	13..171	OK	6.8e-221	734.8	1..452
NC_008253	Escherichia coli 536	2.7e-189	629.9	1..323	25..339	OK	MISSING	MISSING	MISSING	MISSING	MISSING	5.9e-147	482.3	1..196	8..203	OK	1.2e-183	611.2	1..339	17..326	OK	3.2e-120	400.4	1..246	18..245	OK	MISSING	MISSING	MISSING	MISSING	MISSING	2.5e-44	148.3	1..84	12..94	OK	2.2e-71	238.2	1..164	161..306	OK	1e-84	282.5	1..170	13..171	OK	5.9e-231	768.3	1..452
NC_009837	Escherichia coli APEC O1	2e-90	301.4	1..252	26..274	OK	MISSING	MISSING	MISSING	MISSING	MISSING	MISSING	MISSING	MISSING	MISSING	MISSING	MISSING	MISSING	MISSING	MISSING	MISSING	MISSING	MISSING	MISSING	MISSING	MISSING	MISSING	MISSING	MISSING	MISSING	MISSING	MISSING	MISSING	MISSING	MISSING	MISSING	7.6e-07	16.2	59..103	280..316	MISSING	MISSING	MISSING	MISSING	MISSING	MISSING	MISSING	MISSING	MISSING
NC_010468	Escherichia coli ATCC 8739	2.5e-190	633.3	1..323	25..339	OK	MISSING	MISSING	MISSING	MISSING	MISSING	7.7e-146	478.5	1..196	8..203	OK	7.1e-186	618.5	1..339	17..326	OK	5.7e-120	399.6	1..246	18..245	OK	MISSING	MISSING	MISSING	MISSING	MISSING	5.6e-44	147.1	1..84	12..94	OK	2.1e-71	238.3	1..164	161..306	OK	1e-84	282.5	1..170	13..171	OK	2.2e-230	766.4	1..452
NC_004431	Escherichia coli CFT073	3.7e-189	629.4	1..323	25..339	OK	MISSING	MISSING	MISSING	MISSING	MISSING	5.9e-147	482.3	1..196	8..203	OK	7.1e-186	618.5	1..339	17..326	OK	3e-120	400.5	1..246	18..245	OK	MISSING	MISSING	MISSING	MISSING	MISSING	5.6e-44	147.1	1..84	12..94	OK	2.2e-71	238.2	1..164	161..306	OK	1e-84	282.5	1..170	13..171	OK	1.2e-230	767.2	1..452
NC_009801	Escherichia coli E24377A	2.5e-190	633.3	1..323	25..339	OK	MISSING	MISSING	MISSING	MISSING	MISSING	5.9e-147	482.3	1..196	8..203	OK	1.2e-186	621	1..339	17..326	OK	4.6e-120	399.9	1..246	18..245	OK	MISSING	MISSING	MISSING	MISSING	MISSING	2e-43	145.3	1..84	12..94	OK	2.1e-71	238.3	1..164	161..306	OK	1e-84	282.5	1..170	13..171	OK	5.5e-231	768.4	1..452
NC_009800	Escherichia coli HS	2.5e-190	633.3	1..323	25..339	OK	MISSING	MISSING	MISSING	MISSING	MISSING	5.9e-147	482.3	1..196	8..203	OK	7.1e-186	618.5	1..339	17..326	OK	5.7e-120	399.6	1..246	18..245	OK	MISSING	MISSING	MISSING	MISSING	MISSING	5.6e-44	147.1	1..84	12..94	OK	2.1e-71	238.3	1..164	161..306	OK	1e-84	282.5	1..170	13..171	OK	2.2e-230	766.4	1..452
NC_011601	Escherichia_coli_0127_H6_E2348_69	4.7e-189	629.1	1..323	25..339	OK	MISSING	MISSING	MISSING	MISSING	MISSING	5.9e-147	482.3	1..196	8..203	OK	7.1e-186	618.5	1..339	17..326	OK	3e-120	400.5	1..246	18..245	OK	MISSING	MISSING	MISSING	MISSING	MISSING	2.5e-44	148.3	1..84	12..94	OK	2.2e-71	238.3	1..164	161..306	OK	1e-84	282.5	1..170	13..171	OK	1.9e-231	769.9	1..452
NC_002655	Escherichia coli O157:H7 EDL933	2.5e-190	633.3	1..323	25..339	OK	MISSING	MISSING	MISSING	MISSING	MISSING	5.9e-147	482.3	1..196	8..203	OK	2.2e-182	606.9	1..339	17..326	OK	2.2e-119	397.6	1..246	18..245	OK	MISSING	MISSING	MISSING	MISSING	MISSING	5.6e-44	147.1	1..84	12..94	OK	2.2e-71	238.3	1..164	161..306	OK	1e-84	282.5	1..170	13..171	OK	5.5e-231	768.4	1..452
NC_002695	Escherichia coli O157:H7 str. Sakai	2.5e-190	633.3	1..323	25..339	OK	MISSING	MISSING	MISSING	MISSING	MISSING	5.9e-147	482.3	1..196	8..203	OK	4.7e-185	615.8	1..339	17..326	OK	2.2e-119	397.6	1..246	18..245	OK	MISSING	MISSING	MISSING	MISSING	MISSING	5.6e-44	147.1	1..84	12..94	OK	2.2e-71	238.3	1..164	161..306	OK	1e-84	282.5	1..170	13..171	OK	5.5e-231	768.4	1..452
NC_011415	Escherichia coli SE11	2.5e-190	633.3	1..323	25..339	OK	MISSING	MISSING	MISSING	MISSING	MISSING	5.9e-147	482.3	1..196	8..203	OK	1.2e-186	621	1..339	17..326	OK	6e-120	399.5	1..246	18..245	OK	MISSING	MISSING	MISSING	MISSING	MISSING	1.6e-43	145.6	1..84	12..94	OK	2.1e-71	238.3	1..164	161..306	OK	1e-84	282.5	1..170	65..223	OK	5.5e-231	768.4	1..452
NC_007946	Escherichia coli UTI89	1.1e-189	631.2	1..323	25..339	OK	MISSING	MISSING	MISSING	MISSING	MISSING	5.9e-147	482.3	1..196	8..203	OK	7.1e-186	618.5	1..339	17..326	OK	3e-120	400.5	1..246	18..245	OK	MISSING	MISSING	MISSING	MISSING	MISSING	2.5e-44	148.3	1..84	12..94	OK	2.2e-71	238.3	1..164	227..372	OK	1e-84	282.5	1..170	80..238	OK	5.9e-231	768.3	1..452
NC_010473	Escherichia coli str. K-12 substr. DH10B	2.5e-190	633.3	1..323	25..339	OK	MISSING	MISSING	MISSING	MISSING	MISSING	5.9e-147	482.3	1..196	8..203	OK	1.2e-186	621	1..339	17..326	OK	1.6e-120	401.4	1..246	18..245	OK	MISSING	MISSING	MISSING	MISSING	MISSING	5.6e-44	147.1	1..84	12..94	OK	2.2e-71	238.3	1..164	161..306	OK	1e-84	282.5	1..170	13..171	OK	5.5e-231	768.4	1..452
NC_000913	Escherichia coli str. K-12 substr. MG1655	2.5e-190	633.3	1..323	25..339	OK	MISSING	MISSING	MISSING	MISSING	MISSING	5.9e-147	482.3	1..196	8..203	OK	1.2e-186	621.0	1..339	17..326	OK	1.6e-120	401.4	1..246	18..245	OK	MISSING	MISSING	MISSING	MISSING	MISSING	5.6e-44	147.1	1..84	12..94	OK	2.2e-71	238.2	1..164	161..306	OK	1e-84	282.5	1..170	13..171	OK	5.5e-231	768.4	1..452
AC_000091	Escherichia coli str. K-12 substr. W3110	2.5e-190	633.3	1..323	25..339	OK	MISSING	MISSING	MISSING	MISSING	MISSING	5.9e-147	482.3	1..196	8..203	OK	1.2e-186	621	1..339	17..326	OK	1.6e-120	401.4	1..246	18..245	OK	MISSING	MISSING	MISSING	MISSING	MISSING	5.6e-44	147.1	1..84	12..94	OK	2.2e-71	238.3	1..164	161..306	OK	1e-84	282.5	1..170	13..171	OK	5.5e-231	768.4	1..452
NC_007880	Francisella tularensis subsp. holarctica	9.4e-139	462	1..323	30..343	OK	MISSING	MISSING	MISSING	MISSING	MISSING	MISSING	MISSING	MISSING	MISSING	MISSING	2e-137	457.6	1..339	18..326	OK	MISSING	MISSING	MISSING	MISSING	MISSING	6.2e-77	244.3	1..147	1..142	OK	1.6e-28	95.8	1..81	7..87	OK	3.4e-33	111.3	1..164	160..299	OK	7.3e-76	253.1	1..170	14..171	OK	6.8e-106	352.8	1..452
NC_010677	Francisella tularensis subsp. mediasiatica FSC147	3.8e-137	456.6	1..323	30..343	OK	MISSING	MISSING	MISSING	MISSING	MISSING	MISSING	MISSING	MISSING	MISSING	MISSING	1.7e-136	454.5	1..339	18..326	OK	MISSING	MISSING	MISSING	MISSING	MISSING	2.2e-77	245.8	1..147	1..142	OK	1.7e-29	99	1..84	7..91	OK	3.2e-33	111.4	1..164	160..299	OK	3e-76	254.4	1..170	14..171	OK	8.6e-104	345.8	1..452
NC_009257	Francisella tularensis subsp. tularensis WY96-3418	9.4e-139	462	1..323	30..343	OK	MISSING	MISSING	MISSING	MISSING	MISSING	MISSING	MISSING	MISSING	MISSING	MISSING	2.2e-135	450.8	1..339	18..326	OK	MISSING	MISSING	MISSING	MISSING	MISSING	6.2e-77	244.3	1..147	1..142	OK	1.6e-29	99.1	1..84	7..91	OK	3.2e-33	111.4	1..164	160..299	OK	3e-76	254.4	1..170	14..171	OK	1.7e-107	358.2	1..452
NC_008278	Frankia alni ACN14a	MISSING	MISSING	MISSING	MISSING	MISSING	MISSING	MISSING	MISSING	MISSING	MISSING	MISSING	MISSING	MISSING	MISSING	MISSING	5.7e-137	456	1..339	27..327	OK	MISSING	MISSING	MISSING	MISSING	MISSING	1.4e-39	121.4	21..147	1..123	OK	1.3e-36	122.7	1..84	1..84	OK	3.3e-32	108.1	1..164	211..357	OK	1.8e-55	185.3	1..170	21..176	OK	1.7e-120	401.3	1..452
NC_003454	Fusobacterium nucleatum subsp. nucleatum ATCC 25586	4.4e-113	376.7	1..323	16..285	OK	MISSING	MISSING	MISSING	MISSING	MISSING	MISSING	MISSING	MISSING	MISSING	MISSING	1.3e-143	478.2	1..339	10..316	OK	MISSING	MISSING	MISSING	MISSING	MISSING	1.8e-71	226.3	1..147	1..147	OK	MISSING	MISSING	MISSING	MISSING	MISSING	3e-32	108.2	1..164	151..295	OK	3.7e-65	217.5	1..170	11..170	OK	1.4e-125	418.2	1..452
NC_010125	Gluconacetobacter diazotrophicus PAl 5	2.5e-97	324.3	25..323	15..275	OK	MISSING	MISSING	MISSING	MISSING	MISSING	5.7e-20	57.9	1..159	3..162	OK	5.5e-149	496	1..339	237..554	OK	1.4e-56	186.8	1..246	15..249	OK	1e-78	250.2	1..147	61..202	OK	5.8e-35	117.2	1..84	20..102	OK	8e-20	63.5	26..164	136..243	OK	1e-65	219.4	1..170	60..216	OK	3.5e-129	430.2	1..452
NC_002940	Haemophilus ducreyi 35000HP	8.6e-158	525.2	1..323	25..344	OK	MISSING	MISSING	MISSING	MISSING	MISSING	MISSING	MISSING	MISSING	MISSING	MISSING	2e-173	577.1	1..339	17..326	OK	MISSING	MISSING	MISSING	MISSING	MISSING	6e-98	313.5	1..146	2..144	OK	7.9e-20	66.9	1..84	7..89	OK	7.2e-20	63.7	1..164	107..225	OK	8.8e-32	272.2	1..170	13..171	OK	1.3e-209	697.4	1..452
NC_007146	Haemophilus influenzae 86-028NP	2.7e-187	623.2	1..323	32..347	OK	MISSING	MISSING	MISSING	MISSING	MISSING	1e-139	458.1	1..196	8..203	OK	6.7e-186	618.6	1..339	17..325	OK	MISSING	MISSING	MISSING	MISSING	MISSING	1.4e-113	364.9	1..147	5..148	OK	6.9e-33	110.3	1..84	6..88	OK	2.4e-37	125.1	1..164	106..224	OK	2.6e-84	281.1	1..170	13..171	OK	6.3e-231	768.2	1..452
NC_009566	Haemophilus influenzae PittEE	2.7e-187	623.2	1..323	32..347	OK	MISSING	MISSING	MISSING	MISSING	MISSING	2.9e-138	453.2	1..196	8..203	OK	1.4e-186	620.9	1..339	17..325	OK	MISSING	MISSING	MISSING	MISSING	MISSING	6.1e-114	366.1	1..147	5..148	OK	1e-33	113	1..84	6..88	OK	5.6e-38	127.2	1..164	106..224	OK	1.6e-83	278.5	1..170	13..171	OK	6.3e-231	768.2	1..452
NC_009567	Haemophilus influenzae PittGG	1.1e-186	621.2	1..323	32..347	OK	MISSING	MISSING	MISSING	MISSING	MISSING	MISSING	MISSING	MISSING	MISSING	MISSING	8.3e-186	618.3	1..339	17..325	OK	MISSING	MISSING	MISSING	MISSING	MISSING	1e-114	368.7	1..147	5..148	OK	4.8e-32	107.5	1..84	6..88	OK	8.7e-39	129.9	1..164	106..224	OK	1.6e-83	278.5	1..170	13..171	OK	4.4e-230	765.4	1..452
NC_000907	Haemophilus influenzae Rd KW20	5.3e-188	625.6	1..323	32..347	OK	MISSING	MISSING	MISSING	MISSING	MISSING	4.7e-142	462.9	1..196	8..203	OK	6.5e-187	622	1..339	17..325	OK	MISSING	MISSING	MISSING	MISSING	MISSING	4.8e-115	369.7	1..147	5..148	OK	2e-35	118.7	1..84	6..88	OK	4.3e-37	124.3	1..164	106..224	OK	1.6e-83	278.5	1..170	13..171	OK	2.1e-229	763.1	1..452
NC_011852	Haemophilus parasuis SH0165	1.8e-164	547.4	1..323	32..349	OK	MISSING	MISSING	MISSING	MISSING	MISSING	MISSING	MISSING	MISSING	MISSING	MISSING	5.1e-174	579.1	23..339	1..289	OK	MISSING	MISSING	MISSING	MISSING	MISSING	5.5e-109	349.8	1..147	2..145	OK	4e-28	94.5	15..84	24..90	OK	5.4e-62	207	1..164	175..322	OK	6.4e-80	266.5	1..170	13..170	OK	8.5e-200	664.8	50..452
NC_008309	Haemophilus somnus 129PT	1.8e-175	584	1..323	32..347	OK	MISSING	MISSING	MISSING	MISSING	MISSING	3.4e-117	382.8	1..196	8..203	OK	7.8e-176	585.2	1..339	17..325	OK	MISSING	MISSING	MISSING	MISSING	MISSING	3.3e-106	340.7	1..147	5..148	OK	5.8e-27	90.6	1..84	6..88	OK	5.4e-60	200.3	1..164	199..348	OK	2.2e-80	268.1	1..170	1..159	OK	2e-178	593.8	1..452
NC_010519	Haemophilus somnus 2336	1.8e-175	584	1..323	32..347	OK	MISSING	MISSING	MISSING	MISSING	MISSING	1.7e-116	380.5	1..196	8..203	OK	9.7e-177	588.2	1..339	17..325	OK	MISSING	MISSING	MISSING	MISSING	MISSING	3.3e-106	340.7	1..147	5..148	OK	3.8e-27	91.2	1..84	6..88	OK	5.4e-60	200.3	1..164	173..322	OK	2.2e-80	268.1	1..170	13..171	OK	8.8e-228	757.7	1..452
NC_008229	Helicobacter acinonychis str. Sheeba	4.7e-85	283.6	29..310	10..265	OK	MISSING	MISSING	MISSING	MISSING	MISSING	6.8e-95	308.3	1..196	9..204	OK	1.5e-142	474.6	9..339	17..309	OK	MISSING	MISSING	MISSING	MISSING	MISSING	3.4e-112	360.4	1..147	1..147	OK	1.8e-36	122.2	1..84	8..92	OK	2.3e-47	158.4	1..164	171..314	OK	8e-50	166.5	1..170	10..162	OK	1.1e-112	375.4	16..452
NC_004917	Helicobacter hepaticus ATCC 51449	4e-51	168.1	30..182	1..134	OK	MISSING	MISSING	MISSING	MISSING	MISSING	MISSING	MISSING	MISSING	MISSING	MISSING	7.4e-156	518.8	1..339	16..314	OK	MISSING	MISSING	MISSING	MISSING	MISSING	5.7e-85	270.8	1..147	1..145	OK	6.4e-26	87.2	1..83	7..86	OK	3.4e-36	121.3	1..164	167..310	OK	1.7e-56	188.8	1..170	10..162	OK	1.1e-119	398.7	16..452
NC_000915	Helicobacter pylori 26695	1e-83	279.1	31..310	12..265	OK	MISSING	MISSING	MISSING	MISSING	MISSING	3e-102	332.9	1..196	5..200	OK	4.6e-149	496.2	9..339	17..309	OK	MISSING	MISSING	MISSING	MISSING	MISSING	3.2e-113	363.7	1..147	1..147	OK	6.5e-36	120.3	1..84	8..92	OK	8e-49	163.2	1..164	173..316	OK	4.8e-54	180.6	1..170	10..162	OK	6.9e-114	179.4	16..452
NC_011333	Helicobacter pylori G27	2e-39	127.4	67..182	14..112	OK	MISSING	MISSING	MISSING	MISSING	MISSING	5.9e-103	335.2	1..196	5..200	OK	1.7e-148	494.4	9..339	17..309	OK	MISSING	MISSING	MISSING	MISSING	MISSING	3.2e-113	363.7	1..147	1..147	OK	2.2e-37	125.3	1..84	8..92	OK	8.5e-50	166.5	1..164	173..316	OK	3.9e-53	177.6	1..170	10..162	OK	2.8e-112	374	16..452
NC_008086	Helicobacter pylori HPAG1	3.8e-81	270.6	31..310	12..265	OK	MISSING	MISSING	MISSING	MISSING	MISSING	3.9e-104	339.1	1..196	5..200	OK	3.7e-146	486.6	9..339	17..309	OK	MISSING	MISSING	MISSING	MISSING	MISSING	3.2e-113	363.7	1..147	1..147	OK	2.3e-36	121.9	1..84	8..92	OK	2.2e-49	165.1	1..164	173..316	OK	8.5e-54	179.8	1..170	10..162	OK	3.2e-111	370.5	16..452
NC_000921	Helicobacter pylori J99	2e-81	271.5	1..310	7..265	OK	MISSING	MISSING	MISSING	MISSING	MISSING	2.6e-103	336.4	1..196	5..200	OK	6.2e-141	469.2	9..339	17..309	OK	MISSING	MISSING	MISSING	MISSING	MISSING	3.2e-113	363.7	1..147	1..147	OK	5.1e-35	117.4	1..84	8..92	OK	8.9e-53	176.4	1..164	173..316	OK	2.6e-52	174.8	1..170	10..162	OK	1.4e-111	371.7	16..452
NC_011498	Helicobacter pylori P12	1.5e-50	166.1	1..182	7..144	OK	MISSING	MISSING	MISSING	MISSING	MISSING	2.8e-101	329.6	1..196	5..200	OK	3e-149	496.8	18..339	25..309	OK	MISSING	MISSING	MISSING	MISSING	MISSING	3.2e-113	363.7	1..147	1..147	OK	1.1e-36	123	1..84	8..92	OK	1.9e-51	172	1..164	173..316	OK	1.5e-53	179	1..170	10..162	OK	3.8e-111	370.3	1..452
NC_010698	Helicobacter pylori Shi470	1e-80	269.2	31..310	12..265	OK	MISSING	MISSING	MISSING	MISSING	MISSING	9.6e-105	341.2	1..196	5..200	OK	5.7e-148	492.6	18..339	25..309	OK	MISSING	MISSING	MISSING	MISSING	MISSING	3.2e-113	363.7	1..147	1..147	OK	1.4e-32	109.3	1..84	8..92	OK	8.4e-49	163.2	1..164	173..316	OK	2.7e-51	171.4	1..170	10..162	OK	6.9e-109	362.8	1..452
NC_011283	Klebsiella pneumoniae 342	7.3e-185	615.1	1..323	25..339	OK	MISSING	MISSING	MISSING	MISSING	MISSING	5.6e-134	438.9	1..196	8..204	OK	2.3e-187	623.5	1..339	17..326	OK	4.3e-101	336.9	1..246	19..246	OK	7.5e-91	290.1	1..147	5..148	OK	5.4e-44	147.2	1..84	14..96	OK	8e-73	243	1..164	161..306	OK	7.5e-83	276.3	1..170	13..171	OK	4.4e-235	782	1..452
NC_008530	Lactobacillus gasseri ATCC 33323	MISSING	MISSING	MISSING	MISSING	MISSING	MISSING	MISSING	MISSING	MISSING	MISSING	MISSING	MISSING	MISSING	MISSING	MISSING	MISSING	MISSING	MISSING	MISSING	MISSING	MISSING	MISSING	MISSING	MISSING	MISSING	MISSING	MISSING	MISSING	MISSING	MISSING	MISSING	MISSING	MISSING	MISSING	MISSING	MISSING	MISSING	MISSING	MISSING	MISSING	8.5e-07	16.5	1..23	18..40	MISSING	3.9e-89	297.1	1..452
NC_005362	Lactobacillus johnsonii NCC 533	MISSING	MISSING	MISSING	MISSING	MISSING	MISSING	MISSING	MISSING	MISSING	MISSING	MISSING	MISSING	MISSING	MISSING	MISSING	MISSING	MISSING	MISSING	MISSING	MISSING	1.4e-17	51.7	1..136	15..138	MISSING	MISSING	MISSING	MISSING	MISSING	MISSING	MISSING	MISSING	MISSING	MISSING	MISSING	MISSING	MISSING	MISSING	MISSING	MISSING	8.5e-07	16.5	1..23	18..40	MISSING	1.2e-88	295.6	1..452
NC_004567	Lactobacillus plantarum WCFS1	1.1e-94	315.6	1..323	73..326	OK	MISSING	MISSING	MISSING	MISSING	MISSING	MISSING	MISSING	MISSING	MISSING	MISSING	4.7e-151	502.8	1..339	19..325	OK	4.1e-74	247.2	1..246	19..245	OK	MISSING	MISSING	MISSING	MISSING	MISSING	4e-46	154.3	1..84	14..96	OK	9e-15	45.1	23..164	126..245	OK	2.8e-59	197.9	1..170	9..165	OK	3.9e-140	466.6	1..452
NC_010609	Lactobacillus reuteri JCM 1112 (kitasato)	3.4e-05	8.2	1..38	314..337	MISSING	MISSING	MISSING	MISSING	MISSING	MISSING	MISSING	MISSING	MISSING	MISSING	MISSING	2.3e-09	23.4	1..97	14..101	MISSING	6.8e-06	11.1	1..31	106..135	MISSING	MISSING	MISSING	MISSING	MISSING	MISSING	MISSING	MISSING	MISSING	MISSING	MISSING	8.2e-17	52.6	15..144	174..279	OK	1.6e-05	11.8	1..18	13..30	MISSING	4.2e-129	429.9	1..452
NC_007930	Lactobacillus salivarius UCC118	MISSING	MISSING	MISSING	MISSING	MISSING	MISSING	MISSING	MISSING	MISSING	MISSING	MISSING	MISSING	MISSING	MISSING	MISSING	MISSING	MISSING	MISSING	MISSING	MISSING	1.5e-84	281.9	1..246	18..245	OK	MISSING	MISSING	MISSING	MISSING	MISSING	2e-47	158.6	1..84	13..95	OK	2.2e-07	18.2	97..164	204..243	MISSING	3.3e-06	14.3	1..16	707..722	MISSING	MISSING	MISSING	MISSING
NC_012559	Laribacter hongkongensis HLHK9	1.6e-170	567.5	1..323	25..339	OK	MISSING	MISSING	MISSING	MISSING	MISSING	1.4e-28	86.7	1..196	3..199	OK	2e-170	567.2	1..339	17..326	OK	MISSING	MISSING	MISSING	MISSING	MISSING	1.7e-86	275.7	1..147	11..154	OK	4.2e-29	97.7	1..84	7..89	OK	3.2e-64	214.4	1..164	157..302	OK	4.5e-76	253.7	1..170	13..170	OK	1.7e-157	524.2	1..452
NC_008011	Lawsonia intracellularis PHE/MN1-00	3.1e-91	304.1	31..323	15..268	OK	MISSING	MISSING	MISSING	MISSING	MISSING	MISSING	MISSING	MISSING	MISSING	MISSING	MISSING	MISSING	MISSING	MISSING	MISSING	MISSING	MISSING	MISSING	MISSING	MISSING	MISSING	MISSING	MISSING	MISSING	MISSING	MISSING	MISSING	MISSING	MISSING	MISSING	4.5e-69	230.5	1..164	151..296	OK	1.4e-10	30.5	8..170	23..168	?	1.2e-126	421.8	1..452
NC_009494	Legionella pneumophila str. Corby	2.1e-102	341.3	24..323	8..269	OK	MISSING	MISSING	MISSING	MISSING	MISSING	8.1e-98	318	1..196	12..205	OK	9.1e-156	518.5	1..339	23..330	OK	MISSING	MISSING	MISSING	MISSING	MISSING	1.6e-78	249.5	1..146	2..145	OK	7.5e-19	63.7	1..84	7..89	OK	4.9e-54	180.5	1..164	174..319	OK	7.1e-78	259.7	1..170	15..172	OK	1.9e-157	524.1	1..452
NC_006369	Legionella pneumophila str. Lens	1.5e-102	341.7	24..323	8..269	OK	MISSING	MISSING	MISSING	MISSING	MISSING	1.2e-99	324.2	10..196	19..205	OK	6.1e-157	522.4	1..339	23..330	OK	MISSING	MISSING	MISSING	MISSING	MISSING	1.2e-78	250	1..146	2..145	OK	9.4e-18	60	1..84	7..89	OK	1.7e-53	178.8	1..164	157..302	OK	7.1e-78	259.7	1..170	15..172	OK	1.5e-158	527.8	1..452
NC_006368	Legionella pneumophila str. Paris	2.1e-102	341.3	24..323	8..269	OK	MISSING	MISSING	MISSING	MISSING	MISSING	2.9e-96	312.9	1..196	12..205	OK	2.8e-156	520.2	1..339	23..330	OK	MISSING	MISSING	MISSING	MISSING	MISSING	1.6e-78	249.5	1..146	2..145	OK	3.6e-19	64.7	1..84	7..89	OK	4.9e-54	180.5	1..164	157..302	OK	7.1e-78	259.7	1..170	15..172	OK	3.8e-157	523.1	1..452
NC_002942	Legionella pneumophila subsp. pneumophila str. Philadelphia 1	2.1e-102	341.3	24..323	8..269	OK	MISSING	MISSING	MISSING	MISSING	MISSING	4.3e-98	319	1..196	12..205	OK	3.9e-156	519.7	1..339	23..330	OK	MISSING	MISSING	MISSING	MISSING	MISSING	1.2e-78	250	1..146	2..145	OK	3.5e-19	64.8	1..84	7..89	OK	4.9e-54	180.5	1..164	193..338	OK	7.1e-78	259.7	1..170	15..172	OK	3.8e-157	523.1	1..452
NC_006087	Leifsonia xyli subsp. xyli str. CTCB07	MISSING	MISSING	MISSING	MISSING	MISSING	MISSING	MISSING	MISSING	MISSING	MISSING	MISSING	MISSING	MISSING	MISSING	MISSING	1.6e-128	428	1..339	20..324	OK	MISSING	MISSING	MISSING	MISSING	MISSING	3.3e-65	205.7	1..141	5..143	OK	1.4e-32	109.3	1..84	10..91	OK	2.8e-18	57.9	1..164	163..304	OK	7.8e-50	166.6	1..170	6..156	OK	1.4e-106	355.1	1..452
NC_004342	Leptospira borgpetersenii serovar Hardjo-bovis JB197	8.7e-83	276.1	23..323	16..278	OK	MISSING	MISSING	MISSING	MISSING	MISSING	MISSING	MISSING	MISSING	MISSING	MISSING	1.1e-139	465.1	9..339	27..327	OK	6.7e-12	31.9	200..246	186..231	MISSING	MISSING	MISSING	MISSING	MISSING	MISSING	2.3e-33	111.9	1..84	14..95	OK	4.2e-13	39	1..164	112..238	YES	3.2e-17	55.1	1..170	11..178	OK	1.2e-94	315.5	1..452
NC_008509	Leptospira borgpetersenii serovar Hardjo-bovis L550	MISSING	MISSING	MISSING	MISSING	MISSING	MISSING	MISSING	MISSING	MISSING	MISSING	MISSING	MISSING	MISSING	MISSING	MISSING	MISSING	MISSING	MISSING	MISSING	MISSING	MISSING	MISSING	MISSING	MISSING	MISSING	MISSING	MISSING	MISSING	MISSING	MISSING	MISSING	MISSING	MISSING	MISSING	MISSING	MISSING	MISSING	MISSING	MISSING	MISSING	3.2e-17	55.1	1..170	11..178	OK	MISSING	MISSING	MISSING
NC_005823	Leptospira interrogans serovar Copenhageni str. Fiocruz L1-130	9.2e-82	272.7	23..323	18..280	OK	MISSING	MISSING	MISSING	MISSING	MISSING	MISSING	MISSING	MISSING	MISSING	MISSING	1.8e-140	467.7	1..339	20..325	OK	3.2e-13	36.5	200..246	186..231	MISSING	MISSING	MISSING	MISSING	MISSING	MISSING	4e-37	124.4	1..84	37..118	OK	2.2e-15	47.3	1..164	135..261	YES	3.3e-12	36.6	1..73	11..85	MISSING	1.2e-103	345.3	1..452
NC_005823	Leptospira interrogans serovar Lai str. 56601	9.2e-82	272.7	23..323	18..280	OK	MISSING	MISSING	MISSING	MISSING	MISSING	MISSING	MISSING	MISSING	MISSING	MISSING	1.8e-140	467.7	1..339	20..325	OK	3.2e-13	36.5	200..246	186..231	MISSING	MISSING	MISSING	MISSING	MISSING	MISSING	4e-37	124.4	1..84	37..118	OK	2.2e-15	47.3	1..164	135..261	YES	3.3e-12	36.6	1..73	11..85	MISSING	2.9e-102	340.8	1..452
NC_011660	Listeria monocytogenes HCC23	8.3e-124	412.3	1..317	104..350	OK	MISSING	MISSING	MISSING	MISSING	MISSING	5.4e-05	7.8	1..21	9..29	MISSING	6.3e-128	426	1..339	21..325	OK	7.4e-97	322.8	1..246	18..244	OK	MISSING	MISSING	MISSING	MISSING	MISSING	4.9e-48	160.6	1..84	6..88	OK	6.9e-50	166.8	1..164	161..305	OK	7.4e-72	239.7	1..170	1..156	OK	2.1e-152	507.4	1..452
NC_006300	Mannheimia succiniciproducens MBEL55E	4.2e-176	586	1..323	54..369	OK	MISSING	MISSING	MISSING	MISSING	MISSING	4.4e-115	375.7	1..196	8..203	OK	3.4e-175	583	1..339	17..325	OK	MISSING	MISSING	MISSING	MISSING	MISSING	7.4e-104	332.9	1..147	5..148	OK	8.8e-33	109.9	1..84	191..273	OK	4.2e-65	217.3	1..164	174..323	OK	9.7e-80	265.9	1..170	13..171	OK	7.5e-226	751.3	1..452
NC_006055	Mesoplasma florum L1	MISSING	MISSING	MISSING	MISSING	MISSING	MISSING	MISSING	MISSING	MISSING	MISSING	MISSING	MISSING	MISSING	MISSING	MISSING	MISSING	MISSING	MISSING	MISSING	MISSING	MISSING	MISSING	MISSING	MISSING	MISSING	MISSING	MISSING	MISSING	MISSING	MISSING	MISSING	MISSING	MISSING	MISSING	MISSING	5.6e-05	9.4	142..164	36..58	MISSING	1.3e-06	15.8	1..18	48..65	MISSING	MISSING	MISSING	MISSING
NC_011887	Methylobacterium nodulans ORS 2060	MISSING	MISSING	MISSING	MISSING	MISSING	MISSING	MISSING	MISSING	MISSING	MISSING	MISSING	MISSING	MISSING	MISSING	MISSING	MISSING	MISSING	MISSING	MISSING	MISSING	MISSING	MISSING	MISSING	MISSING	MISSING	MISSING	MISSING	MISSING	MISSING	MISSING	MISSING	MISSING	MISSING	MISSING	MISSING	2e-09	25.6	27..120	151..234	MISSING	MISSING	MISSING	MISSING	MISSING	MISSING	MISSING	MISSING	MISSING
NC_010505	Methylobacterium radiotolerans JCM 2831	1.1e-102	342.2	26..323	20..281	OK	MISSING	MISSING	MISSING	MISSING	MISSING	1.3e-99	324	1..196	7..198	OK	1.7e-154	514.3	1..339	25..339	OK	MISSING	MISSING	MISSING	MISSING	MISSING	6.6e-69	217.9	1..147	3..146	OK	3.1e-47	157.9	1..84	10..92	OK	2.7e-22	72.5	25..164	129..233	OK	8.6e-65	216.3	1..170	33..189	OK	4.2e-128	426.6	1..452
NC_008595	Mycobacterium avium 104	3.3e-142	473.5	1..323	33..346	OK	MISSING	MISSING	MISSING	MISSING	MISSING	MISSING	MISSING	MISSING	MISSING	MISSING	3e-140	466.9	1..339	15..319	OK	MISSING	MISSING	MISSING	MISSING	MISSING	4.9e-94	300.6	1..142	1..139	OK	4.1e-31	104.4	1..84	35..117	OK	1.1e-33	112.9	1..164	161..318	OK	3.6e-69	230.8	1..170	11..167	OK	1.3e-178	594.4	1..452
NC_002945	Mycobacterium bovis AF2122/97	MISSING	MISSING	MISSING	MISSING	MISSING	MISSING	MISSING	MISSING	MISSING	MISSING	MISSING	MISSING	MISSING	MISSING	MISSING	6.6e-142	472.5	1..339	22..326	OK	MISSING	MISSING	MISSING	MISSING	MISSING	1.3e-104	335.4	1..147	4..147	OK	1.5e-27	92.6	1..84	16..98	OK	5.1e-34	114.1	1..164	161..315	OK	1.5e-68	228.7	1..170	11..167	OK	3.5e-177	589.6	1..452
NC_008769	Mycobacterium bovis BCG str. Pasteur 1173P2	MISSING	MISSING	MISSING	MISSING	MISSING	MISSING	MISSING	MISSING	MISSING	MISSING	MISSING	MISSING	MISSING	MISSING	MISSING	6.6e-142	472.5	1..339	22..326	OK	MISSING	MISSING	MISSING	MISSING	MISSING	1.3e-104	335.4	1..147	4..147	OK	1.5e-27	92.6	1..84	16..98	OK	5.1e-34	114.1	1..164	161..315	OK	1.5e-68	228.7	1..170	11..167	OK	3.5e-177	589.6	1..452
NC_012207	Mycobacterium bovis BCG str. Tokyo 172	MISSING	MISSING	MISSING	MISSING	MISSING	MISSING	MISSING	MISSING	MISSING	MISSING	MISSING	MISSING	MISSING	MISSING	MISSING	6.6e-142	472.5	1..339	22..326	OK	MISSING	MISSING	MISSING	MISSING	MISSING	1.3e-104	335.4	1..147	4..147	OK	9e-26	86.7	1..84	1..83	OK	5.1e-34	114.1	1..164	161..315	OK	1.5e-68	228.7	1..170	11..167	OK	3.5e-177	589.6	1..452
NC_011896	Mycobacterium leprae Br4923	MISSING	MISSING	MISSING	MISSING	MISSING	MISSING	MISSING	MISSING	MISSING	MISSING	MISSING	MISSING	MISSING	MISSING	MISSING	8.1e-136	452.2	1..339	22..326	OK	MISSING	MISSING	MISSING	MISSING	MISSING	7.7e-95	303.2	1..147	2..145	OK	2e-28	95.5	1..84	16..98	OK	2.2e-29	98.4	1..164	161..315	OK	9.6e-65	216.1	1..170	11..167	OK	6.3e-182	605.4	1..452
NC_002677	Mycobacterium leprae TN	MISSING	MISSING	MISSING	MISSING	MISSING	MISSING	MISSING	MISSING	MISSING	MISSING	MISSING	MISSING	MISSING	MISSING	MISSING	8.1e-136	452.2	1..339	22..326	OK	MISSING	MISSING	MISSING	MISSING	MISSING	7.7e-95	303.2	1..147	2..145	OK	2e-28	95.5	1..84	16..98	OK	2.2e-29	98.4	1..164	161..315	OK	9.6e-65	216.1	1..170	11..167	OK	6.3e-182	605.4	1..452
NC_008596	Mycobacterium smegmatis str. MC2 155	7.3e-151	502.2	1..323	32..345	OK	MISSING	MISSING	MISSING	MISSING	MISSING	1.1e-88	287.6	1..196	3..198	OK	3.3e-138	640.2	1..339	15..319	OK	MISSING	MISSING	MISSING	MISSING	MISSING	3.5e-80	255	1..142	4..142	OK	7.6e-31	103.5	1..84	17..99	OK	9.9e-31	103.1	1..164	161..316	OK	1.2e-65	219.1	1..170	11..167	OK	3.7e-171	569.6	1..452
NC_002755	Mycobacterium tuberculosis CDC1551	MISSING	MISSING	MISSING	MISSING	MISSING	MISSING	MISSING	MISSING	MISSING	MISSING	MISSING	MISSING	MISSING	MISSING	MISSING	6.6e-142	472.5	1..339	22..326	OK	MISSING	MISSING	MISSING	MISSING	MISSING	1.3e-104	335.4	1..147	4..147	OK	1.5e-27	92.6	1..84	10..92	OK	5.1e-34	114.1	1..164	161..315	OK	1.5e-68	228.7	1..170	11..167	OK	3.5e-177	589.6	1..452
NC_009565	Mycobacterium tuberculosis F11	MISSING	MISSING	MISSING	MISSING	MISSING	MISSING	MISSING	MISSING	MISSING	MISSING	MISSING	MISSING	MISSING	MISSING	MISSING	6.6e-142	472.5	1..339	22..326	OK	MISSING	MISSING	MISSING	MISSING	MISSING	1.3e-104	335.4	1..147	4..147	OK	1.5e-27	92.6	1..84	10..92	OK	5.1e-34	114.1	1..164	161..315	OK	1.5e-68	228.7	1..170	11..167	OK	3.5e-177	589.6	1..452
NC_009525	Mycobacterium tuberculosis H37Ra	MISSING	MISSING	MISSING	MISSING	MISSING	MISSING	MISSING	MISSING	MISSING	MISSING	MISSING	MISSING	MISSING	MISSING	MISSING	6.6e-142	472.5	1..339	22..326	OK	MISSING	MISSING	MISSING	MISSING	MISSING	1.3e-104	335.4	1..147	4..147	OK	1.5e-27	92.6	1..84	10..92	OK	5.1e-34	114.1	1..164	161..315	OK	1.5e-68	228.7	1..170	11..167	OK	3.5e-177	589.6	1..452
NC_000962	Mycobacterium tuberculosis H37Rv	MISSING	MISSING	MISSING	MISSING	MISSING	MISSING	MISSING	MISSING	MISSING	MISSING	MISSING	MISSING	MISSING	MISSING	MISSING	6.6e-142	472.5	1..339	22..326	OK	MISSING	MISSING	MISSING	MISSING	MISSING	1.3e-104	335.4	1..147	4..147	OK	1.5e-27	92.6	1..84	10..92	OK	5.1e-34	114.1	1..164	161..315	OK	1.5e-68	228.7	1..170	11..167	OK	3.5e-177	589.6	1..452
NC_008611	Mycobacterium ulcerans Agy99	MISSING	MISSING	MISSING	MISSING	MISSING	MISSING	MISSING	MISSING	MISSING	MISSING	2.4e-05	9	1..29	168..195	MISSING	1.6e-138	461.2	1..339	22..326	OK	MISSING	MISSING	MISSING	MISSING	MISSING	1.2e-93	299.3	1..144	6..146	OK	2.3e-29	98.6	1..84	18..100	OK	1.1e-34	116.3	1..164	161..315	OK	1.9e-65	218.4	1..170	11..167	OK	1.4e-176	587.6	1..452
NC_009497	Mycoplasma agalactiae PG2	MISSING	MISSING	MISSING	MISSING	MISSING	MISSING	MISSING	MISSING	MISSING	MISSING	MISSING	MISSING	MISSING	MISSING	MISSING	MISSING	MISSING	MISSING	MISSING	MISSING	MISSING	MISSING	MISSING	MISSING	MISSING	MISSING	MISSING	MISSING	MISSING	MISSING	MISSING	MISSING	MISSING	MISSING	MISSING	MISSING	MISSING	MISSING	MISSING	MISSING	3.2e-06	14.4	1..21	14..33	MISSING	MISSING	MISSING	MISSING
NC_011025	Mycoplasma arthritidis 158L3-1	MISSING	MISSING	MISSING	MISSING	MISSING	MISSING	MISSING	MISSING	MISSING	MISSING	MISSING	MISSING	MISSING	MISSING	MISSING	MISSING	MISSING	MISSING	MISSING	MISSING	MISSING	MISSING	MISSING	MISSING	MISSING	MISSING	MISSING	MISSING	MISSING	MISSING	MISSING	MISSING	MISSING	MISSING	MISSING	MISSING	MISSING	MISSING	MISSING	MISSING	1.1e-07	19.8	1..21	414..434	MISSING	MISSING	MISSING	MISSING
NC_007633	Mycoplasma capricolum subsp. capricolum ATCC 27343	MISSING	MISSING	MISSING	MISSING	MISSING	MISSING	MISSING	MISSING	MISSING	MISSING	MISSING	MISSING	MISSING	MISSING	MISSING	MISSING	MISSING	MISSING	MISSING	MISSING	MISSING	MISSING	MISSING	MISSING	MISSING	MISSING	MISSING	MISSING	MISSING	MISSING	MISSING	MISSING	MISSING	MISSING	MISSING	MISSING	MISSING	MISSING	MISSING	MISSING	5.8e-07	17.1	1..21	361..381	MISSING	MISSING	MISSING	MISSING
NC_004829	Mycoplasma gallisepticum R	MISSING	MISSING	MISSING	MISSING	MISSING	MISSING	MISSING	MISSING	MISSING	MISSING	9.3e-05	7	179..196	98..115	MISSING	MISSING	MISSING	MISSING	MISSING	MISSING	MISSING	MISSING	MISSING	MISSING	MISSING	MISSING	MISSING	MISSING	MISSING	MISSING	MISSING	MISSING	MISSING	MISSING	MISSING	MISSING	MISSING	MISSING	MISSING	MISSING	1.2e-07	19.6	1..21	18..38	MISSING	MISSING	MISSING	MISSING
NC_000908	Mycoplasma genitalium G37	MISSING	MISSING	MISSING	MISSING	MISSING	MISSING	MISSING	MISSING	MISSING	MISSING	MISSING	MISSING	MISSING	MISSING	MISSING	MISSING	MISSING	MISSING	MISSING	MISSING	MISSING	MISSING	MISSING	MISSING	MISSING	MISSING	MISSING	MISSING	MISSING	MISSING	MISSING	MISSING	MISSING	MISSING	MISSING	MISSING	MISSING	MISSING	MISSING	MISSING	1e-06	16.2	1..17	47..63	MISSING	MISSING	MISSING	MISSING
NC_006360	Mycoplasma hyopneumoniae 232	MISSING	MISSING	MISSING	MISSING	MISSING	MISSING	MISSING	MISSING	MISSING	MISSING	MISSING	MISSING	MISSING	MISSING	MISSING	MISSING	MISSING	MISSING	MISSING	MISSING	MISSING	MISSING	MISSING	MISSING	MISSING	MISSING	MISSING	MISSING	MISSING	MISSING	MISSING	MISSING	MISSING	MISSING	MISSING	MISSING	MISSING	MISSING	MISSING	MISSING	2.3e-07	18.6	1..21	14..34	MISSING	MISSING	MISSING	MISSING
NC_007332	Mycoplasma hyopneumoniae 7448	MISSING	MISSING	MISSING	MISSING	MISSING	MISSING	MISSING	MISSING	MISSING	MISSING	MISSING	MISSING	MISSING	MISSING	MISSING	MISSING	MISSING	MISSING	MISSING	MISSING	MISSING	MISSING	MISSING	MISSING	MISSING	MISSING	MISSING	MISSING	MISSING	MISSING	MISSING	MISSING	MISSING	MISSING	MISSING	MISSING	MISSING	MISSING	MISSING	MISSING	2.3e-07	18.6	1..21	14..34	MISSING	MISSING	MISSING	MISSING
NC_007295	Mycoplasma hyopneumoniae J	MISSING	MISSING	MISSING	MISSING	MISSING	MISSING	MISSING	MISSING	MISSING	MISSING	MISSING	MISSING	MISSING	MISSING	MISSING	MISSING	MISSING	MISSING	MISSING	MISSING	MISSING	MISSING	MISSING	MISSING	MISSING	MISSING	MISSING	MISSING	MISSING	MISSING	MISSING	MISSING	MISSING	MISSING	MISSING	MISSING	MISSING	MISSING	MISSING	MISSING	2.3e-07	18.6	1..21	14..34	MISSING	MISSING	MISSING	MISSING
NC_006908	Mycoplasma mobile 163K	MISSING	MISSING	MISSING	MISSING	MISSING	MISSING	MISSING	MISSING	MISSING	MISSING	MISSING	MISSING	MISSING	MISSING	MISSING	MISSING	MISSING	MISSING	MISSING	MISSING	MISSING	MISSING	MISSING	MISSING	MISSING	MISSING	MISSING	MISSING	MISSING	MISSING	MISSING	MISSING	MISSING	MISSING	MISSING	MISSING	MISSING	MISSING	MISSING	MISSING	2.7e-08	22.1	1..21	173..193	MISSING	MISSING	MISSING	MISSING
NC_005364	Mycoplasma mycoides subsp. mycoides SC str. PG1	2.3e-132	440.7	1..323	2..273	OK	MISSING	MISSING	MISSING	MISSING	MISSING	MISSING	MISSING	MISSING	MISSING	MISSING	MISSING	MISSING	MISSING	MISSING	MISSING	MISSING	MISSING	MISSING	MISSING	MISSING	MISSING	MISSING	MISSING	MISSING	MISSING	MISSING	MISSING	MISSING	MISSING	MISSING	MISSING	MISSING	MISSING	MISSING	MISSING	5.8e-07	17.1	1..21	378..398	MISSING	3.4e-111	370.4	1..452
NC_004432	Mycoplasma penetrans HF-2	MISSING	MISSING	MISSING	MISSING	MISSING	MISSING	MISSING	MISSING	MISSING	MISSING	MISSING	MISSING	MISSING	MISSING	MISSING	MISSING	MISSING	MISSING	MISSING	MISSING	MISSING	MISSING	MISSING	MISSING	MISSING	MISSING	MISSING	MISSING	MISSING	MISSING	MISSING	MISSING	MISSING	MISSING	MISSING	4.4e-05	9.8	59..98	21..57	MISSING	5.5e-06	13.5	1..21	367..387	MISSING	MISSING	MISSING	MISSING
NC_000912	Mycoplasma pneumoniae M129	MISSING	MISSING	MISSING	MISSING	MISSING	MISSING	MISSING	MISSING	MISSING	MISSING	MISSING	MISSING	MISSING	MISSING	MISSING	MISSING	MISSING	MISSING	MISSING	MISSING	MISSING	MISSING	MISSING	MISSING	MISSING	MISSING	MISSING	MISSING	MISSING	MISSING	MISSING	MISSING	MISSING	MISSING	MISSING	MISSING	MISSING	MISSING	MISSING	MISSING	1.5e-06	15.6	1..21	381..401	MISSING	MISSING	MISSING	MISSING
NC_002771	Mycoplasma pulmonis UAB CTIP	MISSING	MISSING	MISSING	MISSING	MISSING	MISSING	MISSING	MISSING	MISSING	MISSING	MISSING	MISSING	MISSING	MISSING	MISSING	MISSING	MISSING	MISSING	MISSING	MISSING	MISSING	MISSING	MISSING	MISSING	MISSING	MISSING	MISSING	MISSING	MISSING	MISSING	MISSING	MISSING	MISSING	MISSING	MISSING	MISSING	MISSING	MISSING	MISSING	MISSING	7.5e-08	20.4	1..21	15..35	MISSING	MISSING	MISSING	MISSING
NC_007294	Mycoplasma synoviae 53	MISSING	MISSING	MISSING	MISSING	MISSING	MISSING	MISSING	MISSING	MISSING	MISSING	MISSING	MISSING	MISSING	MISSING	MISSING	MISSING	MISSING	MISSING	MISSING	MISSING	MISSING	MISSING	MISSING	MISSING	MISSING	MISSING	MISSING	MISSING	MISSING	MISSING	MISSING	MISSING	MISSING	MISSING	MISSING	MISSING	MISSING	MISSING	MISSING	MISSING	7.7e-09	24.1	1..21	15..35	MISSING	MISSING	MISSING	MISSING
NC_005213	Nanoarchaeum equitans Kin4-M	MISSING	MISSING	MISSING	MISSING	MISSING	MISSING	MISSING	MISSING	MISSING	MISSING	MISSING	MISSING	MISSING	MISSING	MISSING	MISSING	MISSING	MISSING	MISSING	MISSING	MISSING	MISSING	MISSING	MISSING	MISSING	MISSING	MISSING	MISSING	MISSING	MISSING	MISSING	MISSING	MISSING	MISSING	MISSING	MISSING	MISSING	MISSING	MISSING	MISSING	2.5e-12	37	1..27	9..35	MISSING	MISSING	MISSING	MISSING
NC_002946	Neisseria gonorrhoeae FA 1090	2.3e-157	523.8	1..323	27..337	OK	MISSING	MISSING	MISSING	MISSING	MISSING	3e-101	329.5	1..196	8..201	OK	1.4e-182	607.6	1..339	17..325	OK	7.8e-77	256.3	1..246	19..245	OK	MISSING	MISSING	MISSING	MISSING	MISSING	4.8e-31	104.2	1..84	9..91	OK	4e-71	237.3	1..164	156..303	OK	9.5e-69	229.4	1..170	14..169	OK	1.6e-150	501.1	1..452
NC_011035	Neisseria gonorrhoeae NCCP11945	2.3e-157	523.8	1..323	27..337	OK	MISSING	MISSING	MISSING	MISSING	MISSING	9e-101	327.9	1..196	8..201	OK	1.4e-182	607.6	1..339	17..325	OK	7.8e-77	256.3	1..246	19..245	OK	MISSING	MISSING	MISSING	MISSING	MISSING	4.8e-31	104.2	1..84	19..101	OK	4e-71	237.3	1..164	156..303	OK	9.5e-69	229.4	1..170	15..170	OK	1.6e-150	501.1	1..452
NC_010120	Neisseria meningitidis 053442	1.4e-159	531.2	1..323	27..337	OK	MISSING	MISSING	MISSING	MISSING	MISSING	2.7e-103	336.4	1..196	8..201	OK	1.9e-182	607.2	1..339	17..325	OK	4.2e-78	260.5	1..246	30..256	OK	MISSING	MISSING	MISSING	MISSING	MISSING	6.5e-32	107.1	1..84	9..91	OK	8.7e-72	239.5	1..164	156..303	OK	5.2e-67	223.6	1..170	14..169	OK	2.3e-153	510.5	1..452
NC_008767	Neisseria meningitidis FAM18	3.1e-159	530	1..323	27..337	OK	MISSING	MISSING	MISSING	MISSING	MISSING	5.6e-103	335.3	1..196	29..222	OK	6.5e-181	602	1..339	17..325	OK	4.2e-78	260.5	1..246	30..256	OK	MISSING	MISSING	MISSING	MISSING	MISSING	2e-32	108.7	1..84	9..91	OK	8.7e-72	239.5	1..164	156..303	OK	1e-66	222.7	1..170	15..170	OK	5.5e-153	509.3	1..452
NC_003112	Neisseria meningitidis MC58	3.3e-160	533.3	1..323	27..337	OK	MISSING	MISSING	MISSING	MISSING	MISSING	2.2e-103	336.7	1..196	8..201	OK	6.5e-181	602	1..339	17..325	OK	5.1e-78	260.2	1..246	19..245	OK	MISSING	MISSING	MISSING	MISSING	MISSING	2e-32	108.7	1..84	9..91	OK	5.3e-71	236.9	1..164	156..303	OK	5.2e-67	223.6	1..170	14..169	OK	2.9e-153	510.2	1..452
NC_003116	Neisseria meningitidis Z2491	1.1e-159	531.5	1..323	27..337	OK	MISSING	MISSING	MISSING	MISSING	MISSING	2.2e-103	336.7	1..196	8..201	OK	1.9e-182	607.2	1..339	17..325	OK	1.6e-77	258.5	1..246	30..256	OK	MISSING	MISSING	MISSING	MISSING	MISSING	2e-32	108.7	1..84	11..93	OK	8.7e-72	239.5	1..164	156..303	OK	5.2e-67	223.6	1..170	14..169	OK	5.5e-153	509.3	1..452
NC_005303	Onion yellows phytoplasma OY-M	MISSING	MISSING	MISSING	MISSING	MISSING	MISSING	MISSING	MISSING	MISSING	MISSING	MISSING	MISSING	MISSING	MISSING	MISSING	MISSING	MISSING	MISSING	MISSING	MISSING	MISSING	MISSING	MISSING	MISSING	MISSING	MISSING	MISSING	MISSING	MISSING	MISSING	MISSING	MISSING	MISSING	MISSING	MISSING	MISSING	MISSING	MISSING	MISSING	MISSING	7.3e-09	24.1	1..21	157..177	MISSING	MISSING	MISSING	MISSING
NC_009488	Orientia tsutsugamushi str. Boryong	MISSING	MISSING	MISSING	MISSING	MISSING	MISSING	MISSING	MISSING	MISSING	MISSING	MISSING	MISSING	MISSING	MISSING	MISSING	MISSING	MISSING	MISSING	MISSING	MISSING	MISSING	MISSING	MISSING	MISSING	MISSING	MISSING	MISSING	MISSING	MISSING	MISSING	MISSING	MISSING	MISSING	MISSING	MISSING	MISSING	MISSING	MISSING	MISSING	MISSING	6.4e-05	9.5	1..18	52..69	MISSING	1.5e-117	391.5	1..452
NC_010793	Orientia tsutsugamushi str. Ikeda	MISSING	MISSING	MISSING	MISSING	MISSING	MISSING	MISSING	MISSING	MISSING	MISSING	MISSING	MISSING	MISSING	MISSING	MISSING	MISSING	MISSING	MISSING	MISSING	MISSING	MISSING	MISSING	MISSING	MISSING	MISSING	MISSING	MISSING	MISSING	MISSING	MISSING	MISSING	MISSING	MISSING	MISSING	MISSING	MISSING	MISSING	MISSING	MISSING	MISSING	6.4e-05	9.5	1..18	52..69	MISSING	5.1e-122	406.4	1..452
NC_009615	Parabacteroides distasonis ATCC 8503	4.9e-86	286.9	30..323	13..265	OK	MISSING	MISSING	MISSING	MISSING	MISSING	1e-23	70.4	1..196	10..210	OK	7.5e-102	339.4	1..339	8..314	OK	MISSING	MISSING	MISSING	MISSING	MISSING	1.6e-66	210	1..139	2..135	OK	1.8e-34	115.5	1..84	6..87	OK	9.7e-08	19.5	93..164	174..217	OK	1e-57	192.7	1..170	10..170	OK	4.4e-46	154.1	93..289
NC_002663	Pasteurella multocida subsp. multocida str. Pm70	3e-176	586.5	1..323	32..347	OK	MISSING	MISSING	MISSING	MISSING	MISSING	1.8e-112	367	1..196	8..203	OK	1.5e-177	590.9	1..339	17..325	OK	MISSING	MISSING	MISSING	MISSING	MISSING	4.4e-106	340.2	1..147	5..148	OK	3.6e-28	94.6	13..84	22..90	OK	3.3e-72	240.9	1..164	171..320	OK	8.6e-82	272.8	1..170	13..171	OK	2.3e-240	799.5	1..452
NC_011143	Phenylobacterium zucineum HLK1	MISSING	MISSING	MISSING	MISSING	MISSING	MISSING	MISSING	MISSING	MISSING	MISSING	MISSING	MISSING	MISSING	MISSING	MISSING	MISSING	MISSING	MISSING	MISSING	MISSING	MISSING	MISSING	MISSING	MISSING	MISSING	MISSING	MISSING	MISSING	MISSING	MISSING	MISSING	MISSING	MISSING	MISSING	MISSING	7.5e-05	9	31..67	18..53	MISSING	2.8e-07	18.3	1..21	363..383	MISSING	MISSING	MISSING	MISSING
NC_005126	Photorhabdus luminescens subsp. laumondii TTO1	3.4e-171	569.7	1..323	25..339	OK	MISSING	MISSING	MISSING	MISSING	MISSING	8.7e-112	364.7	1..196	5..200	OK	7.1e-186	618.5	1..339	17..327	OK	MISSING	MISSING	MISSING	MISSING	MISSING	1.8e-97	311.9	1..147	5..148	OK	7.4e-34	113.5	1..84	6..88	OK	1.4e-68	228.9	1..164	161..306	OK	2.3e-83	277.9	1..170	13..171	OK	4.1e-221	735.6	1..452
NC_010531	Polynucleobacter necessarius subsp. necessarius STIR1	3.3e-153	510	1..323	41..360	OK	MISSING	MISSING	MISSING	MISSING	MISSING	MISSING	MISSING	MISSING	MISSING	MISSING	2.7e-171	570.1	1..339	18..326	OK	MISSING	MISSING	MISSING	MISSING	MISSING	7.2e-93	296.8	1..147	5..149	OK	1.6e-24	82.5	1..84	24..106	OK	7.2e-58	193.3	1..164	181..331	OK	1.2e-72	242.4	1..170	1..158	OK	7.2e-139	462.4	1..452
NC_010729	Porphyromonas gingivalis ATCC 33277	1.6e-86	288.4	30..323	17..272	OK	MISSING	MISSING	MISSING	MISSING	MISSING	MISSING	MISSING	MISSING	MISSING	MISSING	1.1e-107	358.7	19..339	4..295	OK	MISSING	MISSING	MISSING	MISSING	MISSING	1.8e-54	170.3	1..144	2..141	OK	4e-32	107.8	1..84	6..87	OK	3.9e-07	17.3	93..164	175..218	OK	4.8e-58	193.9	1..170	11..171	OK	4e-43	144.3	1..272
NC_002950	Porphyromonas gingivalis W83	1.6e-86	288.5	30..323	17..272	OK	MISSING	MISSING	MISSING	MISSING	MISSING	MISSING	MISSING	MISSING	MISSING	MISSING	3.2e-108	360.6	1..339	9..314	OK	MISSING	MISSING	MISSING	MISSING	MISSING	3.9e-58	182.4	1..144	2..141	OK	7.7e-31	103.5	1..84	6..87	OK	3.9e-07	17.3	93..164	175..218	OK	4.8e-58	193.9	1..170	11..171	OK	4e-43	144.3	1..272
NC_006085	Propionibacterium acnes KPA171202	MISSING	MISSING	MISSING	MISSING	MISSING	MISSING	MISSING	MISSING	MISSING	MISSING	2.9e-74	239.3	10..196	14..199	OK	7.4e-117	389.2	1..339	16..319	OK	MISSING	MISSING	MISSING	MISSING	MISSING	2.8e-72	229	1..142	3..141	OK	7.2e-30	100.3	1..83	5..84	OK	2e-07	18.4	82..164	224.293	OK	6.2e-48	160.3	1..170	8..163	OK	8.7e-113	375.7	1..452
NC_010554	Proteus mirabilis HI4320	7.9e-178	591.8	1..323	25..339	OK	MISSING	MISSING	MISSING	MISSING	MISSING	1.8e-133	437.2	1..196	8..203	OK	1.7e-184	613.9	1..339	17..327	OK	MISSING	MISSING	MISSING	MISSING	MISSING	1.3e-92	295.9	1..145	5..146	OK	5e-36	120.7	1..84	6..88	OK	1.9e-71	238.4	1..164	161..306	OK	1.3e-81	272.1	1..170	13..171	OK	1.4e-225	750.4	1..452
NC_009434	Pseudomonas stutzeri A1501	3.2e-145	483.5	1..323	26..342	OK	MISSING	MISSING	MISSING	MISSING	MISSING	2e-116	380.2	1..196	18..213	OK	5.8e-181	602.2	1..339	17..324	OK	MISSING	MISSING	MISSING	MISSING	MISSING	3.6e-89	284.6	1..147	2..146	OK	3.8e-38	127.8	1..84	12..93	OK	8.3e-74	246.2	1..164	159..304	OK	3.3e-65	217.6	18..170	1..141	OK	5e-177	589.1	1..452
NC_010168	Renibacterium salmoninarum ATCC 33209	MISSING	MISSING	MISSING	MISSING	MISSING	MISSING	MISSING	MISSING	MISSING	MISSING	8.1e-49	154.3	1..196	8..202	OK	1.5e-134	448	6..339	2..302	OK	MISSING	MISSING	MISSING	MISSING	MISSING	9.3e-77	243.7	1..142	6..143	OK	9.1e-34	113.2	1..84	7..90	OK	6.4e-13	38.4	22..164	64..167	YES	2.8e-45	151.5	1..170	16..174	OK	7.8e-75	249.6	160..452
NC_007761	Rhizobium etli CFN 42	2.2e-156	520.5	1..323	25..339	OK	MISSING	MISSING	MISSING	MISSING	MISSING	4.7e-81	262	1..196	10..203	OK	1.6e-160	534.3	1..339	26..342	OK	MISSING	MISSING	MISSING	MISSING	MISSING	7.3e-76	240.8	1..147	3..145	OK	1.2e-38	129.5	1..84	14..98	OK	1.7e-19	62.3	25..164	131..235	OK	4.3e-67	223.9	1..170	31..187	OK	2e-122	407.7	1..452
NC_010994	Rhizobium etli CIAT 652	1.1e-151	505	1..323	25..339	OK	MISSING	MISSING	MISSING	MISSING	MISSING	1.4e-83	270.5	1..196	10..203	OK	1.9e-159	530.7	1..339	26..341	OK	MISSING	MISSING	MISSING	MISSING	MISSING	8.7e-76	240.5	1..147	3..145	OK	4.5e-39	130.9	1..84	14..98	OK	3.8e-18	57.4	25..164	131..235	OK	1.8e-68	228.5	1..170	31..187	OK	2.8e-122	407.2	1..452
NC_011369	Rhizobium leguminosarum bv. trifolii WSM2304	1.9e-99	331.4	29..323	25..281	OK	MISSING	MISSING	MISSING	MISSING	MISSING	4.4e-81	262.1	1..196	10..203	OK	3.8e-161	536.4	1..339	26..341	OK	MISSING	MISSING	MISSING	MISSING	MISSING	3.3e-78	248.5	1..144	3..143	OK	2.2e-37	125.2	1..84	14..98	OK	4.6e-21	68.1	25..164	131..235	OK	2.2e-66	221.6	1..170	31..187	OK	2.9e-122	407.2	1..452
NC_008380	Rhizobium leguminosarum bv. viciae 3841	3.3e-152	506.7	1..323	25..339	OK	MISSING	MISSING	MISSING	MISSING	MISSING	6e-81	261.7	1..196	10..203	OK	2.4e-161	537	1..339	26..341	OK	MISSING	MISSING	MISSING	MISSING	MISSING	1.4e-77	246.5	1..147	3..145	OK	2e-42	142	1..84	8..90	OK	4.1e-28	93.8	22..164	120..226	OK	1.5e-65	218.8	1..170	20..176	OK	3.8e-120	400.2	1..452
NC_000914	Rhizobium sp. NGR234	MISSING	MISSING	MISSING	MISSING	MISSING	MISSING	MISSING	MISSING	MISSING	MISSING	MISSING	MISSING	MISSING	MISSING	MISSING	MISSING	MISSING	MISSING	MISSING	MISSING	MISSING	MISSING	MISSING	MISSING	MISSING	MISSING	MISSING	MISSING	MISSING	MISSING	MISSING	MISSING	MISSING	MISSING	MISSING	3.5e-07	17.5	52..120	163..221	MISSING	MISSING	MISSING	MISSING	MISSING	MISSING	MISSING	MISSING	MISSING
NC_009881	Rickettsia akari str. Hartford	3.2e-128	427	1..323	2..273	OK	MISSING	MISSING	MISSING	MISSING	MISSING	MISSING	MISSING	MISSING	MISSING	MISSING	MISSING	MISSING	MISSING	MISSING	MISSING	MISSING	MISSING	MISSING	MISSING	MISSING	MISSING	MISSING	MISSING	MISSING	MISSING	MISSING	MISSING	MISSING	MISSING	MISSING	MISSING	MISSING	MISSING	MISSING	MISSING	9.4e-06	12.6	1..19	54..72	MISSING	2.7e-116	387.4	1..452
NC_007940	Rickettsia bellii RML369-C	6.5e-123	409.3	1..323	2..273	OK	MISSING	MISSING	MISSING	MISSING	MISSING	MISSING	MISSING	MISSING	MISSING	MISSING	MISSING	MISSING	MISSING	MISSING	MISSING	MISSING	MISSING	MISSING	MISSING	MISSING	MISSING	MISSING	MISSING	MISSING	MISSING	MISSING	MISSING	MISSING	MISSING	MISSING	2.2e-05	10.9	20..87	3..67	MISSING	9.4e-06	12.6	1..19	54..72	MISSING	2.5e-117	390.8	1..452
NC_009879	Rickettsia canadensis str. McKiel	5e-126	419.7	1..323	2..273	OK	MISSING	MISSING	MISSING	MISSING	MISSING	MISSING	MISSING	MISSING	MISSING	MISSING	MISSING	MISSING	MISSING	MISSING	MISSING	MISSING	MISSING	MISSING	MISSING	MISSING	MISSING	MISSING	MISSING	MISSING	MISSING	MISSING	MISSING	MISSING	MISSING	MISSING	MISSING	MISSING	MISSING	MISSING	MISSING	1.9e-05	11.5	1..19	54..72	MISSING	3.1e-113	377.2	1..452
NC_003103	Rickettsia conorii str. Malish 7	3.6e-129	430.1	1..323	2..273	OK	MISSING	MISSING	MISSING	MISSING	MISSING	MISSING	MISSING	MISSING	MISSING	MISSING	MISSING	MISSING	MISSING	MISSING	MISSING	MISSING	MISSING	MISSING	MISSING	MISSING	MISSING	MISSING	MISSING	MISSING	MISSING	MISSING	MISSING	MISSING	MISSING	MISSING	MISSING	MISSING	MISSING	MISSING	MISSING	9.4e-06	12.6	1..19	54..72	MISSING	6.3e-113	376.2	1..452
NC_007109	Rickettsia felis URRWXCal2	2.4e-128	427.4	1..323	2..273	OK	MISSING	MISSING	MISSING	MISSING	MISSING	MISSING	MISSING	MISSING	MISSING	MISSING	MISSING	MISSING	MISSING	MISSING	MISSING	MISSING	MISSING	MISSING	MISSING	MISSING	MISSING	MISSING	MISSING	MISSING	MISSING	MISSING	MISSING	MISSING	MISSING	MISSING	MISSING	MISSING	MISSING	MISSING	MISSING	9.4e-06	12.6	1..19	66..84	MISSING	1.5e-117	391.5	1..452
NC_009900	Rickettsia massiliae MTU5	3.7e-129	430.1	1..323	3..274	OK	MISSING	MISSING	MISSING	MISSING	MISSING	MISSING	MISSING	MISSING	MISSING	MISSING	MISSING	MISSING	MISSING	MISSING	MISSING	MISSING	MISSING	MISSING	MISSING	MISSING	MISSING	MISSING	MISSING	MISSING	MISSING	MISSING	MISSING	MISSING	MISSING	MISSING	MISSING	MISSING	MISSING	MISSING	MISSING	9.4e-06	12.6	1..19	61..79	MISSING	7.7e-113	375.9	1..452
NC_000963	Rickettsia prowazekii str. Madrid E	1.5e-135	451.3	1..323	2..273	OK	MISSING	MISSING	MISSING	MISSING	MISSING	MISSING	MISSING	MISSING	MISSING	MISSING	MISSING	MISSING	MISSING	MISSING	MISSING	MISSING	MISSING	MISSING	MISSING	MISSING	MISSING	MISSING	MISSING	MISSING	MISSING	MISSING	MISSING	MISSING	MISSING	MISSING	MISSING	MISSING	MISSING	MISSING	MISSING	7.9e-05	9.2	1..13	41..53	MISSING	1.8e-113	378	1..452
NC_009882	Rickettsia rickettsii str. 'Sheila Smith'	3.3e-127	423.6	1..323	2..273	OK	MISSING	MISSING	MISSING	MISSING	MISSING	MISSING	MISSING	MISSING	MISSING	MISSING	MISSING	MISSING	MISSING	MISSING	MISSING	MISSING	MISSING	MISSING	MISSING	MISSING	MISSING	MISSING	MISSING	MISSING	MISSING	MISSING	MISSING	MISSING	MISSING	MISSING	MISSING	MISSING	MISSING	MISSING	MISSING	9.4e-06	12.6	1..19	54..72	MISSING	2e-112	374.5	1..452
NC_010263	Rickettsia rickettsii str. Iowa	3.3e-127	423.6	1..323	2..273	OK	MISSING	MISSING	MISSING	MISSING	MISSING	MISSING	MISSING	MISSING	MISSING	MISSING	MISSING	MISSING	MISSING	MISSING	MISSING	MISSING	MISSING	MISSING	MISSING	MISSING	MISSING	MISSING	MISSING	MISSING	MISSING	MISSING	MISSING	MISSING	MISSING	MISSING	MISSING	MISSING	MISSING	MISSING	MISSING	9.4e-06	12.6	1..19	54..72	MISSING	2e-112	374.5	1..452
NC_006142	Rickettsia typhi str. Wilmington	2.3e-132	440.7	1..323	2..273	OK	MISSING	MISSING	MISSING	MISSING	MISSING	MISSING	MISSING	MISSING	MISSING	MISSING	MISSING	MISSING	MISSING	MISSING	MISSING	MISSING	MISSING	MISSING	MISSING	MISSING	MISSING	MISSING	MISSING	MISSING	MISSING	MISSING	MISSING	MISSING	MISSING	MISSING	MISSING	MISSING	MISSING	MISSING	MISSING	9.4e-06	12.6	1..19	53..71	MISSING	3.4e-111	370.4	1..452
NC_010067	Salmonella enterica subsp. arizonae serovar 62:z4,z23:--	4.3e-188	625.9	1..323	25..339	OK	MISSING	MISSING	MISSING	MISSING	MISSING	8.7e-142	465	1..196	8..203	OK	2.7e-182	606.6	1..339	17..326	OK	2.3e-112	374.3	1..246	29..256	OK	MISSING	MISSING	MISSING	MISSING	MISSING	1.5e-29	99.2	1..84	7..89	OK	9.8e-72	239.4	1..164	161..306	OK	9.3e-84	279.3	`	13..171	OK	6.3e-226	751.6	1..452
NC_006905	Salmonella enterica subsp. enterica serovar Choleraesuis str. SC-B67	5.5e-188	625.5	1..323	25..339	OK	MISSING	MISSING	MISSING	MISSING	MISSING	2.6e-141	463.4	1..196	8..203	OK	2.1e-183	610.3	1..339	17..326	OK	2.7e-112	374.1	1..246	18..245	OK	MISSING	MISSING	MISSING	MISSING	MISSING	2.8e-41	138.2	1..84	12..94	OK	9.8e-72	239.4	1..164	161..306	OK	9.3e-84	279.3	1..170	13..171	OK	2e-227	756.5	1..452
NC_006511	Salmonella enterica subsp. enterica serovar Paratyphi A str. ATCC 9150	6.1e-188	625.4	1..323	25..339	OK	MISSING	MISSING	MISSING	MISSING	MISSING	1.2e-141	464.6	1..196	8..203	OK	2.1e-183	610.3	1..339	17..326	OK	2.6e-119	397.4	1..246	18..245	OK	MISSING	MISSING	MISSING	MISSING	MISSING	5.4e-29	97.4	1..84	6..88	OK	9.8e-72	239.4	1..164	161..306	OK	9.3e-84	279.3	1..170	13..171	OK	7.1e-226	751.4	1..452
NC_010102	Salmonella enterica subsp. enterica serovar Paratyphi B str. SPB7	7e-188	625.2	1..323	25..339	OK	MISSING	MISSING	MISSING	MISSING	MISSING	2.8e-142	466.7	1..196	8..203	OK	2.1e-183	610.3	1..339	17..326	OK	1.6e-113	378.1	1..246	18..245	OK	MISSING	MISSING	MISSING	MISSING	MISSING	2.8e-41	138.2	1..84	12..94	OK	9.8e-72	239.4	1..164	161..306	OK	3.1e-70	234.3	1..170	11..169	OK	2e-227	756.5	1..452
NC_012125	Salmonella enterica subsp. enterica serovar Paratyphi C strain RKS4594	5.5e-188	625.5	1..323	25..339	OK	MISSING	MISSING	MISSING	MISSING	MISSING	2.6e-141	463.4	1..196	8..203	OK	2.1e-183	610.3	1..339	17..326	OK	2.7e-112	374.1	1..246	9..236	OK	MISSING	MISSING	MISSING	MISSING	MISSING	2.1e-29	98.7	14..84	1..70	OK	4.9e-32	107.5	1..164	107..224	OK	9.3e-84	279.3	1..170	13..171	OK	2e-227	756.5	1..452
NC_003198	Salmonella enterica subsp. enterica serovar Typhi str. CT18	5.5e-188	625.5	1..323	25..339	OK	MISSING	MISSING	MISSING	MISSING	MISSING	MISSING	MISSING	MISSING	MISSING	MISSING	2.1e-183	610.3	1..339	17..326	OK	4.5e-120	399.9	1..246	18..245	OK	MISSING	MISSING	MISSING	MISSING	MISSING	5.4e-29	97.4	1..84	6..88	OK	9.8e-72	239.4	1..164	161..306	OK	9.3e-84	279.3	1..170	13..171	OK	6.3e-226	751.6	1..452
NC_004631	Salmonella enterica subsp. enterica serovar Typhi str. Ty2	5.5e-188	625.5	1..323	25..339	OK	MISSING	MISSING	MISSING	MISSING	MISSING	6.1e-141	462.2	1..196	8..203	OK	2.1e-183	610.3	1..339	17..326	OK	4.5e-120	399.9	1..246	18..245	OK	MISSING	MISSING	MISSING	MISSING	MISSING	5.4e-29	97.4	1..84	6..88	OK	9.8e-72	239.4	1..164	161..306	OK	3.1e-70	234.3	1..170	11..169	OK	6.3e-226	751.6	1..452
NC_003197	Salmonella typhimurium LT2	7e-188	625.2	1..323	25..339	OK	MISSING	MISSING	MISSING	MISSING	MISSING	2.8e-142	466.7	1..196	8..203	OK	1e-182	608	1..339	17..326	OK	1.2e-113	378.5	1..246	18..245	OK	MISSING	MISSING	MISSING	MISSING	MISSING	2.8e-41	138.2	1..84	12..94	OK	9.8e-72	239.4	1..164	161..306	OK	9.3e-84	279.3	1..170	13..171	OK	1.1e-226	754	1..452
NC_010658	Shigella boydii CDC 3083-94	2.5e-190	633.3	1..323	25..339	OK	MISSING	MISSING	MISSING	MISSING	MISSING	5.9e-147	482.3	1..196	8..203	OK	1.9e-184	613.8	1..339	17..326	OK	7.2e-118	392.6	1..246	18..245	OK	MISSING	MISSING	MISSING	MISSING	MISSING	5.6e-44	147.1	1..84	12..94	OK	2.1e-71	238.3	1..164	161..306	OK	1e-84	282.5	1..170	13..171	OK	5.5e-231	768.4	1..452
NC_007606	Shigella dysenteriae Sd197	2.5e-190	633.3	1..323	25..339	OK	MISSING	MISSING	MISSING	MISSING	MISSING	7.8e-146	478.5	1..196	8..203	OK	1.1e-186	621.3	1..339	17..326	OK	5.9e-119	396.2	1..246	18..245	OK	MISSING	MISSING	MISSING	MISSING	MISSING	5.6e-44	147.1	1..84	21..103	OK	5.2e-71	236.9	1..164	161..306	OK	1e-84	282.5	1..170	13..171	OK	6.8e-231	768.1	1..452
NC_004741	Shigella flexneri 2a str. 2457T	3e-191	636.3	1..323	25..339	OK	MISSING	MISSING	MISSING	MISSING	MISSING	5.9e-147	482.3	1..196	8..203	OK	5.9e-185	615.4	1..339	17..326	OK	4.7e-119	396.5	1..246	18..245	OK	MISSING	MISSING	MISSING	MISSING	MISSING	5.6e-44	147.1	1..84	12..94	OK	2.1e-71	238.3	1..164	161..306	OK	1e-84	282.5	1..170	13..171	OK	9e-230	764.3	1..452
NC_004337	Shigella flexneri 2a str. 301	3e-191	636.3	1..323	25..339	OK	MISSING	MISSING	MISSING	MISSING	MISSING	5.9e-147	482.3	1..196	8..203	OK	5.9e-185	615.4	1..339	17..326	OK	4.7e-119	396.5	1..246	18..245	OK	MISSING	MISSING	MISSING	MISSING	MISSING	5.6e-44	147.1	1..84	12..94	OK	2.1e-71	238.3	1..164	161..306	OK	1e-84	282.5	1..170	13..171	OK	9e-230	764.3	1..452
NC_008258	Shigella flexneri 5 str. 8401	3e-191	636.3	1..323	25..339	OK	MISSING	MISSING	MISSING	MISSING	MISSING	5.9e-147	482.3	1..196	8..203	OK	1.5e-184	614.1	1..339	17..326	OK	4.7e-119	396.5	1..246	18..245	OK	MISSING	MISSING	MISSING	MISSING	MISSING	3.9e-32	107.8	1..84	6..88	OK	2.1e-71	238.3	1..164	227..372	OK	1e-84	282.5	1..170	13..171	OK	9e-230	764.3	1..452
NC_007384	Shigella sonnei Ss046	1.4e-191	637.4	1..323	25..339	OK	MISSING	MISSING	MISSING	MISSING	MISSING	5.9e-147	482.3	1..196	8..203	OK	1.2e-186	621	1..339	17..326	OK	6e-120	399.5	1..246	18..245	OK	MISSING	MISSING	MISSING	MISSING	MISSING	5.6e-44	147.1	1..84	12..94	OK	2.1e-71	238.3	1..164	161..306	OK	1e-84	282.5	1..170	13..171	OK	5.5e-231	768.4	1..452
NC_007712	Sodalis glossinidius str. 'morsitans'	1.4e-172	574.3	1..323	25..338	OK	MISSING	MISSING	MISSING	MISSING	MISSING	MISSING	MISSING	MISSING	MISSING	MISSING	7.4e-175	581.9	1..339	17..326	OK	MISSING	MISSING	MISSING	MISSING	MISSING	8.1e-95	303.2	1..147	5..148	OK	2.1e-32	108.7	1..84	6..88	OK	8.5e-69	229.6	1..164	161..306	OK	2.7e-82	274.4	1..170	13..171	OK	2.3e-206	686.6	1..452
NC_007622	Staphylococcus aureus RF122	1.9e-126	421.1	1..323	103..356	OK	MISSING	MISSING	MISSING	MISSING	MISSING	MISSING	MISSING	MISSING	MISSING	MISSING	6.7e-122	406	1..339	16..317	OK	7.4e-49	160.1	27..246	32..234	OK	MISSING	MISSING	MISSING	MISSING	MISSING	1.1e-45	152.8	1..84	5..87	OK	1.9e-70	235.1	1..164	161..306	OK	1.4e-62	208.9	1..170	14..169	OK	3.5e-192	639.4	1..452
NC_002951	Staphylococcus aureus subsp. aureus COL	2.3e-128	427.4	1..323	103..356	OK	MISSING	MISSING	MISSING	MISSING	MISSING	MISSING	MISSING	MISSING	MISSING	MISSING	3.2e-123	410.4	1..339	16..317	OK	1.7e-48	158.8	1..246	14..234	OK	MISSING	MISSING	MISSING	MISSING	MISSING	8.3e-45	149.9	1..84	5..87	OK	1.5e-69	232.1	1..164	161..306	OK	1.6e-61	205.5	1..170	14..169	OK	4.6e-192	639.1	1..452
NC_009632	Staphylococcus aureus subsp. aureus JH1	2.3e-128	427.4	1..323	103..356	OK	MISSING	MISSING	MISSING	MISSING	MISSING	MISSING	MISSING	MISSING	MISSING	MISSING	4.9e-122	406.4	1..339	16..317	OK	5.5e-48	157.1	1..246	14..234	OK	MISSING	MISSING	MISSING	MISSING	MISSING	1.1e-45	152.8	1..84	5..87	OK	1.5e-69	232.1	1..164	161..306	OK	1.4e-62	208.9	1..170	14..169	OK	4.2e-185	615.9	1..452
NC_009487	Staphylococcus aureus subsp. aureus JH9	2.3e-128	427.4	1..323	103..356	OK	MISSING	MISSING	MISSING	MISSING	MISSING	MISSING	MISSING	MISSING	MISSING	MISSING	4.9e-122	406.4	1..339	16..317	OK	5.5e-48	157.1	1..246	14..234	OK	MISSING	MISSING	MISSING	MISSING	MISSING	1.1e-45	152.8	1..84	5..87	OK	1.5e-69	232.1	1..164	161..306	OK	1.4e-62	208.9	1..170	14..169	OK	4.2e-185	615.9	1..452
NC_002952	Staphylococcus aureus subsp. aureus MRSA252	2.2e-128	427.6	1..323	103..356	OK	MISSING	MISSING	MISSING	MISSING	MISSING	MISSING	MISSING	MISSING	MISSING	MISSING	4.1e-123	410	1..339	16..317	OK	6.5e-51	167.2	27..246	32..234	OK	MISSING	MISSING	MISSING	MISSING	MISSING	1.6e-45	152.2	1..84	5..87	OK	1.5e-69	232.1	1..164	161..306	OK	3.7e-62	207.5	1..170	14..169	OK	6.8e-190	631.9	1..452
NC_002953	Staphylococcus aureus subsp. aureus MSSA476	2.3e-128	427.4	1..323	103..356	OK	MISSING	MISSING	MISSING	MISSING	MISSING	MISSING	MISSING	MISSING	MISSING	MISSING	3.5e-123	410.3	1..339	16..317	OK	6.4e-48	156.8	1..246	14..234	OK	MISSING	MISSING	MISSING	MISSING	MISSING	1.6e-45	152.2	1..84	5..87	OK	1.5e-69	232.1	1..164	161..306	OK	8.4e-63	209.7	1..170	14..169	OK	2.3e-193	643.4	1..452
NC_003923	Staphylococcus aureus subsp. aureus MW2	2.3e-128	427.4	1..323	103..356	OK	MISSING	MISSING	MISSING	MISSING	MISSING	MISSING	MISSING	MISSING	MISSING	MISSING	3.5e-123	410.3	1..339	16..317	OK	6.4e-48	156.8	1..246	14..234	OK	MISSING	MISSING	MISSING	MISSING	MISSING	1.6e-45	152.2	1..84	5..87	OK	1.5e-69	232.1	1..164	161..306	OK	8.4e-63	209.7	1..170	14..169	OK	2.3e-193	643.4	1..452
NC_009782	Staphylococcus aureus subsp. aureus Mu3	2.3e-128	427.4	1..323	103..356	OK	MISSING	MISSING	MISSING	MISSING	MISSING	MISSING	MISSING	MISSING	MISSING	MISSING	4.9e-122	406.4	1..339	16..317	OK	5.5e-48	157.1	1..246	14..234	OK	MISSING	MISSING	MISSING	MISSING	MISSING	1.1e-45	152.8	1..84	5..87	OK	1.5e-69	232.1	1..164	161..306	OK	1.4e-62	208.9	1..170	14..169	OK	4.4e-186	619.2	1..452
NC_002758	Staphylococcus aureus subsp. aureus Mu50	2.3e-128	427.4	1..323	103..356	OK	MISSING	MISSING	MISSING	MISSING	MISSING	MISSING	MISSING	MISSING	MISSING	MISSING	4.9e-122	406.4	1..339	16..317	OK	5.5e-48	157.1	1..246	14..234	OK	MISSING	MISSING	MISSING	MISSING	MISSING	1.1e-45	152.8	1..84	5..87	OK	1.5e-69	232.1	1..164	161..306	OK	1.4e-62	208.9	1..170	14..169	OK	4.4e-186	619.2	1..452
NC_002745	Staphylococcus aureus subsp. aureus N315	2.3e-128	427.4	1..323	103..356	OK	MISSING	MISSING	MISSING	MISSING	MISSING	MISSING	MISSING	MISSING	MISSING	MISSING	4.9e-122	406.4	1..339	16..317	OK	5.5e-48	157.1	1..246	14..234	OK	MISSING	MISSING	MISSING	MISSING	MISSING	1.1e-45	152.8	1..84	5..87	OK	1.5e-69	232.1	1..164	161..306	OK	1.4e-62	208.9	1..170	14..169	OK	4.4e-186	619.2	1..452
NC_007795	Staphylococcus aureus subsp. aureus NCTC 8325	2.3e-128	427.4	1..323	103..356	OK	MISSING	MISSING	MISSING	MISSING	MISSING	MISSING	MISSING	MISSING	MISSING	MISSING	3.3e-122	407	1..339	16..317	OK	1.7e-48	158.8	1..246	14..234	OK	MISSING	MISSING	MISSING	MISSING	MISSING	8.3e-45	149.9	1..84	5..87	OK	1.5e-69	232.1	1..164	161..306	OK	1.6e-61	205.5	1..170	14..169	OK	2.3e-193	643.4	1..452
NC_007793	Staphylococcus aureus subsp. aureus USA300_FPR3757	2.3e-128	427.4	1..323	103..356	OK	MISSING	MISSING	MISSING	MISSING	MISSING	MISSING	MISSING	MISSING	MISSING	MISSING	3.2e-123	410.4	1..339	16..317	OK	1.7e-48	158.8	1..246	14..234	OK	MISSING	MISSING	MISSING	MISSING	MISSING	8.3e-45	149.9	1..84	5..87	OK	1.5e-69	232.1	1..164	161..306	OK	1.6e-61	205.5	1..170	14..169	OK	2.3e-193	643.4	1..452
NC_010079	Staphylococcus aureus subsp. aureus USA300_TCH1516	2.3e-128	427.4	1..323	103..356	OK	MISSING	MISSING	MISSING	MISSING	MISSING	MISSING	MISSING	MISSING	MISSING	MISSING	3.2e-123	410.4	1..339	16..317	OK	1.7e-48	158.8	1..246	14..234	OK	MISSING	MISSING	MISSING	MISSING	MISSING	8.3e-45	149.9	1..84	5..87	OK	1.5e-69	232.1	1..164	161..306	OK	1.6e-61	205.5	1..170	14..169	OK	2.3e-193	643.4	1..452
NC_004461	Staphylococcus epidermidis ATCC 12228	5.8e-130	432.8	1..323	103..356	OK	MISSING	MISSING	MISSING	MISSING	MISSING	MISSING	MISSING	MISSING	MISSING	MISSING	5.6e-125	416.2	1..339	16..317	OK	2.4e-49	161.8	1..246	9..232	OK	MISSING	MISSING	MISSING	MISSING	MISSING	3.4e-41	137.9	1..84	8..90	OK	3e-64	214.5	1..164	161..306	OK	6.2e-57	190.2	1..170	14..168	OK	2.1e-161	537.2	1..452
NC_002976	Staphylococcus epidermidis RP62A	5.8e-130	432.8	1..323	103..356	OK	MISSING	MISSING	MISSING	MISSING	MISSING	MISSING	MISSING	MISSING	MISSING	MISSING	5.6e-125	416.2	1..339	16..317	OK	2.4e-49	161.8	1..246	9..232	OK	MISSING	MISSING	MISSING	MISSING	MISSING	3.4e-41	137.9	1..84	8..90	OK	3e-64	214.5	1..164	161..306	OK	6.2e-57	190.2	1..170	14..168	OK	6.4e-160	532.3	1..452
NC_007168	Staphylococcus haemolyticus JCSC1435	3.5e-131	436.8	1..323	103..356	OK	MISSING	MISSING	MISSING	MISSING	MISSING	1.9e-34	106.2	1..177	6..182	OK	8.9e-103	342.5	1..339	16..317	OK	8.2e-47	153	14..246	21..234	OK	MISSING	MISSING	MISSING	MISSING	MISSING	3e-38	128.1	1..84	5..87	OK	5.4e-62	207	1..164	161..306	OK	1.3e-52	175.8	1..170	16..170	OK	3.3e-161	536.6	1..452
NC_007350	Staphylococcus saprophyticus subsp. saprophyticus ATCC 15305	1.9e-129	431	1..323	103..356	OK	MISSING	MISSING	MISSING	MISSING	MISSING	6.6e-32	97.8	11..130	16..134	OK	3.3e-105	350.5	1..339	16..317	OK	8.4e-45	146	27..246	32..234	OK	MISSING	MISSING	MISSING	MISSING	MISSING	1.2e-39	132.8	1..84	5..87	OK	6.3e-60	200.1	1..164	161..306	OK	6e-51	170.3	1..170	14..168	OK	3.1e-153	510.1	1..452
NC_004116	Streptococcus agalactiae 2603V/R	4.9e-39	126	1..323	35..329	OK	MISSING	MISSING	MISSING	MISSING	MISSING	1.2e-43	137	1..196	3..196	OK	1.7e-155	517.6	1..339	16..324	OK	1.8e-36	117.2	1..246	3..218	OK	MISSING	MISSING	MISSING	MISSING	MISSING	3.4e-47	157.8	1..84	13..95	OK	7e-09	23.7	32..164	136..245	OK	9.3e-61	202.9	1..170	9..166	OK	4.6e-137	456.4	1..452
NC_007432	Streptococcus agalactiae A909	4.9e-39	126	1..323	35..329	OK	MISSING	MISSING	MISSING	MISSING	MISSING	5.8e-44	138	1..196	3..196	OK	1.7e-155	517.6	1..339	16..324	OK	1.8e-36	117.2	1..246	3..218	OK	MISSING	MISSING	MISSING	MISSING	MISSING	3.4e-47	157.8	1..84	13..95	OK	7e-09	23.7	32..164	136..245	OK	9.3e-61	202.9	1..170	9..166	OK	4.6e-137	456.4	1..452
NC_004368	Streptococcus agalactiae NEM316	4.4e-40	129.7	1..323	35..329	OK	MISSING	MISSING	MISSING	MISSING	MISSING	1.7e-42	133.2	1..196	3..196	OK	4.3e-155	516.3	1..339	16..324	OK	1.8e-36	117.2	1..246	3..218	OK	MISSING	MISSING	MISSING	MISSING	MISSING	3.4e-47	157.8	1..84	13..95	OK	7e-09	23.7	32..164	136..245	OK	9.3e-61	202.9	1..170	9..166	OK	4.3e-135	449.8	1..452
NC_012471	Streptococcus equi subsp. equi 4047	3.4e-89	297.3	32..316	19..250	OK	MISSING	MISSING	MISSING	MISSING	MISSING	1.1e-36	113.7	1..196	20..213	OK	1.1e-126	421.9	1..339	18..323	OK	3.7e-43	140.4	1..246	3..218	OK	MISSING	MISSING	MISSING	MISSING	MISSING	7.8e-45	150	1..84	14..96	OK	1.2e-16	51.9	1..164	115..246	OK	4.3e-55	184.1	1..170	9..161	OK	5.3e-139	462.8	1..452
NC_012470	Streptococcus equi subsp. zooepidemicus	3.6e-89	297.3	32..316	19..250	OK	MISSING	MISSING	MISSING	MISSING	MISSING	3.9e-38	118.6	1..196	20..213	OK	1.9e-126	421.1	1..339	18..323	OK	2.6e-43	140.9	1..246	3..218	OK	MISSING	MISSING	MISSING	MISSING	MISSING	4.6e-46	154.1	1..84	14..96	OK	1.2e-14	44.7	1..164	115..246	OK	3.5e-56	187.7	1..170	9..161	OK	1e-137	458.6	1..452
NC_011134	Streptococcus equi subsp. zooepidemicus MGCS10565	5.1e-90	300.1	32..316	19..250	OK	MISSING	MISSING	MISSING	MISSING	MISSING	3.1e-37	115.6	1..196	3..196	OK	1.6e-128	428	1..339	26..331	OK	5.2e-43	139.8	1..246	3..218	OK	MISSING	MISSING	MISSING	MISSING	MISSING	4.6e-46	154.1	1..84	14..96	OK	1.2e-14	44.7	1..164	115..246	OK	2.7e-55	184.7	1..170	9..161	OK	2.4e-137	457.3	1..452
NC_009785	Streptococcus gordonii str. Challis substr. CH1	4.5e-40	129.6	17..262	34..275	OK	MISSING	MISSING	MISSING	MISSING	MISSING	MISSING	MISSING	MISSING	MISSING	MISSING	3.7e-162	539.7	1..339	16..324	OK	4.4e-40	129.7	1..246	3..218	OK	MISSING	MISSING	MISSING	MISSING	MISSING	2.6e-41	138.3	1..84	12..94	OK	7.9e-05	8.9	1..39	111..138	MISSING	1.2e-59	199.2	1..170	9..159	OK	6.5e-137	455.9	1..452
NC_004350	Streptococcus mutans UA159	2.1e-37	120.3	1..214	35..226	OK	MISSING	MISSING	MISSING	MISSING	MISSING	MISSING	MISSING	MISSING	MISSING	MISSING	4.2e-164	546.2	1..339	16..324	OK	3.7e-44	143.8	1..246	3..218	OK	MISSING	MISSING	MISSING	MISSING	MISSING	1.3e-39	132.7	1..84	12..94	OK	3.8e-11	31.9	1..164	111..240	OK	2.7e-66	221.3	1..170	9..158	OK	4.6e-134	446.4	1..452
NC_011072	Streptococcus pneumoniae G54	7.6e-39	125.4	1..213	18..225	OK	MISSING	MISSING	MISSING	MISSING	MISSING	1.3e-30	93.4	1..196	7..201	OK	2.8e-165	550.1	1..339	16..324	OK	1.1e-37	121.3	1..246	3..218	OK	MISSING	MISSING	MISSING	MISSING	MISSING	6.9e-39	130.2	1..84	12..94	OK	7.9e-14	41.7	21..164	120..237	OK	5.9e-67	223.5	1..170	9..158	OK	6.1e-140	465.9	1..452
NC_002737	Streptococcus pyogenes M1 GAS	3.5e-88	294	32..317	18..250	OK	MISSING	MISSING	MISSING	MISSING	MISSING	2.2e-38	119.4	1..169	6..176	OK	3.9e-143	476.5	1..339	18..323	OK	1.4e-34	110.6	1..246	3..218	OK	MISSING	MISSING	MISSING	MISSING	MISSING	1.3e-45	152.5	1..84	14..96	OK	4.1e-18	57.3	1..164	115..246	OK	5.2e-62	207	1..170	9..161	OK	7.3e-135	449	1..452
NC_008022	Streptococcus pyogenes MGAS10270	3.5e-88	294	32..317	18..250	OK	MISSING	MISSING	MISSING	MISSING	MISSING	7e-36	111	1..169	12..182	OK	3.9e-143	476.5	1..339	23..328	OK	1.4e-34	110.6	1..246	3..218	OK	MISSING	MISSING	MISSING	MISSING	MISSING	1.3e-45	152.5	1..84	14..96	OK	4.1e-18	57.3	1..164	115..246	OK	1.9e-62	208.5	1..170	9..161	OK	3.1e-135	450.3	1..452
NC_006086	Streptococcus pyogenes MGAS10394	3.5e-88	294	32..317	18..250	OK	MISSING	MISSING	MISSING	MISSING	MISSING	2.2e-38	119.4	1..169	12..182	OK	8.1e-142	472.2	1..339	23..328	OK	1.4e-34	110.6	1..246	3..218	OK	MISSING	MISSING	MISSING	MISSING	MISSING	1.3e-45	152.5	1..84	14..96	OK	3e-18	57.8	1..164	115..246	OK	7.8e-62	206.4	1..170	9..161	OK	1.9e-136	454.3	1..452
NC_008024	Streptococcus pyogenes MGAS10750	3.5e-88	294	32..317	18..250	OK	MISSING	MISSING	MISSING	MISSING	MISSING	2.2e-35	109.4	1..169	12..182	OK	5.1e-143	476.1	1..339	23..328	OK	1.4e-34	110.6	1..246	3..218	OK	MISSING	MISSING	MISSING	MISSING	MISSING	1.3e-45	152.5	1..84	14..96	OK	4.1e-18	57.3	1..164	115..246	OK	7.1e-63	209.9	1..170	9..161	OK	2.4e-135	450.7	1..452
NC_008023	Streptococcus pyogenes MGAS2096	3.5e-88	294	32..317	18..250	OK	MISSING	MISSING	MISSING	MISSING	MISSING	1.4e-37	116.7	1..169	12..182	OK	1.1e-141	471.7	1..339	23..328	OK	1.4e-34	110.6	1..246	3..218	OK	MISSING	MISSING	MISSING	MISSING	MISSING	1.3e-45	152.5	1..84	14..96	OK	4.1e-18	57.3	1..164	115..246	OK	1.9e-62	208.5	1..170	9..161	OK	1.9e-136	454.3	1..452
NC_004070	Streptococcus pyogenes MGAS315	3.7e-89	297.2	32..317	18..250	OK	MISSING	MISSING	MISSING	MISSING	MISSING	1.4e-37	116.7	1..169	6..176	OK	1.3e-142	474.8	1..339	18..323	OK	1.4e-34	110.6	1..246	3..218	OK	MISSING	MISSING	MISSING	MISSING	MISSING	1.3e-45	152.5	1..84	14..96	OK	4.1e-18	57.3	1..164	115..246	OK	7.8e-62	206.4	1..170	9..161	OK	4.3e-136	453.1	1..452
NC_007297	Streptococcus pyogenes MGAS5005	3.5e-88	294	32..317	18..250	OK	MISSING	MISSING	MISSING	MISSING	MISSING	2.2e-38	119.4	1..169	6..176	OK	3.9e-143	476.5	1..339	18..323	OK	1.4e-34	110.6	1..246	3..218	OK	MISSING	MISSING	MISSING	MISSING	MISSING	1.3e-45	152.5	1..84	14..96	OK	4.1e-18	57.3	1..164	115..246	OK	5.2e-62	207	1..170	9..161	OK	7.3e-135	449	1..452
NC_007296	Streptococcus pyogenes MGAS6180	3.5e-88	294	32..317	18..250	OK	MISSING	MISSING	MISSING	MISSING	MISSING	4.8e-38	118.3	1..169	12..182	OK	3.9e-143	476.5	1..339	23..328	OK	1.4e-34	110.6	1..246	3..218	OK	MISSING	MISSING	MISSING	MISSING	MISSING	1.3e-45	152.5	1..84	14..96	OK	3e-18	57.8	1..164	115..246	OK	5.2e-62	207	1..170	9..161	OK	9e-136	452.1	1..452
NC_003485	Streptococcus pyogenes MGAS8232	3.5e-88	294	32..317	18..250	OK	MISSING	MISSING	MISSING	MISSING	MISSING	2.2e-35	109.4	1..169	6..176	OK	4.5e-141	469.7	1..339	18..323	OK	1.4e-34	110.6	1..246	3..218	OK	MISSING	MISSING	MISSING	MISSING	MISSING	1.3e-45	152.5	1..84	14..96	OK	3e-18	57.8	1..164	115..246	OK	7.1e-63	209.9	1..170	9..161	OK	2.9e-134	447.1	1..452
NC_008021	Streptococcus pyogenes MGAS9429	3.5e-88	294	32..317	18..250	OK	MISSING	MISSING	MISSING	MISSING	MISSING	1.4e-37	116.7	1..169	12..182	OK	1.1e-141	471.7	1..339	23..328	OK	1.4e-34	110.6	1..246	3..218	OK	MISSING	MISSING	MISSING	MISSING	MISSING	1.3e-45	152.5	1..84	14..96	OK	4.1e-18	57.3	1..164	115..246	OK	1.9e-62	208.5	1..170	9..161	OK	1.9e-136	454.3	1..452
NC_011375	Streptococcus pyogenes NZ131	3.5e-88	294	32..317	18..250	OK	MISSING	MISSING	MISSING	MISSING	MISSING	4.1e-39	121.9	1..169	6..176	OK	1.2e-140	468.3	1..339	18..323	OK	1.4e-34	110.6	1..246	3..218	OK	MISSING	MISSING	MISSING	MISSING	MISSING	1.3e-45	152.5	1..84	14..96	OK	4.1e-18	57.3	1..164	115..246	OK	7.8e-62	206.4	1..170	9..161	OK	4.3e-136	453.1	1..452
NC_004606	Streptococcus pyogenes SSI-1	3.7e-89	297.2	32..317	18..250	OK	MISSING	MISSING	MISSING	MISSING	MISSING	1.4e-37	116.7	1..169	6..176	OK	1.3e-142	474.8	1..339	23..328	OK	1.4e-34	110.6	1..246	3..218	OK	MISSING	MISSING	MISSING	MISSING	MISSING	1.3e-45	152.5	1..84	14..96	OK	4.1e-18	57.3	1..164	115..246	OK	7.8e-62	206.4	1..170	9..161	OK	4.3e-136	453.1	1..452
NC_009332	Streptococcus pyogenes str. Manfredo	1.1e-87	292.4	32..317	18..250	OK	MISSING	MISSING	MISSING	MISSING	MISSING	2.2e-38	119.4	1..169	6..176	OK	4.9e-143	476.2	1..339	18..323	OK	1.4e-34	110.6	1..246	3..218	OK	MISSING	MISSING	MISSING	MISSING	MISSING	1.3e-45	152.5	1..84	14..96	OK	4.2e-18	57.2	1..164	115..246	OK	7.8e-62	206.4	1..170	9..161	OK	1.9e-136	454.3	1..452
NC_009009	Streptococcus sanguinis SK36	3.2e-41	133.6	1..323	18..335	OK	MISSING	MISSING	MISSING	MISSING	MISSING	MISSING	MISSING	MISSING	MISSING	MISSING	3e-161	536.7	1..339	16..324	OK	7.9e-43	139.2	1..246	3..218	OK	MISSING	MISSING	MISSING	MISSING	MISSING	1.3e-38	129.4	1..84	12..94	OK	6.9e-22	71	1..141	161..275	OK	3.4e-63	211	1..170	9..158	OK	8.4e-144	478.8	1..452
NC_002967	Treponema denticola ATCC 35405	5.4e-98	326.6	1..253	25..275	OK	MISSING	MISSING	MISSING	MISSING	MISSING	8.7e-90	291.2	1..196	4..199	OK	1.9e-84	281.6	25..339	34..314	OK	5.3e-26	80.8	1..219	5..195	OK	MISSING	MISSING	MISSING	MISSING	MISSING	9.6e-25	83.2	1..84	241..321	OK	9.7e-13	37.7	20..164	350..459	OK	2e-19	63.3	3..61	11..69	OK	1.2e-79	265.7	1..452
NC_010741	Treponema pallidum subsp. pallidum SS14	MISSING	MISSING	MISSING	MISSING	MISSING	MISSING	MISSING	MISSING	MISSING	MISSING	4e-88	285.7	1..196	4..199	OK	MISSING	MISSING	MISSING	MISSING	MISSING	MISSING	MISSING	MISSING	MISSING	MISSING	MISSING	MISSING	MISSING	MISSING	MISSING	MISSING	MISSING	MISSING	MISSING	MISSING	MISSING	MISSING	MISSING	MISSING	MISSING	1.4e-06	15.7	1..21	442..462	MISSING	2e-58	195.2	1..452
NC_000919	Treponema pallidum subsp. pallidum str. Nichols	MISSING	MISSING	MISSING	MISSING	MISSING	MISSING	MISSING	MISSING	MISSING	MISSING	4e-88	285.7	1..196	4..199	OK	MISSING	MISSING	MISSING	MISSING	MISSING	MISSING	MISSING	MISSING	MISSING	MISSING	MISSING	MISSING	MISSING	MISSING	MISSING	MISSING	MISSING	MISSING	MISSING	MISSING	MISSING	MISSING	MISSING	MISSING	MISSING	1.4e-06	15.7	1..21	442..462	MISSING	2e-58	195.2	1..452
NC_004551	Tropheryma whipplei TW08/27	MISSING	MISSING	MISSING	MISSING	MISSING	MISSING	MISSING	MISSING	MISSING	MISSING	MISSING	MISSING	MISSING	MISSING	MISSING	4.5e-109	363.4	43..339	53..328	OK	MISSING	MISSING	MISSING	MISSING	MISSING	8.7e-53	164.8	1..147	4..149	OK	8.6e-40	133.2	1..84	7..89	OK	3.3e-07	17.5	127..164	292..327	MISSING	1.8e-42	142.1	1..170	9..158	OK	5.5e-86	286.7	69..452
NC_004572	Tropheryma whipplei str. Twist	MISSING	MISSING	MISSING	MISSING	MISSING	MISSING	MISSING	MISSING	MISSING	MISSING	MISSING	MISSING	MISSING	MISSING	MISSING	1.6e-110	368.2	43..339	53..328	OK	MISSING	MISSING	MISSING	MISSING	MISSING	3e-53	166.4	1..147	17..162	OK	2.3e-38	128.5	1..84	7..89	OK	3.3e-07	17.5	127..164	292..327	MISSING	1.8e-42	142.1	1..170	12..161	OK	5.5e-86	286.7	69..452
NC_010503	Ureaplasma parvum serovar 3 str. ATCC 27815	MISSING	MISSING	MISSING	MISSING	MISSING	MISSING	MISSING	MISSING	MISSING	MISSING	MISSING	MISSING	MISSING	MISSING	MISSING	MISSING	MISSING	MISSING	MISSING	MISSING	MISSING	MISSING	MISSING	MISSING	MISSING	MISSING	MISSING	MISSING	MISSING	MISSING	MISSING	MISSING	MISSING	MISSING	MISSING	MISSING	MISSING	MISSING	MISSING	MISSING	8.7e-07	16.5	1..21	13..33	MISSING	MISSING	MISSING	MISSING
NC_002162	Ureaplasma parvum serovar 3 str. ATCC 700970	MISSING	MISSING	MISSING	MISSING	MISSING	MISSING	MISSING	MISSING	MISSING	MISSING	MISSING	MISSING	MISSING	MISSING	MISSING	MISSING	MISSING	MISSING	MISSING	MISSING	MISSING	MISSING	MISSING	MISSING	MISSING	MISSING	MISSING	MISSING	MISSING	MISSING	MISSING	MISSING	MISSING	MISSING	MISSING	MISSING	MISSING	MISSING	MISSING	MISSING	8.7e-07	16.5	1..21	13..33	MISSING	MISSING	MISSING	MISSING
NC_011374	Ureaplasma urealyticum serovar 10 str. ATCC 33699	MISSING	MISSING	MISSING	MISSING	MISSING	MISSING	MISSING	MISSING	MISSING	MISSING	MISSING	MISSING	MISSING	MISSING	MISSING	MISSING	MISSING	MISSING	MISSING	MISSING	MISSING	MISSING	MISSING	MISSING	MISSING	MISSING	MISSING	MISSING	MISSING	MISSING	MISSING	MISSING	MISSING	MISSING	MISSING	MISSING	MISSING	MISSING	MISSING	MISSING	3.8e-06	14.1	1..20	49..68	MISSING	MISSING	MISSING	MISSING
NC_008786	Verminephrobacter eiseniae EF01-2	3.1e-158	526.7	1..323	47..361	OK	MISSING	MISSING	MISSING	MISSING	MISSING	1.4e-96	313.9	1..196	16..209	OK	1.2e-161	538.1	1..339	27..339	OK	MISSING	MISSING	MISSING	MISSING	MISSING	4.8e-70	221.6	1..147	9..157	OK	1e-28	96.5	1..84	10..92	OK	2.5e-57	191.5	1..164	162..307	OK	6.6e-62	206.7	1..170	11..169	OK	2.3e-135	450.7	1..452
NC_004344	Wigglesworthia glossinidia endosymbiont of Glossina brevipalpis	5.4e-99	329.9	1..323	13..279	OK	MISSING	MISSING	MISSING	MISSING	MISSING	MISSING	MISSING	MISSING	MISSING	MISSING	MISSING	MISSING	MISSING	MISSING	MISSING	MISSING	MISSING	MISSING	MISSING	MISSING	MISSING	MISSING	MISSING	MISSING	MISSING	MISSING	MISSING	MISSING	MISSING	MISSING	4e-29	97.4	1..164	162..307	OK	2.3e-72	241.5	1..170	26..184	OK	3.9e-132	440	1..452
NC_010981	Wolbachia endosymbiont of Culex quinquefasciatus Pel	MISSING	MISSING	MISSING	MISSING	MISSING	MISSING	MISSING	MISSING	MISSING	MISSING	MISSING	MISSING	MISSING	MISSING	MISSING	1.6e-30	98.1	62..282	90..299	OK	MISSING	MISSING	MISSING	MISSING	MISSING	MISSING	MISSING	MISSING	MISSING	MISSING	MISSING	MISSING	MISSING	MISSING	MISSING	MISSING	MISSING	MISSING	MISSING	MISSING	4.5e-07	17.5	1..21	372..392	MISSING	2.6e-99	331	5..452
NC_002978	Wolbachia endosymbiont of Drosophila melanogaster	3.1e-149	496.8	1..323	25..339	OK	MISSING	MISSING	MISSING	MISSING	MISSING	3.2e-74	239.2	1..196	10..205	OK	3.6e-163	543.1	1..339	22..338	OK	MISSING	MISSING	MISSING	MISSING	MISSING	2.2e-80	255.7	1..147	2..146	OK	5.1e-34	114	1..84	8..90	OK	5.9e-66	220.1	1..164	153..298	OK	7.6e-69	229.7	1..170	13..170	OK	2.7e-157	523.6	1..452
NC_006833	Wolbachia endosymbiont strain TRS of Brugia malayi	MISSING	MISSING	MISSING	MISSING	MISSING	MISSING	MISSING	MISSING	MISSING	MISSING	MISSING	MISSING	MISSING	MISSING	MISSING	MISSING	MISSING	MISSING	MISSING	MISSING	MISSING	MISSING	MISSING	MISSING	MISSING	4.8e-06	11	121..147	103..129	MISSING	MISSING	MISSING	MISSING	MISSING	MISSING	5.9e-05	9.3	19..66	10..57	MISSING	9.4e-07	16.3	1..21	372..392	MISSING	3.1e-100	334	5..452
NC_005090	Wolinella succinogenes DSM 1740	3.9e-49	161.2	30..168	1..124	OK	MISSING	MISSING	MISSING	MISSING	MISSING	MISSING	MISSING	MISSING	MISSING	MISSING	8.5e-154	512	22..339	29..311	OK	MISSING	MISSING	MISSING	MISSING	MISSING	1.1e-85	273.1	1..147	1..144	OK	1.3e-28	96.1	1..84	6..86	OK	6.4e-46	153.6	1..164	162..301	OK	7.7e-50	166.6	1..170	15..166	OK	1.2e-126	421.8	1..452
NC_003919	Xanthomonas axonopodis pv. citri str. 306	3.7e-154	513.1	1..323	25..339	OK	MISSING	MISSING	MISSING	MISSING	MISSING	1.2e-73	237.2	1..196	10..205	OK	6e-163	542.3	1..339	22..338	OK	MISSING	MISSING	MISSING	MISSING	MISSING	1.7e-80	256.1	1..147	2..146	OK	2.3e-36	121.8	1..84	8..90	OK	1.1e-67	225.9	1..164	153..298	OK	1.2e-68	229.1	1..170	13..170	OK	2.6e-156	520.3	1..452
NC_007086	Xanthomonas campestris pv. campestris str. 8004	3.1e-149	496.8	1..323	25..339	OK	MISSING	MISSING	MISSING	MISSING	MISSING	3.2e-74	239.2	1..196	10..205	OK	3.6e-163	543.1	1..339	22..338	OK	MISSING	MISSING	MISSING	MISSING	MISSING	2.2e-80	255.7	1..147	2..146	OK	5.1e-34	114	1..84	8..90	OK	5.9e-66	220.1	1..164	153..298	OK	7.6e-69	229.7	1..170	19..176	OK	2.7e-157	523.6	1..452
NC_003902	Xanthomonas campestris pv. campestris str. ATCC 33913	3.1e-149	496.8	1..323	25..339	OK	MISSING	MISSING	MISSING	MISSING	MISSING	3.2e-74	239.2	1..196	10..205	OK	3.6e-163	543.1	1..339	22..338	OK	MISSING	MISSING	MISSING	MISSING	MISSING	2.2e-80	255.7	1..147	2..146	OK	5.1e-34	114	1..84	8..90	OK	5.9e-66	220.1	1..164	153..298	OK	7.6e-69	229.7	1..170	13..170	OK	2.7e-157	523.6	1..452
NC_007508	Xanthomonas campestris pv. vesicatoria str. 85-10	8.6e-155	515.2	1..323	25..339	OK	MISSING	MISSING	MISSING	MISSING	MISSING	3.2e-74	239.2	1..196	10..205	OK	1.8e-162	540.8	1..339	22..338	OK	MISSING	MISSING	MISSING	MISSING	MISSING	1.7e-80	256.1	1..147	2..146	OK	2.4e-38	128.4	1..84	8..90	OK	2.9e-68	227.8	1..164	153..298	OK	1.6e-69	232	1..170	13..170	OK	8.8e-157	521.9	1..452
NC_006834	Xanthomonas oryzae pv. oryzae KACC10331	5.6e-155	515.9	1..323	25..339	OK	MISSING	MISSING	MISSING	MISSING	MISSING	1.3e-20	60	147..196	2..51	MISSING	1e-161	538.2	1..339	22..338	OK	MISSING	MISSING	MISSING	MISSING	MISSING	MISSING	MISSING	MISSING	MISSING	MISSING	1.2e-36	122.8	1..84	8..90	OK	1.2e-66	222.4	1..164	153..298	OK	6.8e-68	226.6	1..170	13..170	OK	1.9e-157	524.1	1..452
NC_007705	Xanthomonas oryzae pv. oryzae MAFF 311018	5.6e-155	515.9	1..323	25..339	OK	MISSING	MISSING	MISSING	MISSING	MISSING	4.5e-74	238.7	1..196	10..205	OK	4.1e-162	539.6	1..339	22..338	OK	MISSING	MISSING	MISSING	MISSING	MISSING	3.7e-80	254.9	1..147	2..146	OK	1.2e-36	122.8	1..84	8..90	OK	1.1e-66	222.6	1..164	153..298	OK	6.8e-68	226.6	1..170	13..170	OK	1.9e-157	524.1	1..452
NC_010717	Xanthomonas oryzae pv. oryzae PXO99A	5.6e-155	515.9	1..323	22..336	OK	MISSING	MISSING	MISSING	MISSING	MISSING	9.7e-74	237.6	1..196	10..205	OK	1e-161	538.2	1..339	22..338	OK	MISSING	MISSING	MISSING	MISSING	MISSING	3.7e-80	254.9	1..147	2..146	OK	3.1e-21	71.6	28..84	4..59	OK	1.2e-66	222.4	1..164	153..298	OK	6.8e-68	226.6	1..170	13..170	OK	1.9e-157	524.1	1..452
NC_002488	Xylella fastidiosa 9a5c	2e-143	477.5	1..323	25..339	OK	MISSING	MISSING	MISSING	MISSING	MISSING	1.3e-72	233.9	1..196	10..205	OK	2.9e-166	553.4	1..339	22..338	OK	MISSING	MISSING	MISSING	MISSING	MISSING	8.6e-73	230.7	1..147	2..146	OK	6.1e-42	140.4	1..84	8..90	OK	1.9e-69	231.7	1..164	153..298	OK	7e-71	236.5	1..170	13..170	OK	9.6e-147	488.5	1..452
NC_010513	Xylella fastidiosa M12	2.4e-145	483.9	1..323	48..362	OK	MISSING	MISSING	MISSING	MISSING	MISSING	4.3e-72	232.1	1..196	10..205	OK	6.3e-167	555.6	1..339	22..338	OK	MISSING	MISSING	MISSING	MISSING	MISSING	4.6e-75	238.1	1..147	98..242	OK	1.8e-40	135.5	1..84	8..90	OK	1.9e-69	231.7	1..164	153..298	OK	2.9e-72	241.1	1..170	13..170	OK	1.5e-145	484.5	1..452
NC_010577	Xylella fastidiosa M23	7e-143	475.7	1..323	25..339	OK	MISSING	MISSING	MISSING	MISSING	MISSING	3e-71	229.2	1..196	10..205	OK	1.4e-167	557.7	1..339	22..338	OK	MISSING	MISSING	MISSING	MISSING	MISSING	6.8e-75	237.6	1..147	2..146	OK	8.7e-40	133.2	1..84	8..90	OK	3.1e-70	234.4	1..164	153..298	OK	1e-71	239.3	1..170	13..170	OK	6.4e-146	485.8	1..452
NC_004556	Xylella fastidiosa Temecula1	7e-143	475.7	1..323	25..339	OK	MISSING	MISSING	MISSING	MISSING	MISSING	3e-71	229.2	1..196	10..205	OK	1.4e-167	557.7	1..339	22..338	OK	MISSING	MISSING	MISSING	MISSING	MISSING	6.8e-75	237.6	1..147	2..146	OK	8.7e-40	133.2	1..84	8..90	OK	3.1e-70	234.4	1..164	153..298	OK	1e-71	239.3	1..170	13..170	OK	6.4e-146	485.8	1..452
[truncated: 7 more columns]

## Sheet: archea
ARCHEA
		Enzyme 1															Enzyme 2					Enzyme 3										Enzyme 4										Enzyme 5					Enzyme 6
		DAHP_synthase_1					DAHP_synthase_2					Aldolase					DHQ_synthase					DHquinase-I					DHquinase-II					Shikimate_dh_N					Shikimate_DH					SKI					EPSP_synthase
Genome accession number	Bacterial names	E_value	Score	Profile coverage	Protein coverage	Presence	E_value	Score	Profile coverage	Protein coverage	Presence	E_value	Score	Profile coverage	Protein coverage	Presence	E_value	Score	Profile coverage	Protein coverage	Presence	E_value	Score	Profile coverage	Protein coverage	Presence	E_value	Score	Profile coverage	Protein coverage	Presence	E_value	Score	Profile coverage	Protein coverage	Presence	E_value	Score	Profile coverage	Protein coverage	Presence	E_value	Score	Profile coverage	Protein coverage	Presence	E_value	Score	Profile coverage
KL	Methanosphaera stadtmanae DSM 3091	MISSING	MISSING	MISSING	MISSING	MISSING	MISSING	MISSING	MISSING	MISSING	MISSING	MISSING	MISSING	MISSING	MISSING	MISSING	1.5e-81	272	1..339	15..320	OK	1.3e-61	204.4	1..246	16..228	OK	MISSING	MISSING	MISSING	MISSING	MISSING	5.1e-45	150.6	1..84	11..93	OK	1.2e-46	156	1..164	139..282	OK	1.5e-06	15.5	1..21	390..410	MISSING	2.1e-151	504	1..452
NC_005213	Nanoarchaeum equitans Kin4-M	MISSING	MISSING	MISSING	MISSING	MISSING	MISSING	MISSING	MISSING	MISSING	MISSING	MISSING	MISSING	MISSING	MISSING	MISSING	MISSING	MISSING	MISSING	MISSING	MISSING	MISSING	MISSING	MISSING	MISSING	MISSING	MISSING	MISSING	MISSING	MISSING	MISSING	MISSING	MISSING	MISSING	MISSING	MISSING	MISSING	MISSING	MISSING	MISSING	MISSING	2.5e-12	37	1..27	9..35	MISSING	MISSING	MISSING	MISSING
NC_009464	uncultured methanogenic archaeon RC-I	MISSING	MISSING	MISSING	MISSING	MISSING	MISSING	MISSING	MISSING	MISSING	MISSING	MISSING	MISSING	MISSING	MISSING	MISSING	4.2e-80	267.1	1..339	9..317	OK	1.2e-50	166.2	14..246	14..212	OK	MISSING	MISSING	MISSING	MISSING	MISSING	4.9e-41	137.4	1..84	7..88	OK	5.2e-57	190.4	1..164	151..293	OK	3.7e-07	17.8	1..21	223..243	MISSING	6.9e-137	455.8	1..452
[truncated: 7 more columns]

## Sheet: bacteria
host associated bacteria
		Enzyme 1															Enzyme 2					Enzyme 3										Enzyme 4										Enzyme 5					Enzyme 6
		DAHP_synthase_1					DAHP_synthase_2					Aldolase					DHQ_synthase					DHquinase-I					DHquinase-II					Shikimate_dh_N					Shikimate_DH					SKI					EPSP_synthase
Genome accession number	Bacterial names	E_value	Score	Profile coverage	Protein coverage	Presence	E_value	Score	Profile coverage	Protein coverage	Presence	E_value	Score	Profile coverage	Protein coverage	Presence	E_value	Score	Profile coverage	Protein coverage	Presence	E_value	Score	Profile coverage	Protein coverage	Presence	E_value	Score	Profile coverage	Protein coverage	Presence	E_value	Score	Profile coverage	Protein coverage	Presence	E_value	Score	Profile coverage	Protein coverage	Presence	E_value	Score	Profile coverage	Protein coverage	Presence	E_value	Score	Profile coverage
NC_009053	Actinobacillus pleuropneumoniae L20	1.2e-164	548	1..323	25..344	OK	MISSING	MISSING	MISSING	MISSING	MISSING	1.2e-119	391	1..196	8..203	OK	1.6e-176	587.5	1..339	17..326	OK	MISSING	MISSING	MISSING	MISSING	MISSING	2.3e-118	380.6	1..147	2..145	OK	4.1e-28	94.4	1..84	6..88	OK	5e-61	203.8	1..164	175..322	OK	2.4e-81	271.3	1..170	13..170	OK	2.1e-236	786.3	1..452
KL	Actinobacillus pleuropneumoniae serovar 3 str. JL03	7.2e-164	545.4	1..323	25..344	OK	MISSING	MISSING	MISSING	MISSING	MISSING	2e-121	396.9	1..196	8..203	OK	4.5e-169	562.7	23..339	1..289	OK	MISSING	MISSING	MISSING	MISSING	MISSING	MISSING	MISSING	MISSING	MISSING	MISSING	8.7e-40	133.2	1..84	8..90	OK	5e-61	203.8	1..164	175..322	OK	2.4e-81	271.3	1..170	13..170	OK	4.9e-236	785.1	1..452
NC_010939	Actinobacillus pleuropneumoniae serovar 7 str. AP76	8.5e-165	548.5	1…323	25..344	OK	MISSING	MISSING	MISSING	MISSING	MISSING	1.4e-120	394.1	1..196	9..204	OK	1.6e-176	587.5	1..339	17..326	OK	MISSING	MISSING	MISSING	MISSING	MISSING	2.3e-118	380.6	1..147	2..145	OK	4.1e-28	94.4	1..84	6..88	OK	5e-61	203.8	1..164	175..322	OK	2.4e-81	271.3	1..170	27..184	OK	4.9e-236	785.1	1..452
KL	Actinobacillus succinogenes 130Z	1.1e-179	598	1..323	32..347	OK	MISSING	MISSING	MISSING	MISSING	MISSING	1.1e-118	387.7	1..196	8..203	OK	1.3e-178	594.4	1..339	17..325	OK	MISSING	MISSING	MISSING	MISSING	MISSING	1.1e-104	335.6	1..147	5..147	OK	1.6e-29	99.1	1..84	6..88	OK	8.1e-65	216.4	1..164	176..324	OK	1.1e-78	262.4	1..170	13..171	OK	2.1e-230	766.4	1..452
KL	Akkermansia muciniphila ATCC BAA-835	1e-149	498.4	1..323	26..339	OK	MISSING	MISSING	MISSING	MISSING	MISSING	MISSING	MISSING	MISSING	MISSING	MISSING	1.3e-128	428.3	1..339	17..332	OK	4.3e-31	98.5	26..246	37..226	OK	MISSING	MISSING	MISSING	MISSING	MISSING	2e-35	118.7	1..84	29..111	OK	1.1e-52	176.1	1..164	160..305	OK	4.6e-62	207.2	1..170	18..177	OK	4.4e-123	409.9	1..452
NC_012026	Anaplasma marginale str. Florida	MISSING	MISSING	MISSING	MISSING	MISSING	MISSING	MISSING	MISSING	MISSING	MISSING	MISSING	MISSING	MISSING	MISSING	MISSING	4.6e-25	78.8	1..282	65..324	?	MISSING	MISSING	MISSING	MISSING	MISSING	MISSING	MISSING	MISSING	MISSING	MISSING	MISSING	MISSING	MISSING	MISSING	MISSING	MISSING	MISSING	MISSING	MISSING	MISSING	8.4e-07	16.5	1..21	363..383	MISSING	1.6e-96	321.6	1..452
KL	Anaplasma marginale str. St. Maries	MISSING	MISSING	MISSING	MISSING	MISSING	MISSING	MISSING	MISSING	MISSING	MISSING	MISSING	MISSING	MISSING	MISSING	MISSING	1.1e-24	77.5	1..282	65..324	?	MISSING	MISSING	MISSING	MISSING	MISSING	MISSING	MISSING	MISSING	MISSING	MISSING	MISSING	MISSING	MISSING	MISSING	MISSING	MISSING	MISSING	MISSING	MISSING	MISSING	8.4e-07	16.5	1..21	363..383	MISSING	1.1e-97	325.6	1..452
KL	Anaplasma phagocytophilum HZ	MISSING	MISSING	MISSING	MISSING	MISSING	MISSING	MISSING	MISSING	MISSING	MISSING	MISSING	MISSING	MISSING	MISSING	MISSING	1e-24	77.6	1..282	31..290	?	MISSING	MISSING	MISSING	MISSING	MISSING	MISSING	MISSING	MISSING	MISSING	MISSING	MISSING	MISSING	MISSING	MISSING	MISSING	2.9e-05	10.5	1..34	757..782	MISSING	8.4e-07	16.5	1..21	362..382	MISSING	8.2e-07	15	209..301
KL	Aster yellows witches'-broom phytoplasma AYWB	MISSING	MISSING	MISSING	MISSING	MISSING	MISSING	MISSING	MISSING	MISSING	MISSING	MISSING	MISSING	MISSING	MISSING	MISSING	MISSING	MISSING	MISSING	MISSING	MISSING	MISSING	MISSING	MISSING	MISSING	MISSING	MISSING	MISSING	MISSING	MISSING	MISSING	MISSING	MISSING	MISSING	MISSING	MISSING	MISSING	MISSING	MISSING	MISSING	MISSING	1.3e-08	23.2	1..21	136..156	MISSING	MISSING	MISSING	MISSING
KL	Azoarcus sp. BH72	2.5e-168	560.2	1..323	29..343	OK	MISSING	MISSING	MISSING	MISSING	MISSING	MISSING	MISSING	MISSING	MISSING	MISSING	1.5e-182	607.5	1..339	17..325	OK	3.1e-05	8.8	1..31	580..608	MISSING	5.9e-91	290.4	1..147	19..162	OK	9.4e-32	106.5	1..84	6..88	OK	4e-61	204.1	1..164	157..302	OK	1.9e-76	255	1..170	12..169	OK	4.8e-176	585.8	1..452
KL	Azorhizobium caulinodans ORS 571	2.5e-110	367.5	1..323	9..280	OK	MISSING	MISSING	MISSING	MISSING	MISSING	1.2e-86	280.8	8..196	13..201	OK	4.4e-146	486.3	1..339	27..341	OK	MISSING	MISSING	MISSING	MISSING	MISSING	3.2e-81	258.4	1..147	3..145	OK	1.8e-31	105.6	1..84	6..88	OK	2.2e-24	80.2	26..164	123..226	OK	5.2e-68	227	1..170	42..198	OK	3.9e-133	443.3	1..452
NC_003228	Bacteroides fragilis NCTC 9343	1.1e-85	285.7	30..323	13..267	OK	MISSING	MISSING	MISSING	MISSING	MISSING	3.3e-17	48.6	1..196	9..209	?	1.9e-119	397.8	1..339	8..314	OK	MISSING	MISSING	MISSING	MISSING	MISSING	2.4e-70	222.6	1..144	1..139	OK	3e-39	131.4	1..84	6..87	OK	4.2e-21	68.2	1..164	322..446	OK	5.2e-58	193.7	1..170	10..170	OK	3.5e-61	204.3	89..452
KL	Bacteroides thetaiotaomicron VPI-5482	4.1e-91	303.7	1..323	1..264	OK	MISSING	MISSING	MISSING	MISSING	MISSING	2.2e-20	59.2	1..196	9..209	?	6.3e-123	409.4	1..339	8..314	OK	MISSING	MISSING	MISSING	MISSING	MISSING	9.5e-69	217.4	1..141	1..136	OK	1.8e-38	128.9	1..84	6..87	OK	1.1e-07	19.3	93..164	175..218	MISSING	6.6e-61	203.4	1..170	10..174	OK	2.7e-65	218	94..452
KL	Bacteroides vulgatus ATCC 8482	2e-86	288.2	30..323	12..264	OK	MISSING	MISSING	MISSING	MISSING	MISSING	6e-18	51.1	11..196	19..209	?	1.5e-108	361.7	1..339	8..314	OK	MISSING	MISSING	MISSING	MISSING	MISSING	4.1e-67	212	1..141	1..136	OK	2.8e-34	114.9	1..84	6..87	OK	1.4e-06	15.2	93..164	173..216	MISSING	2.4e-52	174.9	1..170	10..170	OK	5.7e-48	160.4	94..288
NC_008783	Bartonella bacilliformis KC583	2.3e-104	347.7	1..323	5..276	OK	MISSING	MISSING	MISSING	MISSING	MISSING	MISSING	MISSING	MISSING	MISSING	MISSING	4.8e-143	476.2	1..339	19..339	OK	MISSING	MISSING	MISSING	MISSING	MISSING	1.2e-74	236.7	1..147	3..146	OK	3.6e-29	98	1..84	16..98	OK	6.1e-19	60.3	18..164	123..239	OK	1.1e-62	209.3	1..170	6..162	OK	4.7e-129	429.8	1..452
KL	Bartonella henselae str. Houston-1	7e-109	362.7	1..323	5..276	OK	MISSING	MISSING	MISSING	MISSING	MISSING	6e-91	295.1	1..196	10..203	OK	8.7e-144	478.7	1..339	19..339	OK	MISSING	MISSING	MISSING	MISSING	MISSING	3.2e-68	215.6	1..147	3..146	OK	3.7e-35	117.8	1..84	18..100	OK	1.5e-25	84.4	25..164	132..241	OK	3.6e-65	217.5	1..170	33..189	OK	1.3e-132	441.6	1..452
NC_005955	Bartonella quintana str. Toulouse	1.2e-106	355.3	1..323	5..276	OK	MISSING	MISSING	MISSING	MISSING	MISSING	MISSING	MISSING	MISSING	MISSING	MISSING	9.4e-149	495.2	1..339	19..339	OK	MISSING	MISSING	MISSING	MISSING	MISSING	6.7e-70	221.1	1..147	3..146	OK	4.2e-36	121	1..84	18..100	OK	2.2e-22	72.8	19..102	126..204	OK	6.8e-63	210	1..170	33..189	OK	5.5e-129	129.5	1..452
KL	Bartonella tribocorum CIP 105476	5.9e-107	356.3	1..323	5..276	OK	MISSING	MISSING	MISSING	MISSING	MISSING	3.1e-88	286	10..196	17..203	OK	8.1e-147	488.8	1..339	19..339	OK	MISSING	MISSING	MISSING	MISSING	MISSING	1.6e-66	210	1..147	3..146	OK	1.6e-36	122.4	1..84	16..98	OK	2.4e-29	98.2	19..164	124..238	OK	2.2e-65	218.2	1..170	33..189	OK	4.6e-125	416.5	79..452
KL	Baumannia cicadellinicola str. Hc (Homalodisca coagulata)	1.7e-133	444.5	1..323	10..325	OK	MISSING	MISSING	MISSING	MISSING	MISSING	MISSING	MISSING	MISSING	MISSING	MISSING	5e-156	519.4	1..339	17..326	OK	MISSING	MISSING	MISSING	MISSING	MISSING	9.7e-82	260.1	1..147	22..165	OK	2.1e-15	51.3	21..84	5..67	OK	2e-18	58.4	25..164	102..206	OK	3.3e-80	267.5	1..170	13..171	OK	4.6e-177	589.3	1..452
KL	Bifidobacterium adolescentis ATCC 15703	1.1e-125	418.6	1..323	62..382	OK	MISSING	MISSING	MISSING	MISSING	MISSING	MISSING	MISSING	MISSING	MISSING	MISSING	1.7e-146	487.7	1..339	193..507	OK	MISSING	MISSING	MISSING	MISSING	MISSING	8.7e-58	181.3	1..147	2..148	OK	2.4e-20	68.6	1..67	10..75	OK	8.3e-08	19.8	26..164	142..251	MISSING	4.1e-59	197.4	1..170	15..175	OK	5.1e-107	356.5	1..452
KL	Bifidobacterium longum DJO10A	2.1e-125	417.7	1..323	78..398	OK	MISSING	MISSING	MISSING	MISSING	MISSING	MISSING	MISSING	MISSING	MISSING	MISSING	3.3e-149	496.7	1..339	191..505	OK	MISSING	MISSING	MISSING	MISSING	MISSING	2.4e-59	186.4	1..147	2..148	OK	3.1e-18	61.6	1..67	8..73	OK	MISSING	MISSING	MISSING	MISSING	MISSING	1.6e-61	205.4	1..170	13..173	OK	1.3e-98	328.7	1..452
KL	Bifidobacterium longum NCC2705	2.1e-125	417.7	1..323	78..398	OK	MISSING	MISSING	MISSING	MISSING	MISSING	MISSING	MISSING	MISSING	MISSING	MISSING	3.3e-149	496.7	1..339	191..505	OK	MISSING	MISSING	MISSING	MISSING	MISSING	2.4e-59	186.4	1..147	2..148	OK	3.1e-18	61.6	1..67	8..73	OK	MISSING	MISSING	MISSING	MISSING	MISSING	1.6e-61	205.4	1..170	13..173	OK	7.8e-99	329.4	1..452
KL	Bifidobacterium longum subsp. infantis ATCC 15697	9.7e-126	418.7	1..323	45..365	OK	MISSING	MISSING	MISSING	MISSING	MISSING	MISSING	MISSING	MISSING	MISSING	MISSING	2.6e-147	490.4	1..339	191..505	OK	MISSING	MISSING	MISSING	MISSING	MISSING	5.4e-59	185.2	1..147	2..148	OK	2e-18	62.2	1..67	8..73	OK	MISSING	MISSING	MISSING	MISSING	MISSING	1.1e-60	202.6	1..170	13..173	OK	9e-101	335.8	1..452
KL	Bordetella avium 197N	3.9e-162	539.7	1..323	25..339	OK	MISSING	MISSING	MISSING	MISSING	MISSING	MISSING	MISSING	MISSING	MISSING	MISSING	1.3e-172	574.5	1..339	17..324	OK	MISSING	MISSING	MISSING	MISSING	MISSING	9.6e-86	273.3	1..144	3..144	OK	9.1e-30	99.9	1..84	12..95	OK	1e-65	219.3	1..164	163..308	OK	7.8e-72	239.7	1..170	46..203	OK	1.1e-138	461.8	13..452
KL	Bordetella bronchiseptica RB50	5.7e-160	532.5	1..323	25..339	OK	MISSING	MISSING	MISSING	MISSING	MISSING	MISSING	MISSING	MISSING	MISSING	MISSING	4.2e-178	592.7	1..339	17..324	OK	MISSING	MISSING	MISSING	MISSING	MISSING	3.2e-82	261.7	1..144	3..144	OK	8.2e-28	93.4	1..84	12..95	OK	1e-65	219.4	1..164	163..308	OK	2e-76	254.9	1..170	49..206	OK	5.2e-140	466.2	8..452
KL	Bordetella parapertussis 12822	5.7e-160	532.5	1..323	25..339	OK	MISSING	MISSING	MISSING	MISSING	MISSING	MISSING	MISSING	MISSING	MISSING	MISSING	4.2e-178	592.7	1..339	17..324	OK	MISSING	MISSING	MISSING	MISSING	MISSING	3.2e-82	261.7	1..144	3..144	OK	8.2e-28	93.4	1..84	12..95	OK	1e-65	219.4	1..164	163..308	OK	2e-76	254.9	1..170	49..206	OK	5.5e-139	462.7	8..452
KL	Bordetella pertussis Tohama I	5.7e-160	532.5	1..323	25..339	OK	MISSING	MISSING	MISSING	MISSING	MISSING	MISSING	MISSING	MISSING	MISSING	MISSING	4.2e-178	592.7	1..339	17..324	OK	MISSING	MISSING	MISSING	MISSING	MISSING	3.2e-82	261.7	1..144	3..144	OK	8.2e-28	93.4	1..84	12..95	OK	3.6e-65	217.6	1..164	163..308	OK	2e-76	254.9	1..170	49..206	OK	3.2e-141	470.2	8..452
NC_008273	Borrelia afzelii Pko	MISSING	MISSING	MISSING	MISSING	MISSING	MISSING	MISSING	MISSING	MISSING	MISSING	MISSING	MISSING	MISSING	MISSING	MISSING	MISSING	MISSING	MISSING	MISSING	MISSING	MISSING	MISSING	MISSING	MISSING	MISSING	MISSING	MISSING	MISSING	MISSING	MISSING	MISSING	MISSING	MISSING	MISSING	MISSING	MISSING	MISSING	MISSING	MISSING	MISSING	MISSING	MISSING	MISSING	MISSING	MISSING	MISSING	MISSING	MISSING
NC_008277	"	MISSING	MISSING	MISSING	MISSING	MISSING	MISSING	MISSING	MISSING	MISSING	MISSING	MISSING	MISSING	MISSING	MISSING	MISSING	MISSING	MISSING	MISSING	MISSING	MISSING	MISSING	MISSING	MISSING	MISSING	MISSING	MISSING	MISSING	MISSING	MISSING	MISSING	MISSING	MISSING	MISSING	MISSING	MISSING	MISSING	MISSING	MISSING	MISSING	MISSING	1.9e-07	18.9	1..21	391..411	MISSING	5.2e-62	207	1..452
NC_001318	Borrelia burgdorferi B31	MISSING	MISSING	MISSING	MISSING	MISSING	MISSING	MISSING	MISSING	MISSING	MISSING	MISSING	MISSING	MISSING	MISSING	MISSING	MISSING	MISSING	MISSING	MISSING	MISSING	MISSING	MISSING	MISSING	MISSING	MISSING	MISSING	MISSING	MISSING	MISSING	MISSING	MISSING	MISSING	MISSING	MISSING	MISSING	MISSING	MISSING	MISSING	MISSING	MISSING	1.9e-07	18.9	1..21	391..411	MISSING	1.3e-60	202.3	1..452
NC_011728	Borrelia burgdorferi ZS7	MISSING	MISSING	MISSING	MISSING	MISSING	MISSING	MISSING	MISSING	MISSING	MISSING	MISSING	MISSING	MISSING	MISSING	MISSING	MISSING	MISSING	MISSING	MISSING	MISSING	MISSING	MISSING	MISSING	MISSING	MISSING	MISSING	MISSING	MISSING	MISSING	MISSING	MISSING	MISSING	MISSING	MISSING	MISSING	MISSING	MISSING	MISSING	MISSING	MISSING	1.9e-07	18.9	1..21	391..411	MISSING	1.3e-60	202.3	1..452
NC_011229	Borrelia duttonii Ly	MISSING	MISSING	MISSING	MISSING	MISSING	MISSING	MISSING	MISSING	MISSING	MISSING	MISSING	MISSING	MISSING	MISSING	MISSING	MISSING	MISSING	MISSING	MISSING	MISSING	MISSING	MISSING	MISSING	MISSING	MISSING	MISSING	MISSING	MISSING	MISSING	MISSING	MISSING	MISSING	MISSING	MISSING	MISSING	MISSING	MISSING	MISSING	MISSING	MISSING	1.5e-07	19.3	1..21	400..420	MISSING	5.1e-41	137.3	1..266
NC_006156	Borrelia garinii PBi	MISSING	MISSING	MISSING	MISSING	MISSING	MISSING	MISSING	MISSING	MISSING	MISSING	MISSING	MISSING	MISSING	MISSING	MISSING	MISSING	MISSING	MISSING	MISSING	MISSING	MISSING	MISSING	MISSING	MISSING	MISSING	MISSING	MISSING	MISSING	MISSING	MISSING	MISSING	MISSING	MISSING	MISSING	MISSING	MISSING	MISSING	MISSING	MISSING	MISSING	1.9e-07	18.9	1..21	391..411	MISSING	1.1e-62	209.3	1..452
NC_010673	Borrelia hermsii DAH	MISSING	MISSING	MISSING	MISSING	MISSING	MISSING	MISSING	MISSING	MISSING	MISSING	MISSING	MISSING	MISSING	MISSING	MISSING	MISSING	MISSING	MISSING	MISSING	MISSING	MISSING	MISSING	MISSING	MISSING	MISSING	MISSING	MISSING	MISSING	MISSING	MISSING	MISSING	MISSING	MISSING	MISSING	MISSING	MISSING	MISSING	MISSING	MISSING	MISSING	9.7e-07	16.3	1..21	399..419	MISSING	4.7e-58	193.9	1..452
NC_011244	Borrelia recurrentis A1	MISSING	MISSING	MISSING	MISSING	MISSING	MISSING	MISSING	MISSING	MISSING	MISSING	MISSING	MISSING	MISSING	MISSING	MISSING	MISSING	MISSING	MISSING	MISSING	MISSING	MISSING	MISSING	MISSING	MISSING	MISSING	MISSING	MISSING	MISSING	MISSING	MISSING	MISSING	MISSING	MISSING	MISSING	MISSING	MISSING	MISSING	MISSING	MISSING	MISSING	1.5e-07	19.3	1..21	400..420	MISSING	7.7e-42	140	1..266
NC_008710	Borrelia turicatae 91E135	MISSING	MISSING	MISSING	MISSING	MISSING	MISSING	MISSING	MISSING	MISSING	MISSING	MISSING	MISSING	MISSING	MISSING	MISSING	MISSING	MISSING	MISSING	MISSING	MISSING	MISSING	MISSING	MISSING	MISSING	MISSING	MISSING	MISSING	MISSING	MISSING	MISSING	MISSING	MISSING	MISSING	MISSING	MISSING	MISSING	MISSING	MISSING	MISSING	MISSING	1.3e-06	15.8	1..21	399..419	MISSING	2.8e-44	148.2	1..245
NC_012225	Brachyspira hyodysenteriae WA1	3.3e-106	353.9	1..323	80..332	OK	MISSING	MISSING	MISSING	MISSING	MISSING	3.2e-48	152.3	9..196	9..197	OK	1.6e-136	454.6	1..339	25..330	OK	1.9e-60	200.3	1..246	19..244	OK	2.7e-71	225.7	1..147	1..144	OK	1.6e-37	125.7	1..84	12..94	OK	1.7e-14	44.2	1..164	111..239	?	3.5e-60	201	1..148	16..152	OK	1e-99	332.3	1..452
KL	Bradyrhizobium japonicum USDA 110	5.7e-153	509.2	1..323	25..339	OK	MISSING	MISSING	MISSING	MISSING	MISSING	3.6e-91	295.8	1..196	36..229	OK	2.9e-159	530.1	1..339	26..344	OK	MISSING	MISSING	MISSING	MISSING	MISSING	1.4e-77	246.4	1..147	7..151	OK	2.6e-51	171.5	1..84	11..93	OK	1.5e-27	91.7	1..164	106..227	OK	2.1e-73	244.9	1..170	68..224	OK	5.6e-115	383	1..452
KL	Bradyrhizobium sp. BTAi1	2.6e-156	520.3	1..323	25..339	OK	MISSING	MISSING	MISSING	MISSING	MISSING	5.2e-78	251.8	1..196	11..206	OK	2.2e-159	530.5	1..339	26..344	OK	MISSING	MISSING	MISSING	MISSING	MISSING	5.8e-73	231.2	1..147	7..151	OK	1.3e-37	126	1..84	16..101	OK	3.4e-26	86.8	26..164	127..230	OK	2.8e-72	241.2	1..170	33..189	OK	1.1e-111	372.1	1..452
KL	Bradyrhizobium sp. ORS278	4.6e-156	519.5	1..323	25..339	OK	MISSING	MISSING	MISSING	MISSING	MISSING	4.8e-76	245.3	1..196	11..206	OK	1.8e-158	527.4	1..339	244..562	OK	MISSING	MISSING	MISSING	MISSING	MISSING	4.1e-76	241.6	1..147	13..156	OK	2.6e-49	164.8	1..84	12..94	OK	4.4e-24	79.1	26..164	135..238	OK	1.3e-71	238.9	1..170	33..189	OK	2e-108	361.2	1..452
KL	Brucella abortus bv. 1 str. 9-941	5.4e-99	329.9	29..323	20..276	OK	MISSING	MISSING	MISSING	MISSING	MISSING	1e-82	267.6	1..196	11..203	OK	3.6e-155	516.5	1..339	26..341	OK	MISSING	MISSING	MISSING	MISSING	MISSING	1.2e-80	256.5	1..147	3..146	OK	8.4e-43	143.2	1..84	14..96	OK	1.2e-25	84.7	25..164	129..236	OK	4.2e-70	233.9	1..170	32..188	OK	2.1e-132	440.9	1..452
KL	Brucella melitensis 16M	1.6e-100	334.9	29..323	20..276	OK	MISSING	MISSING	MISSING	MISSING	MISSING	4.4e-85	275.5	1..196	26..218	OK	6.8e-156	518.9	1..339	26..341	OK	MISSING	MISSING	MISSING	MISSING	MISSING	1.2e-79	253.2	1..147	13..156	OK	8.4e-43	143.2	1..84	14..96	OK	1.7e-25	84.2	25..164	129..236	OK	4.2e-70	233.9	1..170	1..157	OK	2.1e-132	440.9	1..452
NC_012441	Brucella melitensis ATCC 23457	1.6e-100	334.9	29..323	20..276	OK	MISSING	MISSING	MISSING	MISSING	MISSING	MISSING	MISSING	MISSING	MISSING	MISSING	6.8e-156	518.9	1..339	26..341	OK	MISSING	MISSING	MISSING	MISSING	MISSING	1.2e-80	256.5	1..147	3..146	OK	8.4e-43	143.2	1..84	14..96	OK	1.7e-25	84.2	25..164	129..236	OK	4.2e-70	233.9	1..170	32..188	OK	2.1e-132	440.9	1..452
NC_012442	"	MISSING	MISSING	MISSING	MISSING	MISSING	MISSING	MISSING	MISSING	MISSING	MISSING	4.4e-85	275.5	1..196	11..203	OK	2.4e-05	9.2	79..106	89..114	MISSING	MISSING	MISSING	MISSING	MISSING	MISSING	MISSING	MISSING	MISSING	MISSING	MISSING	2e-36	122.1	1..84	11..94	OK	3.3e-16	50.4	25..107	127..204	?	1.3e-05	12.1	1..12	66..77	MISSING	MISSING	MISSING	MISSING
KL	Brucella melitensis biovar Abortus 2308	5.4e-99	329.9	29..323	20..276	OK	MISSING	MISSING	MISSING	MISSING	MISSING	9.8e-82	264.3	1..196	1..192	OK	3.6e-155	516.5	1..339	26..341	OK	MISSING	MISSING	MISSING	MISSING	MISSING	1.2e-80	256.5	1..147	3..146	OK	8.4e-43	143.2	1..84	9..91	OK	1.2e-25	84.7	25..164	124..231	OK	4.2e-70	233.9	1..170	32..188	OK	2.1e-132	440.9	1..452
KL	Brucella ovis ATCC 25840	1.6e-100	334.9	29..323	20..276	OK	MISSING	MISSING	MISSING	MISSING	MISSING	1.6e-84	273.6	1..196	11..203	OK	6.8e-156	518.9	1..339	26..341	OK	MISSING	MISSING	MISSING	MISSING	MISSING	1.2e-80	256.5	1..147	22..165	OK	1.2e-40	136.1	3..84	16..96	OK	1.7e-25	84.2	25..164	129..236	OK	4.2e-70	233.9	1..170	49..205	OK	2.1e-132	440.9	1..452
KL	Brucella suis 1330	6.2e-100	333	29..323	20..276	OK	MISSING	MISSING	MISSING	MISSING	MISSING	MISSING	MISSING	MISSING	MISSING	MISSING	6.8e-156	518.9	1..339	26..341	OK	MISSING	MISSING	MISSING	MISSING	MISSING	1.2e-80	256.5	1..147	3..146	OK	5.7e-41	137.2	1..84	9..91	OK	3.8e-23	75.6	25..105	124..199	OK	4.2e-70	233.9	1..170	32..188	OK	2.1e-132	440.9	1..452
KL	Brucella suis ATCC 23445	6.2e-100	333	29..323	20..276	OK	MISSING	MISSING	MISSING	MISSING	MISSING	6.2e-84	271.6	1..196	11..203	OK	1.2e-155	518.1	1..339	26..341	OK	MISSING	MISSING	MISSING	MISSING	MISSING	1.2e-80	256.5	1..147	3..146	OK	5.7e-41	137.2	1..84	14..96	OK	1.7e-25	84.2	25..164	129..236	OK	4.2e-70	233.9	1..170	32..188	OK	2.1e-132	440.9	1..452
KL	Buchnera aphidicola str. 5A (Acyrthosiphon pisum)	8.4e-169	561.8	1..323	24..338	OK	MISSING	MISSING	MISSING	MISSING	MISSING	MISSING	MISSING	MISSING	MISSING	MISSING	1.7e-165	550.8	1..339	20..329	OK	MISSING	MISSING	MISSING	MISSING	MISSING	4.9e-79	251.2	1..147	5..148	OK	7.3e-26	87	1..84	11..93	OK	3.8e-23	75.6	1..100	111..195	OK	2.5e-81	271.2	1..170	13..171	OK	8.3e-197	654.8	1..452
KL	Buchnera aphidicola str. APS (Acyrthosiphon pisum)	8.4e-169	561.8	1..323	24..338	OK	MISSING	MISSING	MISSING	MISSING	MISSING	MISSING	MISSING	MISSING	MISSING	MISSING	1.7e-165	550.8	1..339	20..329	OK	MISSING	MISSING	MISSING	MISSING	MISSING	4.9e-79	251.2	1..147	5..148	OK	7.3e-26	87	1..84	11..93	OK	3.8e-23	75.6	1..100	111..195	OK	2.5e-81	271.2	1..170	13..171	OK	8.3e-197	654.8	1..452
KL	Buchnera aphidicola str. Bp (Baizongia pistaciae)	4.2e-158	526.3	1..323	24..338	OK	MISSING	MISSING	MISSING	MISSING	MISSING	MISSING	MISSING	MISSING	MISSING	MISSING	8.2e-159	528.6	1..339	13..322	OK	MISSING	MISSING	MISSING	MISSING	MISSING	1.3e-81	259.7	1..147	5..148	OK	6.3e-15	49.5	1..84	11..93	OK	7.5e-16	49.1	25..73	127..171	?	1.1e-73	245.9	1..170	13..172	OK	1.4e-174	581	1..452
KL	Buchnera aphidicola str. Cc (Cinara cedri)	6.3e-136	452.6	1..323	30..340	OK	MISSING	MISSING	MISSING	MISSING	MISSING	MISSING	MISSING	MISSING	MISSING	MISSING	8.5e-128	425.6	1..339	18..327	OK	MISSING	MISSING	MISSING	MISSING	MISSING	8.3e-78	247.2	1..147	5..149	OK	3.2e-15	50.6	1..61	15..74	?	8.6e-16	48.8	26..117	131..212	?	2.3e-65	218.2	1..170	15..174	OK	2.8e-179	596.6	1..452
KL	Buchnera aphidicola str. Sg (Schizaphis graminum)	1.1e-179	597.9	1..323	24..338	OK	MISSING	MISSING	MISSING	MISSING	MISSING	MISSING	MISSING	MISSING	MISSING	MISSING	5.5e-161	535.8	1..339	17..326	OK	MISSING	MISSING	MISSING	MISSING	MISSING	2.8e-70	222.4	1..139	7..143	OK	1.1e-33	112.9	1..84	11..93	OK	6.9e-30	100.2	1..164	111..227	OK	3e-79	264.3	1..170	13..171	OK	1.1e-226	754.1	1..452
KL	Buchnera aphidicola str. Tuc7 (Acyrthosiphon pisum)	8.4e-169	561.8	1..323	24..338	OK	MISSING	MISSING	MISSING	MISSING	MISSING	MISSING	MISSING	MISSING	MISSING	MISSING	2.1e-165	550.5	1..339	20..329	OK	MISSING	MISSING	MISSING	MISSING	MISSING	4.9e-79	251.2	1..147	5..148	OK	7.3e-26	87	1..84	11..93	OK	3.8e-23	75.6	1..100	111..195	OK	2.5e-81	271.2	1..170	13..171	OK	5.3e-197	655.5	1..452
KL	Burkholderia mallei ATCC 23344	2.6e-163	543.5	1..323	26..340	OK	MISSING	MISSING	MISSING	MISSING	MISSING	2.8e-81	262.8	1..196	4..199	OK	2.3e-177	590.2	1..339	17..325	OK	MISSING	MISSING	MISSING	MISSING	MISSING	4.3e-93	297.5	1..147	2..146	OK	1.3e-36	122.6	1..84	17..99	OK	7.1e-67	223.2	1..164	166..311	OK	2.6e-82	274.5	1..170	9..166	OK	1.9e-161	537.4	1..452
KL	Burkholderia mallei NCTC 10229	2.4e-163	543.7	1..323	90..404	OK	MISSING	MISSING	MISSING	MISSING	MISSING	2.8e-81	262.8	1..196	4..199	OK	2.3e-177	590.2	1..339	17..325	OK	MISSING	MISSING	MISSING	MISSING	MISSING	4.3e-93	297.5	1..147	2..146	OK	1.3e-36	122.6	1..84	17..99	OK	7.1e-67	223.2	1..164	168..313	OK	2.6e-82	274.5	1..170	9..166	OK	1.9e-161	537.4	1..452
KL	Burkholderia mallei NCTC 10247	2.4e-163	543.7	1..323	89..403	OK	MISSING	MISSING	MISSING	MISSING	MISSING	2.8e-81	262.8	1..196	4..199	OK	2.3e-177	590.2	1..339	17..325	OK	MISSING	MISSING	MISSING	MISSING	MISSING	4.3e-93	297.5	1..147	2..146	OK	1.3e-36	122.6	1..84	17..99	OK	7.1e-67	223.2	1..164	168..313	OK	2.6e-82	274.5	1..170	9..166	OK	1.9e-161	537.4	1..452
KL	Burkholderia mallei SAVP1	2.6e-163	543.5	1..323	89..403	OK	MISSING	MISSING	MISSING	MISSING	MISSING	2.8e-81	262.8	1..196	4..199	OK	2.3e-177	590.2	1..339	17..325	OK	MISSING	MISSING	MISSING	MISSING	MISSING	4.3e-93	297.5	1..147	59..203	OK	1.3e-36	122.6	1..84	17..99	OK	7.1e-67	223.2	1..164	168..313	OK	2.6e-82	274.5	1..170	41..198	OK	1.9e-161	537.4	1..452
NC_010084	Burkholderia_multivorans_ATCC_17616_JGI	6.1e-166	552.3	1..323	26..340	OK	MISSING	MISSING	MISSING	MISSING	MISSING	1.6e-77	250.2	1..196	4..199	OK	1.7e-178	594	1..339	17..325	OK	MISSING	MISSING	MISSING	MISSING	MISSING	5.9e-95	303.6	1..147	2..146	OK	1.7e-34	115.6	1..84	15..97	OK	3e-67	224.5	1..164	166..311	OK	1.2e-69	232.4	9..170	2..151	OK	1.1e-162	541.5	1..452
NC_010086	"	1.8e-152	507.6	1..323	45..360	OK	MISSING	MISSING	MISSING	MISSING	MISSING	MISSING	MISSING	MISSING	MISSING	MISSING	MISSING	MISSING	MISSING	MISSING	MISSING	MISSING	MISSING	MISSING	MISSING	MISSING	1.7e-84	269.2	1..147	4..147	OK	2.3e-29	98.6	1..84	10..97	OK	4.4e-05	9.8	94..164	201..241	MISSING	1.1e-05	12.3	1..17	9..25	MISSING	1.1e-35	119.6	1..452
NC_010087	"	MISSING	MISSING	MISSING	MISSING	MISSING	MISSING	MISSING	MISSING	MISSING	MISSING	8.9e-05	7.1	172..196	57..79	MISSING	MISSING	MISSING	MISSING	MISSING	MISSING	MISSING	MISSING	MISSING	MISSING	MISSING	MISSING	MISSING	MISSING	MISSING	MISSING	6.5e-27	90.4	1..82	7..90	OK	3.4e-22	72.1	18..164	118..229	OK	MISSING	MISSING	MISSING	MISSING	MISSING	MISSING	MISSING	MISSING
NC_010801	Burkholderia_multivorans_ATCC_17616_Tohoku	MISSING	MISSING	MISSING	MISSING	MISSING	MISSING	MISSING	MISSING	MISSING	MISSING	8.9e-05	7.1	172..196	57..79	MISSING	MISSING	MISSING	MISSING	MISSING	MISSING	MISSING	MISSING	MISSING	MISSING	MISSING	MISSING	MISSING	MISSING	MISSING	MISSING	6.5e-27	90.4	1..82	7..90	OK	3.4e-22	72.1	18..164	118..229	OK	MISSING	MISSING	MISSING	MISSING	MISSING	MISSING	MISSING	MISSING
NC_010804	"	6.1e-166	552.3	1..323	26..340	OK	MISSING	MISSING	MISSING	MISSING	MISSING	1.6e-77	250.2	1..196	4..199	OK	1.7e-178	594	1..339	17..325	OK	MISSING	MISSING	MISSING	MISSING	MISSING	5.9e-95	303.6	1..147	2..146	OK	1.7e-34	115.6	1..84	15..97	OK	3e-67	224.5	1..164	166..311	OK	1.3e-80	268.8	1..170	16..173	OK	1.1e-162	541.5	1..452
NC_010805	"	1.8e-152	507.6	1..323	45..360	OK	MISSING	MISSING	MISSING	MISSING	MISSING	MISSING	MISSING	MISSING	MISSING	MISSING	MISSING	MISSING	MISSING	MISSING	MISSING	MISSING	MISSING	MISSING	MISSING	MISSING	1.7e-84	269.2	1..147	4..147	OK	2.3e-29	98.6	1..84	10..97	OK	4.4e-05	9.8	94..164	201..241	MISSING	1.1e-05	12.3	1..17	9..25	MISSING	1.1e-35	119.6	1..452
KL	Burkholderia phymatum STM815	7.4e-164	545.4	1..323	26..340	OK	MISSING	MISSING	MISSING	MISSING	MISSING	1.3e-85	277.2	1..196	6..201	OK	1.6e-177	590.7	1..339	20..328	OK	MISSING	MISSING	MISSING	MISSING	MISSING	4e-94	300.9	1..147	2..146	OK	1.7e-33	112.3	1..84	14..96	OK	1.9e-68	228.5	1..164	166..311	OK	3.4e-80	267.5	1..170	16..173	OK	1.6e-168	560.9	1..452
NC_009802	Campylobacter concisus 13826	2.9e-89	297.6	30..323	1..262	OK	MISSING	MISSING	MISSING	MISSING	MISSING	MISSING	MISSING	MISSING	MISSING	MISSING	1.5e-151	504.5	24..339	32..311	OK	8.2e-05	7.4	133..158	249..272	MISSING	1.5e-80	256.2	1..147	5..148	OK	5.5e-31	104	1..84	6..86	OK	7.1e-50	166.7	1..164	162..301	OK	1.2e-39	132.8	1..170	14..172	OK	2.6e-114	380.8	1..452
NC_009715	Campylobacter curvus 525.92	1.7e-87	291.7	30..323	1..263	OK	MISSING	MISSING	MISSING	MISSING	MISSING	MISSING	MISSING	MISSING	MISSING	MISSING	2.2e-149	497.3	1..339	13..312	OK	MISSING	MISSING	MISSING	MISSING	MISSING	2e-79	252.5	1..147	5..148	OK	1.1e-33	112.9	1..84	6..86	OK	4.3e-51	170.8	1..164	162..301	OK	7.8e-39	130	1..170	14..172	OK	7.7e-138	458.9	1..452
KL	Campylobacter fetus subsp. fetus 82-40	1.6e-87	291.8	30..323	13..274	OK	MISSING	MISSING	MISSING	MISSING	MISSING	MISSING	MISSING	MISSING	MISSING	MISSING	1.6e-146	487.8	11..339	19..312	OK	MISSING	MISSING	MISSING	MISSING	MISSING	1.6e-81	259.4	1..147	5..148	OK	1.2e-26	89.6	1..84	6..86	OK	7.9e-48	159.9	1..164	162..301	OK	1.8e-35	118.9	1..170	13..171	OK	9.1e-129	428.8	12..452
NC_009714	Campylobacter hominis ATCC BAA-381	1.8e-87	291.6	30..323	1..264	OK	MISSING	MISSING	MISSING	MISSING	MISSING	MISSING	MISSING	MISSING	MISSING	MISSING	3.5e-143	476.7	1..339	7..310	OK	MISSING	MISSING	MISSING	MISSING	MISSING	8.4e-79	250.4	1..147	1..144	OK	2.7e-15	50.9	1..84	6..86	OK	4.3e-43	144.2	1..164	162..301	OK	6.6e-22	72.5	1..72	11..82	?	4.5e-141	469.7	1..452
KL	Candidatus Amoebophilus asiaticus 5a2	MISSING	MISSING	MISSING	MISSING	MISSING	MISSING	MISSING	MISSING	MISSING	MISSING	MISSING	MISSING	MISSING	MISSING	MISSING	MISSING	MISSING	MISSING	MISSING	MISSING	MISSING	MISSING	MISSING	MISSING	MISSING	MISSING	MISSING	MISSING	MISSING	MISSING	MISSING	MISSING	MISSING	MISSING	MISSING	MISSING	MISSING	MISSING	MISSING	MISSING	3.1e-08	21.8	1..21	386..406	MISSING	1.5e-31	105.9	91..272
KL	Candidatus Phytoplasma australiense	MISSING	MISSING	MISSING	MISSING	MISSING	MISSING	MISSING	MISSING	MISSING	MISSING	MISSING	MISSING	MISSING	MISSING	MISSING	MISSING	MISSING	MISSING	MISSING	MISSING	MISSING	MISSING	MISSING	MISSING	MISSING	MISSING	MISSING	MISSING	MISSING	MISSING	MISSING	MISSING	MISSING	MISSING	MISSING	MISSING	MISSING	MISSING	MISSING	MISSING	7.3e-09	24.1	1..21	150..170	MISSING	MISSING	MISSING	MISSING
KL	Candidatus Phytoplasma mali	MISSING	MISSING	MISSING	MISSING	MISSING	MISSING	MISSING	MISSING	MISSING	MISSING	2.9e-26	78.9	1..196	4..200	OK	MISSING	MISSING	MISSING	MISSING	MISSING	MISSING	MISSING	MISSING	MISSING	MISSING	MISSING	MISSING	MISSING	MISSING	MISSING	MISSING	MISSING	MISSING	MISSING	MISSING	MISSING	MISSING	MISSING	MISSING	MISSING	5.6e-08	20.9	1..21	168..188	MISSING	MISSING	MISSING	MISSING
NC_005861	Candidatus Protochlamydia amoebophila UWE25	8.5e-101	335.9	1..323	8..272	OK	MISSING	MISSING	MISSING	MISSING	MISSING	MISSING	MISSING	MISSING	MISSING	MISSING	4.8e-126	419.8	1..339	9..316	OK	2.4e-22	68.1	1..246	20..234	OK	MISSING	MISSING	MISSING	MISSING	MISSING	4.6e-23	77.7	1..64	249..311	OK	2.2e-24	80.2	1..164	344..463	OK	9.8e-34	113.1	1..170	34..194	OK	1.4e-102	341.8	1..452
KL	Candidatus Vesicomyosocius okutanii HA	3.3e-140	466.8	1..323	29..344	OK	MISSING	MISSING	MISSING	MISSING	MISSING	MISSING	MISSING	MISSING	MISSING	MISSING	2.1e-152	507.4	1..339	17..325	OK	MISSING	MISSING	MISSING	MISSING	MISSING	6.7e-80	254.1	1..147	1..145	OK	7e-31	103.6	1..84	6..88	OK	1.5e-62	208.9	1..164	161..306	OK	1.4e-62	209	1..170	15..173	OK	6.8e-127	422.6	1..452
KL	Chlamydia muridarum Nigg	1.3e-123	411.7	1..323	1..263	OK	MISSING	MISSING	MISSING	MISSING	MISSING	MISSING	MISSING	MISSING	MISSING	MISSING	4.4e-130	433.2	1..339	14..327	OK	3.9e-45	147.2	1..246	2..205	OK	MISSING	MISSING	MISSING	MISSING	MISSING	1.9e-19	65.6	7..84	224..300	OK	1.3e-15	48.2	20..97	327..394	?	3.3e-35	118	1..170	16..169	OK	6e-121	402.8	1..452
NC_000117	Chlamydia trachomatis	4.3e-126	419.9	1..323	1..263	OK	MISSING	MISSING	MISSING	MISSING	MISSING	MISSING	MISSING	MISSING	MISSING	MISSING	3.1e-127	423.7	1..339	14..327	OK	3.1e-79	264.3	1..246	2..205	OK	MISSING	MISSING	MISSING	MISSING	MISSING	1.7e-17	59.2	7..84	224..300	OK	1.5e-17	55.3	21..97	328..394	?	1.6e-33	112.4	1..170	16..173	OK	3e-120	400.5	1..452
NC_010287	Chlamydia trachomatis 434Bu	2e-125	417.7	1..323	1..263	OK	MISSING	MISSING	MISSING	MISSING	MISSING	MISSING	MISSING	MISSING	MISSING	MISSING	4.8e-127	423.1	1..339	14..327	OK	3.1e-79	264.3	1..246	2..205	OK	MISSING	MISSING	MISSING	MISSING	MISSING	1.7e-17	59.2	7..84	224..300	OK	1.5e-17	55.3	21..97	328..394	?	7.9e-35	116.7	1..170	16..173	OK	3e-120	400.5	1..452
NC_007429	Chlamydia trachomatis AHAR-13	4.3e-126	419.9	1..323	1..263	OK	MISSING	MISSING	MISSING	MISSING	MISSING	MISSING	MISSING	MISSING	MISSING	MISSING	3.1e-127	423.7	1..339	14..327	OK	5e-78	260.3	1..246	2..205	OK	MISSING	MISSING	MISSING	MISSING	MISSING	1.7e-17	59.2	7..84	224..300	OK	1.5e-17	55.3	21..97	328..394	?	1.6e-33	112.4	1..170	16..173	OK	1.6e-117	391.5	1..452
KL	Chlamydia trachomatis D/UW-3/CX	4.3e-126	419.9	1..323	1..263	OK	MISSING	MISSING	MISSING	MISSING	MISSING	MISSING	MISSING	MISSING	MISSING	MISSING	3.1e-127	423.7	1..339	14..327	OK	3.1e-79	264.3	1..246	2..205	OK	MISSING	MISSING	MISSING	MISSING	MISSING	1.7e-17	59.2	7..84	224..300	OK	1.5e-17	55.3	21..97	328..394	?	1.6e-33	112.4	1..170	16..173	OK	3e-120	400.5	1..452
NC_010280	Chlamydia trachomatis L2bUCH-1proctitis	2e-125	417.7	1..323	1..263	OK	MISSING	MISSING	MISSING	MISSING	MISSING	MISSING	MISSING	MISSING	MISSING	MISSING	4.8e-127	423.1	1..339	14..327	OK	3.1e-79	264.3	1..246	2..205	OK	MISSING	MISSING	MISSING	MISSING	MISSING	1.7e-17	59.2	7..84	224..300	OK	1.5e-17	55.3	21..97	328..394	?	7.9e-35	116.7	1..170	16..173	OK	3e-120	400.5	1..452
KL	Chlamydophila abortus S26/3	3.7e-130	433.4	1..323	1..263	OK	MISSING	MISSING	MISSING	MISSING	MISSING	MISSING	MISSING	MISSING	MISSING	MISSING	1.6e-123	411.4	1..339	14..333	OK	2.1e-34	110	1..246	2..206	OK	MISSING	MISSING	MISSING	MISSING	MISSING	2.5e-34	115.1	1..84	220..302	OK	2.5e-13	39.8	1..89	319..390	?	1.7e-27	92.4	1..170	9..165	OK	5.5e-129	429.5	1..452
KL	Chlamydophila caviae GPIC	5e-130	433	1..323	1..263	OK	MISSING	MISSING	MISSING	MISSING	MISSING	MISSING	MISSING	MISSING	MISSING	MISSING	1.2e-134	448.3	1..339	14..333	OK	1.9e-33	106.6	1..246	2..206	OK	MISSING	MISSING	MISSING	MISSING	MISSING	3.4e-34	114.6	1..84	220..302	OK	1.3e-15	48.2	1..95	319..395	?	1.1e-41	139.5	1..170	9..171	OK	8.5e-126	418.9	1..452
KL	Chlamydophila felis Fe/C-56	2.5e-129	430.7	1..323	1..263	OK	MISSING	MISSING	MISSING	MISSING	MISSING	MISSING	MISSING	MISSING	MISSING	MISSING	9.4e-116	385.6	1..339	14..333	OK	1.3e-32	103.8	1..246	2..206	OK	MISSING	MISSING	MISSING	MISSING	MISSING	8.8e-33	109.9	1..84	220..302	OK	1e-13	41.3	13..86	322..387	?	2.4e-32	108.5	1..170	9..165	OK	1.6e-128	427.9	1..452
NC_002179	Chlamydophila pneumoniae AR39	8.2e-125	415.7	1..323	3..265	OK	MISSING	MISSING	MISSING	MISSING	MISSING	MISSING	MISSING	MISSING	MISSING	MISSING	1.7e-132	441.2	1..339	19..338	OK	8.8e-30	93.9	1..246	2..206	OK	MISSING	MISSING	MISSING	MISSING	MISSING	1.2e-31	106.2	1..84	220..302	OK	3.5e-15	46.6	1..97	319..397	?	4.1e-38	127.7	1..170	9..171	OK	1.4e-167	557.7	1..452
NC_000922	Chlamydophila pneumoniae CWL029	8.2e-125	415.7	1..323	1..263	OK	MISSING	MISSING	MISSING	MISSING	MISSING	MISSING	MISSING	MISSING	MISSING	MISSING	1.7e-132	441.2	1..339	19..338	OK	8.8e-30	93.9	1..246	2..206	OK	MISSING	MISSING	MISSING	MISSING	MISSING	1.2e-31	106.2	1..84	220..302	OK	3.5e-15	46.6	1..97	319..397	?	4.1e-38	127.7	1..170	9..171	OK	1.4e-167	557.7	1..452
NC_002491	Chlamydophila pneumoniae J138	2.6e-124	414	1..323	26..279	OK	MISSING	MISSING	MISSING	MISSING	MISSING	MISSING	MISSING	MISSING	MISSING	MISSING	1.7e-132	441.2	1..339	19..338	OK	8.8e-30	93.9	1..246	2..206	OK	MISSING	MISSING	MISSING	MISSING	MISSING	1.2e-31	106.2	1..84	220..302	OK	3.5e-15	46.6	1..97	319..397	?	4.9e-38	127.4	1..170	9..171	OK	1.4e-167	557.7	1..452
NC_005043	Chlamydophila pneumoniae TW-183	8.2e-125	415.7	1..323	1..263	OK	MISSING	MISSING	MISSING	MISSING	MISSING	MISSING	MISSING	MISSING	MISSING	MISSING	1.7e-132	441.2	1..339	15..334	OK	8.8e-30	93.9	1..246	2..206	OK	MISSING	MISSING	MISSING	MISSING	MISSING	1.2e-31	106.2	1..84	220..302	OK	3.5e-15	46.6	1..97	319..397	?	4.1e-38	127.7	1..170	9..171	OK	1.4e-167	557.7	1..452
NC_012590	Corynebacterium aurimucosum ATCC 700975	MISSING	MISSING	MISSING	MISSING	MISSING	MISSING	MISSING	MISSING	MISSING	MISSING	MISSING	MISSING	MISSING	MISSING	MISSING	2.4e-138	460.6	1..339	16..321	OK	MISSING	MISSING	MISSING	MISSING	MISSING	1.3e-77	246.5	1..144	1..141	OK	4.5e-34	114.2	1..84	1..379	OK	2.4e-30	101.9	1..164	161..310	OK	2.2e-56	188.4	1..170	12..167	OK	2.9e-142	473.6	1..452
NC_012704	Corynebacterium kroppenstedtii DSM 44385	1.4e-125	418.2	1..323	41..363	OK	MISSING	MISSING	MISSING	MISSING	MISSING	MISSING	MISSING	MISSING	MISSING	MISSING	3.8e-132	440	1..339	32..335	OK	MISSING	MISSING	MISSING	MISSING	MISSING	2.2e-85	272.1	1..142	9..149	OK	1.3e-30	102.8	1..84	24..106	OK	3.3e-18	57.6	4..143	164..301	OK	9e-57	189.6	1..170	11..167	OK	2.4e-140	467.3	4..452
NC_010545	Corynebacterium urealyticum DSM 7109	MISSING	MISSING	MISSING	MISSING	MISSING	MISSING	MISSING	MISSING	MISSING	MISSING	MISSING	MISSING	MISSING	MISSING	MISSING	2.1e-129	430.9	1..339	129..436	OK	MISSING	MISSING	MISSING	MISSING	MISSING	1.2e-85	273	1..143	8..149	OK	6.1e-23	77.3	1..84	42..124	OK	1.1e-28	95.8	1..164	184..327	OK	2.2e-53	178.4	1..170	29..184	OK	1.1e-133	445.2	1..452
KL	Coxiella burnetii Dugway 5J108-111	3.6e-154	513.2	1..323	24..339	OK	MISSING	MISSING	MISSING	MISSING	MISSING	6.7e-94	304.9	1..196	30..225	OK	6.7e-168	558.8	1..339	19..326	OK	2.5e-43	140.9	1..246	7..218	OK	MISSING	MISSING	MISSING	MISSING	MISSING	3.7e-22	74.7	1..81	6..85	OK	1.5e-68	228.8	1..164	175..320	OK	1.9e-73	245.1	1..170	14..173	OK	2.4e-148	493.8	1..452
NC_009778	Cronobacter sakazakii ATCC BAA-894	1.4e-182	607.5	1..323	25..339	OK	MISSING	MISSING	MISSING	MISSING	MISSING	1.6e-142	467.4	1..196	8..203	OK	2.2e-186	620.2	1..339	17..326	OK	MISSING	MISSING	MISSING	MISSING	MISSING	5.2e-94	300.5	1..147	42..185	OK	2.4e-34	115.2	1..84	6..88	OK	6.1e-70	233.4	1..164	213..358	o	1e-84	282.4	1..170	56..214	OK	3.7e-229	762.3	1..452
KL	Cupriavidus taiwanensis	8.8e-155	515.2	1..323	25..342	OK	MISSING	MISSING	MISSING	MISSING	MISSING	4.7e-92	298.8	1..196	10..203	OK	4.7e-187	622.4	1..339	17..325	OK	MISSING	MISSING	MISSING	MISSING	MISSING	1.9e-90	288.8	1..147	14..158	OK	2e-36	122	1..84	16..98	OK	2.4e-67	224.8	1..164	167..317	OK	2.3e-80	268	1..170	70..227	OK	3e-165	550	1..452
KL	Dichelobacter nodosus VCS1703A	4.5e-122	406.6	1..323	26..342	OK	MISSING	MISSING	MISSING	MISSING	MISSING	MISSING	MISSING	MISSING	MISSING	MISSING	4.3e-150	499.7	1..339	19..326	OK	MISSING	MISSING	MISSING	MISSING	MISSING	7e-80	254	1..147	2..146	OK	1.6e-30	102.4	1..84	7..89	OK	5.8e-34	113.9	1..164	159..304	OK	2.4e-56	188.2	1..170	11..169	OK	3.9e-190	632.7	1..452
KL	Ehrlichia canis str. Jake	MISSING	MISSING	MISSING	MISSING	MISSING	MISSING	MISSING	MISSING	MISSING	MISSING	MISSING	MISSING	MISSING	MISSING	MISSING	2.5e-17	51.5	143..280	153..288	?	MISSING	MISSING	MISSING	MISSING	MISSING	MISSING	MISSING	MISSING	MISSING	MISSING	MISSING	MISSING	MISSING	MISSING	MISSING	MISSING	MISSING	MISSING	MISSING	MISSING	1.2e-06	16	1..21	359..379	MISSING	MISSING	MISSING	MISSING
KL	Ehrlichia chaffeensis str. Arkansas	MISSING	MISSING	MISSING	MISSING	MISSING	MISSING	MISSING	MISSING	MISSING	MISSING	MISSING	MISSING	MISSING	MISSING	MISSING	5.2e-18	53.9	67..274	82..282	?	MISSING	MISSING	MISSING	MISSING	MISSING	MISSING	MISSING	MISSING	MISSING	MISSING	MISSING	MISSING	MISSING	MISSING	MISSING	MISSING	MISSING	MISSING	MISSING	MISSING	1.2e-06	16	1..21	360..380	MISSING	7e-05	7.8	175..410
KL	Ehrlichia ruminantium str. Gardel	MISSING	MISSING	MISSING	MISSING	MISSING	MISSING	MISSING	MISSING	MISSING	MISSING	MISSING	MISSING	MISSING	MISSING	MISSING	6.4e-16	46.5	66..254	85..262	MISSING	MISSING	MISSING	MISSING	MISSING	MISSING	MISSING	MISSING	MISSING	MISSING	MISSING	MISSING	MISSING	MISSING	MISSING	MISSING	MISSING	MISSING	MISSING	MISSING	MISSING	1.6e-06	15.4	1..21	360..380	MISSING	MISSING	MISSING	MISSING
NC_006832	Ehrlichia_ruminantium_str._Welgevonden_CIRAD	MISSING	MISSING	MISSING	MISSING	MISSING	MISSING	MISSING	MISSING	MISSING	MISSING	MISSING	MISSING	MISSING	MISSING	MISSING	6.4e-16	46.5	66..254	85..262	MISSING	MISSING	MISSING	MISSING	MISSING	MISSING	MISSING	MISSING	MISSING	MISSING	MISSING	MISSING	MISSING	MISSING	MISSING	MISSING	MISSING	MISSING	MISSING	MISSING	MISSING	1.6e-06	15.4	1..21	360..380	MISSING	MISSING	MISSING	MISSING
NC_005295	Ehrlichia_ruminantium_Welgevonden_UPSA	MISSING	MISSING	MISSING	MISSING	MISSING	MISSING	MISSING	MISSING	MISSING	MISSING	MISSING	MISSING	MISSING	MISSING	MISSING	6.4e-16	46.5	66..254	85..262	MISSING	MISSING	MISSING	MISSING	MISSING	MISSING	MISSING	MISSING	MISSING	MISSING	MISSING	MISSING	MISSING	MISSING	MISSING	MISSING	MISSING	MISSING	MISSING	MISSING	MISSING	1.6e-06	15.4	1..21	360..380	MISSING	MISSING	MISSING	MISSING
NC_010644	Elusimicrobium minutum Pei191	6.4e-89	296.4	1..323	2..270	OK	MISSING	MISSING	MISSING	MISSING	MISSING	MISSING	MISSING	MISSING	MISSING	MISSING	MISSING	MISSING	MISSING	MISSING	MISSING	MISSING	MISSING	MISSING	MISSING	MISSING	MISSING	MISSING	MISSING	MISSING	MISSING	MISSING	MISSING	MISSING	MISSING	MISSING	MISSING	MISSING	MISSING	MISSING	MISSING	1.9e-07	18.9	1..21	5..25	MISSING	7e-116	386	1..452
NC_010694	Erwinia tasmaniensis Et1-99	3.8e-174	579.6	1..323	25..339	OK	MISSING	MISSING	MISSING	MISSING	MISSING	2.7e-107	349.7	1..196	8..203	OK	3e-181	603.1	1..339	17..326	OK	MISSING	MISSING	MISSING	MISSING	MISSING	1.1e-92	296.2	1..147	5..148	OK	2.3e-35	118.5	1..84	6..88	OK	2.2e-71	238.2	1..164	161..306	OK	3.4e-83	277.4	1..170	13..171	OK	6.8e-221	734.8	1..452
NC_008253	Escherichia coli 536	2.7e-189	629.9	1..323	25..339	OK	MISSING	MISSING	MISSING	MISSING	MISSING	5.9e-147	482.3	1..196	8..203	OK	1.2e-183	611.2	1..339	17..326	OK	3.2e-120	400.4	1..246	18..245	OK	MISSING	MISSING	MISSING	MISSING	MISSING	2.5e-44	148.3	1..84	12..94	OK	2.2e-71	238.2	1..164	161..306	OK	1e-84	282.5	1..170	13..171	OK	5.9e-231	768.3	1..452
NC_009837	Escherichia coli APEC O1	2e-90	301.4	1..252	26..274	OK	MISSING	MISSING	MISSING	MISSING	MISSING	MISSING	MISSING	MISSING	MISSING	MISSING	MISSING	MISSING	MISSING	MISSING	MISSING	MISSING	MISSING	MISSING	MISSING	MISSING	MISSING	MISSING	MISSING	MISSING	MISSING	MISSING	MISSING	MISSING	MISSING	MISSING	7.6e-07	16.2	59..103	280..316	MISSING	MISSING	MISSING	MISSING	MISSING	MISSING	MISSING	MISSING	MISSING
NC_008563	"	1.1e-189	631.2	1..323	25..339	OK	MISSING	MISSING	MISSING	MISSING	MISSING	5.9e-147	482.3	1..196	8..203	OK	7.1e-186	618.5	1..339	17..326	OK	3e-120	400.5	1..246	18..245	OK	MISSING	MISSING	MISSING	MISSING	MISSING	2.5e-44	148.3	1..84	12..94	OK	1.3e-70	235.6	1..164	161..306	OK	1e-84	282.5	1..170	13..171	OK	5.9e-231	768.3	1..452
KL	Escherichia coli ATCC 8739	2.5e-190	633.3	1..323	25..339	OK	MISSING	MISSING	MISSING	MISSING	MISSING	7.7e-146	478.5	1..196	8..203	OK	7.1e-186	618.5	1..339	17..326	OK	5.7e-120	399.6	1..246	18..245	OK	MISSING	MISSING	MISSING	MISSING	MISSING	5.6e-44	147.1	1..84	12..94	OK	2.1e-71	238.3	1..164	161..306	OK	1e-84	282.5	1..170	13..171	OK	2.2e-230	766.4	1..452
NC_004431	Escherichia coli CFT073	3.7e-189	629.4	1..323	25..339	OK	MISSING	MISSING	MISSING	MISSING	MISSING	5.9e-147	482.3	1..196	8..203	OK	7.1e-186	618.5	1..339	17..326	OK	3e-120	400.5	1..246	18..245	OK	MISSING	MISSING	MISSING	MISSING	MISSING	5.6e-44	147.1	1..84	12..94	OK	2.2e-71	238.2	1..164	161..306	OK	1e-84	282.5	1..170	13..171	OK	1.2e-230	767.2	1..452
NC_009801	Escherichia coli E24377A	2.5e-190	633.3	1..323	25..339	OK	MISSING	MISSING	MISSING	MISSING	MISSING	5.9e-147	482.3	1..196	8..203	OK	1.2e-186	621	1..339	17..326	OK	4.6e-120	399.9	1..246	18..245	OK	MISSING	MISSING	MISSING	MISSING	MISSING	2e-43	145.3	1..84	12..94	OK	2.1e-71	238.3	1..164	161..306	OK	1e-84	282.5	1..170	13..171	OK	5.5e-231	768.4	1..452
NC_009800	Escherichia coli HS	2.5e-190	633.3	1..323	25..339	OK	MISSING	MISSING	MISSING	MISSING	MISSING	5.9e-147	482.3	1..196	8..203	OK	7.1e-186	618.5	1..339	17..326	OK	5.7e-120	399.6	1..246	18..245	OK	MISSING	MISSING	MISSING	MISSING	MISSING	5.6e-44	147.1	1..84	12..94	OK	2.1e-71	238.3	1..164	161..306	OK	1e-84	282.5	1..170	13..171	OK	2.2e-230	766.4	1..452
NC_011601	Escherichia_coli_0127_H6_E2348_69	4.7e-189	629.1	1..323	25..339	OK	MISSING	MISSING	MISSING	MISSING	MISSING	5.9e-147	482.3	1..196	8..203	OK	7.1e-186	618.5	1..339	17..326	OK	3e-120	400.5	1..246	18..245	OK	MISSING	MISSING	MISSING	MISSING	MISSING	2.5e-44	148.3	1..84	12..94	OK	2.2e-71	238.3	1..164	161..306	OK	1e-84	282.5	1..170	13..171	OK	1.9e-231	769.9	1..452
NC_002655	Escherichia coli O157:H7 EDL933	2.5e-190	633.3	1..323	25..339	OK	MISSING	MISSING	MISSING	MISSING	MISSING	5.9e-147	482.3	1..196	8..203	OK	2.2e-182	606.9	1..339	17..326	OK	2.2e-119	397.6	1..246	18..245	OK	MISSING	MISSING	MISSING	MISSING	MISSING	5.6e-44	147.1	1..84	12..94	OK	2.2e-71	238.3	1..164	161..306	OK	1e-84	282.5	1..170	13..171	OK	5.5e-231	768.4	1..452
NC_002695	Escherichia coli O157:H7 str. Sakai	2.5e-190	633.3	1..323	25..339	OK	MISSING	MISSING	MISSING	MISSING	MISSING	5.9e-147	482.3	1..196	8..203	OK	4.7e-185	615.8	1..339	17..326	OK	2.2e-119	397.6	1..246	18..245	OK	MISSING	MISSING	MISSING	MISSING	MISSING	5.6e-44	147.1	1..84	12..94	OK	2.2e-71	238.3	1..164	161..306	OK	1e-84	282.5	1..170	13..171	OK	5.5e-231	768.4	1..452
KL	Escherichia coli SE11	2.5e-190	633.3	1..323	25..339	OK	MISSING	MISSING	MISSING	MISSING	MISSING	5.9e-147	482.3	1..196	8..203	OK	1.2e-186	621	1..339	17..326	OK	6e-120	399.5	1..246	18..245	OK	MISSING	MISSING	MISSING	MISSING	MISSING	1.6e-43	145.6	1..84	12..94	OK	2.1e-71	238.3	1..164	161..306	OK	1e-84	282.5	1..170	65..223	OK	5.5e-231	768.4	1..452
NC_007946	Escherichia coli UTI89	1.1e-189	631.2	1..323	25..339	OK	MISSING	MISSING	MISSING	MISSING	MISSING	5.9e-147	482.3	1..196	8..203	OK	7.1e-186	618.5	1..339	17..326	OK	3e-120	400.5	1..246	18..245	OK	MISSING	MISSING	MISSING	MISSING	MISSING	2.5e-44	148.3	1..84	12..94	OK	2.2e-71	238.3	1..164	227..372	OK	1e-84	282.5	1..170	80..238	OK	5.9e-231	768.3	1..452
NC_010473	Escherichia coli str. K-12 substr. DH10B	2.5e-190	633.3	1..323	25..339	OK	MISSING	MISSING	MISSING	MISSING	MISSING	5.9e-147	482.3	1..196	8..203	OK	1.2e-186	621	1..339	17..326	OK	1.6e-120	401.4	1..246	18..245	OK	MISSING	MISSING	MISSING	MISSING	MISSING	5.6e-44	147.1	1..84	12..94	OK	2.2e-71	238.3	1..164	161..306	OK	1e-84	282.5	1..170	13..171	OK	5.5e-231	768.4	1..452
KL	Escherichia coli str. K-12 substr. MG1655	2.5e-190	633.3	1..323	25..339	OK	MISSING	MISSING	MISSING	MISSING	MISSING	5.9e-147	482.3	1..196	8..203	OK	1.2e-186	621.0	1..339	17..326	OK	1.6e-120	401.4	1..246	18..245	OK	MISSING	MISSING	MISSING	MISSING	MISSING	5.6e-44	147.1	1..84	12..94	OK	2.2e-71	238.2	1..164	161..306	OK	1e-84	282.5	1..170	13..171	OK	5.5e-231	768.4	1..452
AC_000091	Escherichia coli str. K-12 substr. W3110	2.5e-190	633.3	1..323	25..339	OK	MISSING	MISSING	MISSING	MISSING	MISSING	5.9e-147	482.3	1..196	8..203	OK	1.2e-186	621	1..339	17..326	OK	1.6e-120	401.4	1..246	18..245	OK	MISSING	MISSING	MISSING	MISSING	MISSING	5.6e-44	147.1	1..84	12..94	OK	2.2e-71	238.3	1..164	161..306	OK	1e-84	282.5	1..170	13..171	OK	5.5e-231	768.4	1..452
NC_007880	Francisella tularensis subsp. holarctica	9.4e-139	462	1..323	30..343	OK	MISSING	MISSING	MISSING	MISSING	MISSING	MISSING	MISSING	MISSING	MISSING	MISSING	2e-137	457.6	1..339	18..326	OK	MISSING	MISSING	MISSING	MISSING	MISSING	6.2e-77	244.3	1..147	1..142	OK	1.6e-28	95.8	1..81	7..87	OK	3.4e-33	111.3	1..164	160..299	OK	7.3e-76	253.1	1..170	14..171	OK	6.8e-106	352.8	1..452
NC_010677	Francisella tularensis subsp. mediasiatica FSC147	3.8e-137	456.6	1..323	30..343	OK	MISSING	MISSING	MISSING	MISSING	MISSING	MISSING	MISSING	MISSING	MISSING	MISSING	1.7e-136	454.5	1..339	18..326	OK	MISSING	MISSING	MISSING	MISSING	MISSING	2.2e-77	245.8	1..147	1..142	OK	1.7e-29	99	1..84	7..91	OK	3.2e-33	111.4	1..164	160..299	OK	3e-76	254.4	1..170	14..171	OK	8.6e-104	345.8	1..452
KL	Francisella tularensis subsp. tularensis WY96-3418	9.4e-139	462	1..323	30..343	OK	MISSING	MISSING	MISSING	MISSING	MISSING	MISSING	MISSING	MISSING	MISSING	MISSING	2.2e-135	450.8	1..339	18..326	OK	MISSING	MISSING	MISSING	MISSING	MISSING	6.2e-77	244.3	1..147	1..142	OK	1.6e-29	99.1	1..84	7..91	OK	3.2e-33	111.4	1..164	160..299	OK	3e-76	254.4	1..170	14..171	OK	1.7e-107	358.2	1..452
KL	Frankia alni ACN14a	MISSING	MISSING	MISSING	MISSING	MISSING	MISSING	MISSING	MISSING	MISSING	MISSING	MISSING	MISSING	MISSING	MISSING	MISSING	5.7e-137	456	1..339	27..327	OK	MISSING	MISSING	MISSING	MISSING	MISSING	1.4e-39	121.4	21..147	1..123	OK	1.3e-36	122.7	1..84	1..84	OK	3.3e-32	108.1	1..164	211..357	OK	1.8e-55	185.3	1..170	21..176	OK	1.7e-120	401.3	1..452
KL	Fusobacterium nucleatum subsp. nucleatum ATCC 25586	4.4e-113	376.7	1..323	16..285	OK	MISSING	MISSING	MISSING	MISSING	MISSING	MISSING	MISSING	MISSING	MISSING	MISSING	1.3e-143	478.2	1..339	10..316	OK	MISSING	MISSING	MISSING	MISSING	MISSING	1.8e-71	226.3	1..147	1..147	OK	MISSING	MISSING	MISSING	MISSING	MISSING	3e-32	108.2	1..164	151..295	OK	3.7e-65	217.5	1..170	11..170	OK	1.4e-125	418.2	1..452
KL	Gluconacetobacter diazotrophicus PAl 5	2.5e-97	324.3	25..323	15..275	OK	MISSING	MISSING	MISSING	MISSING	MISSING	5.7e-20	57.9	1..159	3..162	?	5.5e-149	496	1..339	237..554	OK	1.4e-56	186.8	1..246	15..249	OK	1e-78	250.2	1..147	61..202	OK	5.8e-35	117.2	1..84	20..102	OK	8e-20	63.5	26..164	136..243	OK	1e-65	219.4	1..170	60..216	OK	3.5e-129	430.2	1..452
NC_002940	Haemophilus ducreyi 35000HP	8.6e-158	525.2	1..323	25..344	OK	MISSING	MISSING	MISSING	MISSING	MISSING	MISSING	MISSING	MISSING	MISSING	MISSING	2e-173	577.1	1..339	17..326	OK	MISSING	MISSING	MISSING	MISSING	MISSING	6e-98	313.5	1..146	2..144	OK	7.9e-20	66.9	1..84	7..89	OK	7.2e-20	63.7	1..164	107..225	OK	8.8e-32	272.2	1..170	13..171	OK	1.3e-209	697.4	1..452
NC_007146	Haemophilus influenzae 86-028NP	2.7e-187	623.2	1..323	32..347	OK	MISSING	MISSING	MISSING	MISSING	MISSING	1e-139	458.1	1..196	8..203	OK	6.7e-186	618.6	1..339	17..325	OK	MISSING	MISSING	MISSING	MISSING	MISSING	1.4e-113	364.9	1..147	5..148	OK	6.9e-33	110.3	1..84	6..88	OK	2.4e-37	125.1	1..164	106..224	OK	2.6e-84	281.1	1..170	13..171	OK	6.3e-231	768.2	1..452
NC_009566	Haemophilus influenzae PittEE	2.7e-187	623.2	1..323	32..347	OK	MISSING	MISSING	MISSING	MISSING	MISSING	2.9e-138	453.2	1..196	8..203	OK	1.4e-186	620.9	1..339	17..325	OK	MISSING	MISSING	MISSING	MISSING	MISSING	6.1e-114	366.1	1..147	5..148	OK	1e-33	113	1..84	6..88	OK	5.6e-38	127.2	1..164	106..224	OK	1.6e-83	278.5	1..170	13..171	OK	6.3e-231	768.2	1..452
NC_009567	Haemophilus influenzae PittGG	1.1e-186	621.2	1..323	32..347	OK	MISSING	MISSING	MISSING	MISSING	MISSING	MISSING	MISSING	MISSING	MISSING	MISSING	8.3e-186	618.3	1..339	17..325	OK	MISSING	MISSING	MISSING	MISSING	MISSING	1e-114	368.7	1..147	5..148	OK	4.8e-32	107.5	1..84	6..88	OK	8.7e-39	129.9	1..164	106..224	OK	1.6e-83	278.5	1..170	13..171	OK	4.4e-230	765.4	1..452
NC_000907	Haemophilus influenzae Rd KW20	5.3e-188	625.6	1..323	32..347	OK	MISSING	MISSING	MISSING	MISSING	MISSING	4.7e-142	462.9	1..196	8..203	OK	6.5e-187	622	1..339	17..325	OK	MISSING	MISSING	MISSING	MISSING	MISSING	4.8e-115	369.7	1..147	5..148	OK	2e-35	118.7	1..84	6..88	OK	4.3e-37	124.3	1..164	106..224	OK	1.6e-83	278.5	1..170	13..171	OK	2.1e-229	763.1	1..452
KL	Haemophilus parasuis SH0165	1.8e-164	547.4	1..323	32..349	OK	MISSING	MISSING	MISSING	MISSING	MISSING	MISSING	MISSING	MISSING	MISSING	MISSING	5.1e-174	579.1	23..339	1..289	OK	MISSING	MISSING	MISSING	MISSING	MISSING	5.5e-109	349.8	1..147	2..145	OK	4e-28	94.5	15..84	24..90	OK	5.4e-62	207	1..164	175..322	OK	6.4e-80	266.5	1..170	13..170	OK	8.5e-200	664.8	50..452
KL	Haemophilus somnus 129PT	1.8e-175	584	1..323	32..347	OK	MISSING	MISSING	MISSING	MISSING	MISSING	3.4e-117	382.8	1..196	8..203	OK	7.8e-176	585.2	1..339	17..325	OK	MISSING	MISSING	MISSING	MISSING	MISSING	3.3e-106	340.7	1..147	5..148	OK	5.8e-27	90.6	1..84	6..88	OK	5.4e-60	200.3	1..164	199..348	OK	2.2e-80	268.1	1..170	1..159	OK	2e-178	593.8	1..452
KL	Haemophilus somnus 2336	1.8e-175	584	1..323	32..347	OK	MISSING	MISSING	MISSING	MISSING	MISSING	1.7e-116	380.5	1..196	8..203	OK	9.7e-177	588.2	1..339	17..325	OK	MISSING	MISSING	MISSING	MISSING	MISSING	3.3e-106	340.7	1..147	5..148	OK	3.8e-27	91.2	1..84	6..88	OK	5.4e-60	200.3	1..164	173..322	OK	2.2e-80	268.1	1..170	13..171	OK	8.8e-228	757.7	1..452
KL	Helicobacter acinonychis str. Sheeba	4.7e-85	283.6	29..310	10..265	OK	MISSING	MISSING	MISSING	MISSING	MISSING	6.8e-95	308.3	1..196	9..204	OK	1.5e-142	474.6	9..339	17..309	OK	MISSING	MISSING	MISSING	MISSING	MISSING	3.4e-112	360.4	1..147	1..147	OK	1.8e-36	122.2	1..84	8..92	OK	2.3e-47	158.4	1..164	171..314	OK	8e-50	166.5	1..170	10..162	OK	1.1e-112	375.4	16..452
KL	Helicobacter hepaticus ATCC 51449	4e-51	168.1	30..182	1..134	?	MISSING	MISSING	MISSING	MISSING	MISSING	MISSING	MISSING	MISSING	MISSING	MISSING	7.4e-156	518.8	1..339	16..314	OK	MISSING	MISSING	MISSING	MISSING	MISSING	5.7e-85	270.8	1..147	1..145	OK	6.4e-26	87.2	1..83	7..86	OK	3.4e-36	121.3	1..164	167..310	OK	1.7e-56	188.8	1..170	10..162	OK	1.1e-119	398.7	16..452
NC_000915	Helicobacter pylori 26695	1e-83	279.1	31..310	12..265	OK	MISSING	MISSING	MISSING	MISSING	MISSING	3e-102	332.9	1..196	5..200	OK	4.6e-149	496.2	9..339	17..309	OK	MISSING	MISSING	MISSING	MISSING	MISSING	3.2e-113	363.7	1..147	1..147	OK	6.5e-36	120.3	1..84	8..92	OK	8e-49	163.2	1..164	173..316	OK	4.8e-54	180.6	1..170	10..162	OK	6.9e-114	179.4	16..452
NC_011333	Helicobacter pylori G27	2e-39	127.4	67..182	14..112	?	MISSING	MISSING	MISSING	MISSING	MISSING	5.9e-103	335.2	1..196	5..200	OK	1.7e-148	494.4	9..339	17..309	OK	MISSING	MISSING	MISSING	MISSING	MISSING	3.2e-113	363.7	1..147	1..147	OK	2.2e-37	125.3	1..84	8..92	OK	8.5e-50	166.5	1..164	173..316	OK	3.9e-53	177.6	1..170	10..162	OK	2.8e-112	374	16..452
NC_008086	Helicobacter pylori HPAG1	3.8e-81	270.6	31..310	12..265	OK	MISSING	MISSING	MISSING	MISSING	MISSING	3.9e-104	339.1	1..196	5..200	OK	3.7e-146	486.6	9..339	17..309	OK	MISSING	MISSING	MISSING	MISSING	MISSING	3.2e-113	363.7	1..147	1..147	OK	2.3e-36	121.9	1..84	8..92	OK	2.2e-49	165.1	1..164	173..316	OK	8.5e-54	179.8	1..170	10..162	OK	3.2e-111	370.5	16..452
NC_000921	Helicobacter pylori J99	2e-81	271.5	1..310	7..265	OK	MISSING	MISSING	MISSING	MISSING	MISSING	2.6e-103	336.4	1..196	5..200	OK	6.2e-141	469.2	9..339	17..309	OK	MISSING	MISSING	MISSING	MISSING	MISSING	3.2e-113	363.7	1..147	1..147	OK	5.1e-35	117.4	1..84	8..92	OK	8.9e-53	176.4	1..164	173..316	OK	2.6e-52	174.8	1..170	10..162	OK	1.4e-111	371.7	16..452
NC_011498	Helicobacter pylori P12	1.5e-50	166.1	1..182	7..144	?	MISSING	MISSING	MISSING	MISSING	MISSING	2.8e-101	329.6	1..196	5..200	OK	3e-149	496.8	18..339	25..309	OK	MISSING	MISSING	MISSING	MISSING	MISSING	3.2e-113	363.7	1..147	1..147	OK	1.1e-36	123	1..84	8..92	OK	1.9e-51	172	1..164	173..316	OK	1.5e-53	179	1..170	10..162	OK	3.8e-111	370.3	1..452
NC_010698	Helicobacter pylori Shi470	1e-80	269.2	31..310	12..265	OK	MISSING	MISSING	MISSING	MISSING	MISSING	9.6e-105	341.2	1..196	5..200	OK	5.7e-148	492.6	18..339	25..309	OK	MISSING	MISSING	MISSING	MISSING	MISSING	3.2e-113	363.7	1..147	1..147	OK	1.4e-32	109.3	1..84	8..92	OK	8.4e-49	163.2	1..164	173..316	OK	2.7e-51	171.4	1..170	10..162	OK	6.9e-109	362.8	1..452
KL	Klebsiella pneumoniae 342	7.3e-185	615.1	1..323	25..339	OK	MISSING	MISSING	MISSING	MISSING	MISSING	5.6e-134	438.9	1..196	8..204	OK	2.3e-187	623.5	1..339	17..326	OK	4.3e-101	336.9	1..246	19..246	OK	7.5e-91	290.1	1..147	5..148	OK	5.4e-44	147.2	1..84	14..96	OK	8e-73	243	1..164	161..306	OK	7.5e-83	276.3	1..170	13..171	OK	4.4e-235	782	1..452
NC_008530	Lactobacillus gasseri ATCC 33323	MISSING	MISSING	MISSING	MISSING	MISSING	MISSING	MISSING	MISSING	MISSING	MISSING	MISSING	MISSING	MISSING	MISSING	MISSING	MISSING	MISSING	MISSING	MISSING	MISSING	MISSING	MISSING	MISSING	MISSING	MISSING	MISSING	MISSING	MISSING	MISSING	MISSING	MISSING	MISSING	MISSING	MISSING	MISSING	MISSING	MISSING	MISSING	MISSING	MISSING	8.5e-07	16.5	1..23	18..40	MISSING	3.9e-89	297.1	1..452
KL	Lactobacillus johnsonii NCC 533	MISSING	MISSING	MISSING	MISSING	MISSING	MISSING	MISSING	MISSING	MISSING	MISSING	MISSING	MISSING	MISSING	MISSING	MISSING	MISSING	MISSING	MISSING	MISSING	MISSING	1.4e-17	51.7	1..136	15..138	?	MISSING	MISSING	MISSING	MISSING	MISSING	MISSING	MISSING	MISSING	MISSING	MISSING	MISSING	MISSING	MISSING	MISSING	MISSING	8.5e-07	16.5	1..23	18..40	MISSING	1.2e-88	295.6	1..452
KL	Lactobacillus plantarum WCFS1	1.1e-94	315.6	1..323	73..326	OK	MISSING	MISSING	MISSING	MISSING	MISSING	MISSING	MISSING	MISSING	MISSING	MISSING	4.7e-151	502.8	1..339	19..325	OK	4.1e-74	247.2	1..246	19..245	OK	MISSING	MISSING	MISSING	MISSING	MISSING	4e-46	154.3	1..84	14..96	OK	9e-15	45.1	23..164	126..245	?	2.8e-59	197.9	1..170	9..165	OK	3.9e-140	466.6	1..452
NC_010609	Lactobacillus reuteri JCM 1112 (kitasato)	3.4e-05	8.2	1..38	314..337	MISSING	MISSING	MISSING	MISSING	MISSING	MISSING	MISSING	MISSING	MISSING	MISSING	MISSING	2.3e-09	23.4	1..97	14..101	MISSING	6.8e-06	11.1	1..31	106..135	MISSING	MISSING	MISSING	MISSING	MISSING	MISSING	MISSING	MISSING	MISSING	MISSING	MISSING	8.2e-17	52.6	15..144	174..279	?	1.6e-05	11.8	1..18	13..30	MISSING	4.2e-129	429.9	1..452
NC_007930	Lactobacillus salivarius UCC118	MISSING	MISSING	MISSING	MISSING	MISSING	MISSING	MISSING	MISSING	MISSING	MISSING	MISSING	MISSING	MISSING	MISSING	MISSING	MISSING	MISSING	MISSING	MISSING	MISSING	1.5e-84	281.9	1..246	18..245	OK	MISSING	MISSING	MISSING	MISSING	MISSING	2e-47	158.6	1..84	13..95	OK	2.2e-07	18.2	97..164	204..243	MISSING	3.3e-06	14.3	1..16	707..722	MISSING	MISSING	MISSING	MISSING
NC_007929	"	6.2e-05	7.3	1..38	314..337	MISSING	MISSING	MISSING	MISSING	MISSING	MISSING	MISSING	MISSING	MISSING	MISSING	MISSING	MISSING	MISSING	MISSING	MISSING	MISSING	MISSING	MISSING	MISSING	MISSING	MISSING	MISSING	MISSING	MISSING	MISSING	MISSING	MISSING	MISSING	MISSING	MISSING	MISSING	3.8e-05	10	25..96	2..62	MISSING	2.4e-07	18.5	1..23	13..35	MISSING	1e-148	495.1	1..452
NC_012559	Laribacter hongkongensis HLHK9	1.6e-170	567.5	1..323	25..339	OK	MISSING	MISSING	MISSING	MISSING	MISSING	1.4e-28	86.7	1..196	3..199	OK	2e-170	567.2	1..339	17..326	OK	MISSING	MISSING	MISSING	MISSING	MISSING	1.7e-86	275.7	1..147	11..154	OK	4.2e-29	97.7	1..84	7..89	OK	3.2e-64	214.4	1..164	157..302	OK	4.5e-76	253.7	1..170	13..170	OK	1.7e-157	524.2	1..452
KL	Lawsonia intracellularis PHE/MN1-00	3.1e-91	304.1	31..323	15..268	OK	MISSING	MISSING	MISSING	MISSING	MISSING	MISSING	MISSING	MISSING	MISSING	MISSING	MISSING	MISSING	MISSING	MISSING	MISSING	MISSING	MISSING	MISSING	MISSING	MISSING	MISSING	MISSING	MISSING	MISSING	MISSING	MISSING	MISSING	MISSING	MISSING	MISSING	4.5e-69	230.5	1..164	151..296	OK	1.4e-10	30.5	8..170	23..168	?	1.2e-126	421.8	1..452
NC_009494	Legionella pneumophila str. Corby	2.1e-102	341.3	24..323	8..269	OK	MISSING	MISSING	MISSING	MISSING	MISSING	8.1e-98	318	1..196	12..205	OK	9.1e-156	518.5	1..339	23..330	OK	MISSING	MISSING	MISSING	MISSING	MISSING	1.6e-78	249.5	1..146	2..145	OK	7.5e-19	63.7	1..84	7..89	OK	4.9e-54	180.5	1..164	174..319	OK	7.1e-78	259.7	1..170	15..172	OK	1.9e-157	524.1	1..452
KL	Legionella pneumophila str. Lens	1.5e-102	341.7	24..323	8..269	OK	MISSING	MISSING	MISSING	MISSING	MISSING	1.2e-99	324.2	10..196	19..205	OK	6.1e-157	522.4	1..339	23..330	OK	MISSING	MISSING	MISSING	MISSING	MISSING	1.2e-78	250	1..146	2..145	OK	9.4e-18	60	1..84	7..89	OK	1.7e-53	178.8	1..164	157..302	OK	7.1e-78	259.7	1..170	15..172	OK	1.5e-158	527.8	1..452
KL	Legionella pneumophila str. Paris	2.1e-102	341.3	24..323	8..269	OK	MISSING	MISSING	MISSING	MISSING	MISSING	2.9e-96	312.9	1..196	12..205	OK	2.8e-156	520.2	1..339	23..330	OK	MISSING	MISSING	MISSING	MISSING	MISSING	1.6e-78	249.5	1..146	2..145	OK	3.6e-19	64.7	1..84	7..89	OK	4.9e-54	180.5	1..164	157..302	OK	7.1e-78	259.7	1..170	15..172	OK	3.8e-157	523.1	1..452
KL	Legionella pneumophila subsp. pneumophila str. Philadelphia 1	2.1e-102	341.3	24..323	8..269	OK	MISSING	MISSING	MISSING	MISSING	MISSING	4.3e-98	319	1..196	12..205	OK	3.9e-156	519.7	1..339	23..330	OK	MISSING	MISSING	MISSING	MISSING	MISSING	1.2e-78	250	1..146	2..145	OK	3.5e-19	64.8	1..84	7..89	OK	4.9e-54	180.5	1..164	193..338	OK	7.1e-78	259.7	1..170	15..172	OK	3.8e-157	523.1	1..452
NC_006087	Leifsonia xyli subsp. xyli str. CTCB07	MISSING	MISSING	MISSING	MISSING	MISSING	MISSING	MISSING	MISSING	MISSING	MISSING	MISSING	MISSING	MISSING	MISSING	MISSING	1.6e-128	428	1..339	20..324	OK	MISSING	MISSING	MISSING	MISSING	MISSING	3.3e-65	205.7	1..141	5..143	OK	1.4e-32	109.3	1..84	10..91	OK	2.8e-18	57.9	1..164	163..304	OK	7.8e-50	166.6	1..170	6..156	OK	1.4e-106	355.1	1..452
KL	Leptospira borgpetersenii serovar Hardjo-bovis JB197	8.7e-83	276.1	23..323	16..278	OK	MISSING	MISSING	MISSING	MISSING	MISSING	MISSING	MISSING	MISSING	MISSING	MISSING	1.1e-139	465.1	9..339	27..327	OK	6.7e-12	31.9	200..246	186..231	MISSING	MISSING	MISSING	MISSING	MISSING	MISSING	2.3e-33	111.9	1..84	14..95	OK	4.2e-13	39	1..164	112..238	?	3.2e-17	55.1	1..170	11..178	OK	1.2e-94	315.5	1..452
NC_008509	Leptospira borgpetersenii serovar Hardjo-bovis L550	MISSING	MISSING	MISSING	MISSING	MISSING	MISSING	MISSING	MISSING	MISSING	MISSING	MISSING	MISSING	MISSING	MISSING	MISSING	MISSING	MISSING	MISSING	MISSING	MISSING	MISSING	MISSING	MISSING	MISSING	MISSING	MISSING	MISSING	MISSING	MISSING	MISSING	MISSING	MISSING	MISSING	MISSING	MISSING	MISSING	MISSING	MISSING	MISSING	MISSING	3.2e-17	55.1	1..170	11..178	OK	MISSING	MISSING	MISSING
NC_008508	"	8.7e-83	276.1	23..323	16..278	OK	MISSING	MISSING	MISSING	MISSING	MISSING	MISSING	MISSING	MISSING	MISSING	MISSING	1.1e-139	465.1	9..339	27..327	OK	1.5e-10	27.3	200..246	186..231	MISSING	MISSING	MISSING	MISSING	MISSING	MISSING	2.3e-33	111.9	1..84	14..95	OK	4.2e-13	39	1..164	112..238	?	2.2e-09	26.1	1..19	49..67	MISSING	1.2e-94	315.5	1..452
KL	Leptospira interrogans serovar Copenhageni str. Fiocruz L1-130	9.2e-82	272.7	23..323	18..280	OK	MISSING	MISSING	MISSING	MISSING	MISSING	MISSING	MISSING	MISSING	MISSING	MISSING	1.8e-140	467.7	1..339	20..325	OK	3.2e-13	36.5	200..246	186..231	MISSING	MISSING	MISSING	MISSING	MISSING	MISSING	4e-37	124.4	1..84	37..118	OK	2.2e-15	47.3	1..164	135..261	?	3.3e-12	36.6	1..73	11..85	?	1.2e-103	345.3	1..452
KL	Leptospira interrogans serovar Lai str. 56601	9.2e-82	272.7	23..323	18..280	OK	MISSING	MISSING	MISSING	MISSING	MISSING	MISSING	MISSING	MISSING	MISSING	MISSING	1.8e-140	467.7	1..339	20..325	OK	3.2e-13	36.5	200..246	186..231	MISSING	MISSING	MISSING	MISSING	MISSING	MISSING	4e-37	124.4	1..84	37..118	OK	2.2e-15	47.3	1..164	135..261	?	3.3e-12	36.6	1..73	11..85	?	2.9e-102	340.8	1..452
NC_011660	Listeria monocytogenes HCC23	8.3e-124	412.3	1..317	104..350	OK	MISSING	MISSING	MISSING	MISSING	MISSING	5.4e-05	7.8	1..21	9..29	MISSING	6.3e-128	426	1..339	21..325	OK	7.4e-97	322.8	1..246	18..244	OK	MISSING	MISSING	MISSING	MISSING	MISSING	4.9e-48	160.6	1..84	6..88	OK	6.9e-50	166.8	1..164	161..305	OK	7.4e-72	239.7	1..170	1..156	OK	2.1e-152	507.4	1..452
KL	Mannheimia succiniciproducens MBEL55E	4.2e-176	586	1..323	54..369	OK	MISSING	MISSING	MISSING	MISSING	MISSING	4.4e-115	375.7	1..196	8..203	OK	3.4e-175	583	1..339	17..325	OK	MISSING	MISSING	MISSING	MISSING	MISSING	7.4e-104	332.9	1..147	5..148	OK	8.8e-33	109.9	1..84	191..273	OK	4.2e-65	217.3	1..164	174..323	OK	9.7e-80	265.9	1..170	13..171	OK	7.5e-226	751.3	1..452
KL	Mesoplasma florum L1	MISSING	MISSING	MISSING	MISSING	MISSING	MISSING	MISSING	MISSING	MISSING	MISSING	MISSING	MISSING	MISSING	MISSING	MISSING	MISSING	MISSING	MISSING	MISSING	MISSING	MISSING	MISSING	MISSING	MISSING	MISSING	MISSING	MISSING	MISSING	MISSING	MISSING	MISSING	MISSING	MISSING	MISSING	MISSING	5.6e-05	9.4	142..164	36..58	MISSING	1.3e-06	15.8	1..18	48..65	MISSING	MISSING	MISSING	MISSING
NC_011887	Methylobacterium nodulans ORS 2060	MISSING	MISSING	MISSING	MISSING	MISSING	MISSING	MISSING	MISSING	MISSING	MISSING	MISSING	MISSING	MISSING	MISSING	MISSING	MISSING	MISSING	MISSING	MISSING	MISSING	MISSING	MISSING	MISSING	MISSING	MISSING	MISSING	MISSING	MISSING	MISSING	MISSING	MISSING	MISSING	MISSING	MISSING	MISSING	2e-09	25.6	27..120	151..234	MISSING	MISSING	MISSING	MISSING	MISSING	MISSING	MISSING	MISSING	MISSING
NC_011892	"	MISSING	MISSING	MISSING	MISSING	MISSING	MISSING	MISSING	MISSING	MISSING	MISSING	MISSING	MISSING	MISSING	MISSING	MISSING	MISSING	MISSING	MISSING	MISSING	MISSING	MISSING	MISSING	MISSING	MISSING	MISSING	MISSING	MISSING	MISSING	MISSING	MISSING	3.7e-15	50.4	12..84	22..94	?	3.6e-08	21.1	15..120	117..215	MISSING	MISSING	MISSING	MISSING	MISSING	MISSING	MISSING	MISSING	MISSING
NC_011894	"	5.2e-108	359.9	1..323	16..289	OK	MISSING	MISSING	MISSING	MISSING	MISSING	1e-79	257.5	1..196	12..207	OK	5.9e-154	512.5	1..339	21..335	OK	MISSING	MISSING	MISSING	MISSING	MISSING	1.5e-71	226.6	1..141	2..138	OK	6.7e-42	140.2	1..84	12..94	OK	8.1e-22	70.8	23..164	142..248	OK	3.2e-64	214.4	1..170	30..186	OK	9.5e-122	405.5	1..452
KL	Methylobacterium radiotolerans JCM 2831	1.1e-102	342.2	26..323	20..281	OK	MISSING	MISSING	MISSING	MISSING	MISSING	1.3e-99	324	1..196	7..198	OK	1.7e-154	514.3	1..339	25..339	OK	MISSING	MISSING	MISSING	MISSING	MISSING	6.6e-69	217.9	1..147	3..146	OK	3.1e-47	157.9	1..84	10..92	OK	2.7e-22	72.5	25..164	129..233	OK	8.6e-65	216.3	1..170	33..189	OK	4.2e-128	426.6	1..452
KL	Mycobacterium avium 104	3.3e-142	473.5	1..323	33..346	OK	MISSING	MISSING	MISSING	MISSING	MISSING	MISSING	MISSING	MISSING	MISSING	MISSING	3e-140	466.9	1..339	15..319	OK	MISSING	MISSING	MISSING	MISSING	MISSING	4.9e-94	300.6	1..142	1..139	OK	4.1e-31	104.4	1..84	35..117	OK	1.1e-33	112.9	1..164	161..318	OK	3.6e-69	230.8	1..170	11..167	OK	1.3e-178	594.4	1..452
KL	Mycobacterium bovis AF2122/97	MISSING	MISSING	MISSING	MISSING	MISSING	MISSING	MISSING	MISSING	MISSING	MISSING	MISSING	MISSING	MISSING	MISSING	MISSING	6.6e-142	472.5	1..339	22..326	OK	MISSING	MISSING	MISSING	MISSING	MISSING	1.3e-104	335.4	1..147	4..147	OK	1.5e-27	92.6	1..84	16..98	OK	5.1e-34	114.1	1..164	161..315	OK	1.5e-68	228.7	1..170	11..167	OK	3.5e-177	589.6	1..452
KL	Mycobacterium bovis BCG str. Pasteur 1173P2	MISSING	MISSING	MISSING	MISSING	MISSING	MISSING	MISSING	MISSING	MISSING	MISSING	MISSING	MISSING	MISSING	MISSING	MISSING	6.6e-142	472.5	1..339	22..326	OK	MISSING	MISSING	MISSING	MISSING	MISSING	1.3e-104	335.4	1..147	4..147	OK	1.5e-27	92.6	1..84	16..98	OK	5.1e-34	114.1	1..164	161..315	OK	1.5e-68	228.7	1..170	11..167	OK	3.5e-177	589.6	1..452
NC_012207	Mycobacterium bovis BCG str. Tokyo 172	MISSING	MISSING	MISSING	MISSING	MISSING	MISSING	MISSING	MISSING	MISSING	MISSING	MISSING	MISSING	MISSING	MISSING	MISSING	6.6e-142	472.5	1..339	22..326	OK	MISSING	MISSING	MISSING	MISSING	MISSING	1.3e-104	335.4	1..147	4..147	OK	9e-26	86.7	1..84	1..83	OK	5.1e-34	114.1	1..164	161..315	OK	1.5e-68	228.7	1..170	11..167	OK	3.5e-177	589.6	1..452
NC_011896	Mycobacterium leprae Br4923	MISSING	MISSING	MISSING	MISSING	MISSING	MISSING	MISSING	MISSING	MISSING	MISSING	MISSING	MISSING	MISSING	MISSING	MISSING	8.1e-136	452.2	1..339	22..326	OK	MISSING	MISSING	MISSING	MISSING	MISSING	7.7e-95	303.2	1..147	2..145	OK	2e-28	95.5	1..84	16..98	OK	2.2e-29	98.4	1..164	161..315	OK	9.6e-65	216.1	1..170	11..167	OK	6.3e-182	605.4	1..452
NC_002677	Mycobacterium leprae TN	MISSING	MISSING	MISSING	MISSING	MISSING	MISSING	MISSING	MISSING	MISSING	MISSING	MISSING	MISSING	MISSING	MISSING	MISSING	8.1e-136	452.2	1..339	22..326	OK	MISSING	MISSING	MISSING	MISSING	MISSING	7.7e-95	303.2	1..147	2..145	OK	2e-28	95.5	1..84	16..98	OK	2.2e-29	98.4	1..164	161..315	OK	9.6e-65	216.1	1..170	11..167	OK	6.3e-182	605.4	1..452
NC_008596	Mycobacterium smegmatis str. MC2 155	7.3e-151	502.2	1..323	32..345	OK	MISSING	MISSING	MISSING	MISSING	MISSING	1.1e-88	287.6	1..196	3..198	OK	3.3e-138	640.2	1..339	15..319	OK	MISSING	MISSING	MISSING	MISSING	MISSING	3.5e-80	255	1..142	4..142	OK	7.6e-31	103.5	1..84	17..99	OK	9.9e-31	103.1	1..164	161..316	OK	1.2e-65	219.1	1..170	11..167	OK	3.7e-171	569.6	1..452
NC_002755	Mycobacterium tuberculosis CDC1551	MISSING	MISSING	MISSING	MISSING	MISSING	MISSING	MISSING	MISSING	MISSING	MISSING	MISSING	MISSING	MISSING	MISSING	MISSING	6.6e-142	472.5	1..339	22..326	OK	MISSING	MISSING	MISSING	MISSING	MISSING	1.3e-104	335.4	1..147	4..147	OK	1.5e-27	92.6	1..84	10..92	OK	5.1e-34	114.1	1..164	161..315	OK	1.5e-68	228.7	1..170	11..167	OK	3.5e-177	589.6	1..452
NC_009565	Mycobacterium tuberculosis F11	MISSING	MISSING	MISSING	MISSING	MISSING	MISSING	MISSING	MISSING	MISSING	MISSING	MISSING	MISSING	MISSING	MISSING	MISSING	6.6e-142	472.5	1..339	22..326	OK	MISSING	MISSING	MISSING	MISSING	MISSING	1.3e-104	335.4	1..147	4..147	OK	1.5e-27	92.6	1..84	10..92	OK	5.1e-34	114.1	1..164	161..315	OK	1.5e-68	228.7	1..170	11..167	OK	3.5e-177	589.6	1..452
NC_009525	Mycobacterium tuberculosis H37Ra	MISSING	MISSING	MISSING	MISSING	MISSING	MISSING	MISSING	MISSING	MISSING	MISSING	MISSING	MISSING	MISSING	MISSING	MISSING	6.6e-142	472.5	1..339	22..326	OK	MISSING	MISSING	MISSING	MISSING	MISSING	1.3e-104	335.4	1..147	4..147	OK	1.5e-27	92.6	1..84	10..92	OK	5.1e-34	114.1	1..164	161..315	OK	1.5e-68	228.7	1..170	11..167	OK	3.5e-177	589.6	1..452
NC_000962	Mycobacterium tuberculosis H37Rv	MISSING	MISSING	MISSING	MISSING	MISSING	MISSING	MISSING	MISSING	MISSING	MISSING	MISSING	MISSING	MISSING	MISSING	MISSING	6.6e-142	472.5	1..339	22..326	OK	MISSING	MISSING	MISSING	MISSING	MISSING	1.3e-104	335.4	1..147	4..147	OK	1.5e-27	92.6	1..84	10..92	OK	5.1e-34	114.1	1..164	161..315	OK	1.5e-68	228.7	1..170	11..167	OK	3.5e-177	589.6	1..452
NC_008611	Mycobacterium ulcerans Agy99	MISSING	MISSING	MISSING	MISSING	MISSING	MISSING	MISSING	MISSING	MISSING	MISSING	2.4e-05	9	1..29	168..195	MISSING	1.6e-138	461.2	1..339	22..326	OK	MISSING	MISSING	MISSING	MISSING	MISSING	1.2e-93	299.3	1..144	6..146	OK	2.3e-29	98.6	1..84	18..100	OK	1.1e-34	116.3	1..164	161..315	OK	1.9e-65	218.4	1..170	11..167	OK	1.4e-176	587.6	1..452
KL	Mycoplasma agalactiae PG2	MISSING	MISSING	MISSING	MISSING	MISSING	MISSING	MISSING	MISSING	MISSING	MISSING	MISSING	MISSING	MISSING	MISSING	MISSING	MISSING	MISSING	MISSING	MISSING	MISSING	MISSING	MISSING	MISSING	MISSING	MISSING	MISSING	MISSING	MISSING	MISSING	MISSING	MISSING	MISSING	MISSING	MISSING	MISSING	MISSING	MISSING	MISSING	MISSING	MISSING	3.2e-06	14.4	1..21	14..33	MISSING	MISSING	MISSING	MISSING
KL	Mycoplasma arthritidis 158L3-1	MISSING	MISSING	MISSING	MISSING	MISSING	MISSING	MISSING	MISSING	MISSING	MISSING	MISSING	MISSING	MISSING	MISSING	MISSING	MISSING	MISSING	MISSING	MISSING	MISSING	MISSING	MISSING	MISSING	MISSING	MISSING	MISSING	MISSING	MISSING	MISSING	MISSING	MISSING	MISSING	MISSING	MISSING	MISSING	MISSING	MISSING	MISSING	MISSING	MISSING	1.1e-07	19.8	1..21	414..434	MISSING	MISSING	MISSING	MISSING
KL	Mycoplasma capricolum subsp. capricolum ATCC 27343	MISSING	MISSING	MISSING	MISSING	MISSING	MISSING	MISSING	MISSING	MISSING	MISSING	MISSING	MISSING	MISSING	MISSING	MISSING	MISSING	MISSING	MISSING	MISSING	MISSING	MISSING	MISSING	MISSING	MISSING	MISSING	MISSING	MISSING	MISSING	MISSING	MISSING	MISSING	MISSING	MISSING	MISSING	MISSING	MISSING	MISSING	MISSING	MISSING	MISSING	5.8e-07	17.1	1..21	361..381	MISSING	MISSING	MISSING	MISSING
KL	Mycoplasma gallisepticum R	MISSING	MISSING	MISSING	MISSING	MISSING	MISSING	MISSING	MISSING	MISSING	MISSING	9.3e-05	7	179..196	98..115	MISSING	MISSING	MISSING	MISSING	MISSING	MISSING	MISSING	MISSING	MISSING	MISSING	MISSING	MISSING	MISSING	MISSING	MISSING	MISSING	MISSING	MISSING	MISSING	MISSING	MISSING	MISSING	MISSING	MISSING	MISSING	MISSING	1.2e-07	19.6	1..21	18..38	MISSING	MISSING	MISSING	MISSING
NC_000908	Mycoplasma genitalium G37	MISSING	MISSING	MISSING	MISSING	MISSING	MISSING	MISSING	MISSING	MISSING	MISSING	MISSING	MISSING	MISSING	MISSING	MISSING	MISSING	MISSING	MISSING	MISSING	MISSING	MISSING	MISSING	MISSING	MISSING	MISSING	MISSING	MISSING	MISSING	MISSING	MISSING	MISSING	MISSING	MISSING	MISSING	MISSING	MISSING	MISSING	MISSING	MISSING	MISSING	1e-06	16.2	1..17	47..63	MISSING	MISSING	MISSING	MISSING
KL	Mycoplasma hyopneumoniae 232	MISSING	MISSING	MISSING	MISSING	MISSING	MISSING	MISSING	MISSING	MISSING	MISSING	MISSING	MISSING	MISSING	MISSING	MISSING	MISSING	MISSING	MISSING	MISSING	MISSING	MISSING	MISSING	MISSING	MISSING	MISSING	MISSING	MISSING	MISSING	MISSING	MISSING	MISSING	MISSING	MISSING	MISSING	MISSING	MISSING	MISSING	MISSING	MISSING	MISSING	2.3e-07	18.6	1..21	14..34	MISSING	MISSING	MISSING	MISSING
KL	Mycoplasma hyopneumoniae 7448	MISSING	MISSING	MISSING	MISSING	MISSING	MISSING	MISSING	MISSING	MISSING	MISSING	MISSING	MISSING	MISSING	MISSING	MISSING	MISSING	MISSING	MISSING	MISSING	MISSING	MISSING	MISSING	MISSING	MISSING	MISSING	MISSING	MISSING	MISSING	MISSING	MISSING	MISSING	MISSING	MISSING	MISSING	MISSING	MISSING	MISSING	MISSING	MISSING	MISSING	2.3e-07	18.6	1..21	14..34	MISSING	MISSING	MISSING	MISSING
KL	Mycoplasma hyopneumoniae J	MISSING	MISSING	MISSING	MISSING	MISSING	MISSING	MISSING	MISSING	MISSING	MISSING	MISSING	MISSING	MISSING	MISSING	MISSING	MISSING	MISSING	MISSING	MISSING	MISSING	MISSING	MISSING	MISSING	MISSING	MISSING	MISSING	MISSING	MISSING	MISSING	MISSING	MISSING	MISSING	MISSING	MISSING	MISSING	MISSING	MISSING	MISSING	MISSING	MISSING	2.3e-07	18.6	1..21	14..34	MISSING	MISSING	MISSING	MISSING
KL	Mycoplasma mobile 163K	MISSING	MISSING	MISSING	MISSING	MISSING	MISSING	MISSING	MISSING	MISSING	MISSING	MISSING	MISSING	MISSING	MISSING	MISSING	MISSING	MISSING	MISSING	MISSING	MISSING	MISSING	MISSING	MISSING	MISSING	MISSING	MISSING	MISSING	MISSING	MISSING	MISSING	MISSING	MISSING	MISSING	MISSING	MISSING	MISSING	MISSING	MISSING	MISSING	MISSING	2.7e-08	22.1	1..21	173..193	MISSING	MISSING	MISSING	MISSING
KL	Mycoplasma mycoides subsp. mycoides SC str. PG1	2.3e-132	440.7	1..323	2..273	OK	MISSING	MISSING	MISSING	MISSING	MISSING	MISSING	MISSING	MISSING	MISSING	MISSING	MISSING	MISSING	MISSING	MISSING	MISSING	MISSING	MISSING	MISSING	MISSING	MISSING	MISSING	MISSING	MISSING	MISSING	MISSING	MISSING	MISSING	MISSING	MISSING	MISSING	MISSING	MISSING	MISSING	MISSING	MISSING	5.8e-07	17.1	1..21	378..398	MISSING	3.4e-111	370.4	1..452
NC_004432	Mycoplasma penetrans HF-2	MISSING	MISSING	MISSING	MISSING	MISSING	MISSING	MISSING	MISSING	MISSING	MISSING	MISSING	MISSING	MISSING	MISSING	MISSING	MISSING	MISSING	MISSING	MISSING	MISSING	MISSING	MISSING	MISSING	MISSING	MISSING	MISSING	MISSING	MISSING	MISSING	MISSING	MISSING	MISSING	MISSING	MISSING	MISSING	4.4e-05	9.8	59..98	21..57	MISSING	5.5e-06	13.5	1..21	367..387	MISSING	MISSING	MISSING	MISSING
NC_000912	Mycoplasma pneumoniae M129	MISSING	MISSING	MISSING	MISSING	MISSING	MISSING	MISSING	MISSING	MISSING	MISSING	MISSING	MISSING	MISSING	MISSING	MISSING	MISSING	MISSING	MISSING	MISSING	MISSING	MISSING	MISSING	MISSING	MISSING	MISSING	MISSING	MISSING	MISSING	MISSING	MISSING	MISSING	MISSING	MISSING	MISSING	MISSING	MISSING	MISSING	MISSING	MISSING	MISSING	1.5e-06	15.6	1..21	381..401	MISSING	MISSING	MISSING	MISSING
KL	Mycoplasma pulmonis UAB CTIP	MISSING	MISSING	MISSING	MISSING	MISSING	MISSING	MISSING	MISSING	MISSING	MISSING	MISSING	MISSING	MISSING	MISSING	MISSING	MISSING	MISSING	MISSING	MISSING	MISSING	MISSING	MISSING	MISSING	MISSING	MISSING	MISSING	MISSING	MISSING	MISSING	MISSING	MISSING	MISSING	MISSING	MISSING	MISSING	MISSING	MISSING	MISSING	MISSING	MISSING	7.5e-08	20.4	1..21	15..35	MISSING	MISSING	MISSING	MISSING
KL	Mycoplasma synoviae 53	MISSING	MISSING	MISSING	MISSING	MISSING	MISSING	MISSING	MISSING	MISSING	MISSING	MISSING	MISSING	MISSING	MISSING	MISSING	MISSING	MISSING	MISSING	MISSING	MISSING	MISSING	MISSING	MISSING	MISSING	MISSING	MISSING	MISSING	MISSING	MISSING	MISSING	MISSING	MISSING	MISSING	MISSING	MISSING	MISSING	MISSING	MISSING	MISSING	MISSING	7.7e-09	24.1	1..21	15..35	MISSING	MISSING	MISSING	MISSING
NC_002946	Neisseria gonorrhoeae FA 1090	2.3e-157	523.8	1..323	27..337	OK	MISSING	MISSING	MISSING	MISSING	MISSING	3e-101	329.5	1..196	8..201	OK	1.4e-182	607.6	1..339	17..325	OK	7.8e-77	256.3	1..246	19..245	OK	MISSING	MISSING	MISSING	MISSING	MISSING	4.8e-31	104.2	1..84	9..91	OK	4e-71	237.3	1..164	156..303	OK	9.5e-69	229.4	1..170	14..169	OK	1.6e-150	501.1	1..452
NC_011035	Neisseria gonorrhoeae NCCP11945	2.3e-157	523.8	1..323	27..337	OK	MISSING	MISSING	MISSING	MISSING	MISSING	9e-101	327.9	1..196	8..201	OK	1.4e-182	607.6	1..339	17..325	OK	7.8e-77	256.3	1..246	19..245	OK	MISSING	MISSING	MISSING	MISSING	MISSING	4.8e-31	104.2	1..84	19..101	OK	4e-71	237.3	1..164	156..303	OK	9.5e-69	229.4	1..170	15..170	OK	1.6e-150	501.1	1..452
NC_010120	Neisseria meningitidis 053442	1.4e-159	531.2	1..323	27..337	OK	MISSING	MISSING	MISSING	MISSING	MISSING	2.7e-103	336.4	1..196	8..201	OK	1.9e-182	607.2	1..339	17..325	OK	4.2e-78	260.5	1..246	30..256	OK	MISSING	MISSING	MISSING	MISSING	MISSING	6.5e-32	107.1	1..84	9..91	OK	8.7e-72	239.5	1..164	156..303	OK	5.2e-67	223.6	1..170	14..169	OK	2.3e-153	510.5	1..452
NC_008767	Neisseria meningitidis FAM18	3.1e-159	530	1..323	27..337	OK	MISSING	MISSING	MISSING	MISSING	MISSING	5.6e-103	335.3	1..196	29..222	OK	6.5e-181	602	1..339	17..325	OK	4.2e-78	260.5	1..246	30..256	OK	MISSING	MISSING	MISSING	MISSING	MISSING	2e-32	108.7	1..84	9..91	OK	8.7e-72	239.5	1..164	156..303	OK	1e-66	222.7	1..170	15..170	OK	5.5e-153	509.3	1..452
NC_003112	Neisseria meningitidis MC58	3.3e-160	533.3	1..323	27..337	OK	MISSING	MISSING	MISSING	MISSING	MISSING	2.2e-103	336.7	1..196	8..201	OK	6.5e-181	602	1..339	17..325	OK	5.1e-78	260.2	1..246	19..245	OK	MISSING	MISSING	MISSING	MISSING	MISSING	2e-32	108.7	1..84	9..91	OK	5.3e-71	236.9	1..164	156..303	OK	5.2e-67	223.6	1..170	14..169	OK	2.9e-153	510.2	1..452
NC_003116	Neisseria meningitidis Z2491	1.1e-159	531.5	1..323	27..337	OK	MISSING	MISSING	MISSING	MISSING	MISSING	2.2e-103	336.7	1..196	8..201	OK	1.9e-182	607.2	1..339	17..325	OK	1.6e-77	258.5	1..246	30..256	OK	MISSING	MISSING	MISSING	MISSING	MISSING	2e-32	108.7	1..84	11..93	OK	8.7e-72	239.5	1..164	156..303	OK	5.2e-67	223.6	1..170	14..169	OK	5.5e-153	509.3	1..452
KL	Onion yellows phytoplasma OY-M	MISSING	MISSING	MISSING	MISSING	MISSING	MISSING	MISSING	MISSING	MISSING	MISSING	MISSING	MISSING	MISSING	MISSING	MISSING	MISSING	MISSING	MISSING	MISSING	MISSING	MISSING	MISSING	MISSING	MISSING	MISSING	MISSING	MISSING	MISSING	MISSING	MISSING	MISSING	MISSING	MISSING	MISSING	MISSING	MISSING	MISSING	MISSING	MISSING	MISSING	7.3e-09	24.1	1..21	157..177	MISSING	MISSING	MISSING	MISSING
NC_009488	Orientia tsutsugamushi str. Boryong	MISSING	MISSING	MISSING	MISSING	MISSING	MISSING	MISSING	MISSING	MISSING	MISSING	MISSING	MISSING	MISSING	MISSING	MISSING	MISSING	MISSING	MISSING	MISSING	MISSING	MISSING	MISSING	MISSING	MISSING	MISSING	MISSING	MISSING	MISSING	MISSING	MISSING	MISSING	MISSING	MISSING	MISSING	MISSING	MISSING	MISSING	MISSING	MISSING	MISSING	6.4e-05	9.5	1..18	52..69	MISSING	1.5e-117	391.5	1..452
NC_010793	Orientia tsutsugamushi str. Ikeda	MISSING	MISSING	MISSING	MISSING	MISSING	MISSING	MISSING	MISSING	MISSING	MISSING	MISSING	MISSING	MISSING	MISSING	MISSING	MISSING	MISSING	MISSING	MISSING	MISSING	MISSING	MISSING	MISSING	MISSING	MISSING	MISSING	MISSING	MISSING	MISSING	MISSING	MISSING	MISSING	MISSING	MISSING	MISSING	MISSING	MISSING	MISSING	MISSING	MISSING	6.4e-05	9.5	1..18	52..69	MISSING	5.1e-122	406.4	1..452
KL	Parabacteroides distasonis ATCC 8503	4.9e-86	286.9	30..323	13..265	OK	MISSING	MISSING	MISSING	MISSING	MISSING	1e-23	70.4	1..196	10..210	OK	7.5e-102	339.4	1..339	8..314	OK	MISSING	MISSING	MISSING	MISSING	MISSING	1.6e-66	210	1..139	2..135	OK	1.8e-34	115.5	1..84	6..87	OK	9.7e-08	19.5	93..164	174..217	MISSING	1e-57	192.7	1..170	10..170	OK	4.4e-46	154.1	93..289
KL	Pasteurella multocida subsp. multocida str. Pm70	3e-176	586.5	1..323	32..347	OK	MISSING	MISSING	MISSING	MISSING	MISSING	1.8e-112	367	1..196	8..203	OK	1.5e-177	590.9	1..339	17..325	OK	MISSING	MISSING	MISSING	MISSING	MISSING	4.4e-106	340.2	1..147	5..148	OK	3.6e-28	94.6	13..84	22..90	OK	3.3e-72	240.9	1..164	171..320	OK	8.6e-82	272.8	1..170	13..171	OK	2.3e-240	799.5	1..452
NC_011143	Phenylobacterium zucineum HLK1	MISSING	MISSING	MISSING	MISSING	MISSING	MISSING	MISSING	MISSING	MISSING	MISSING	MISSING	MISSING	MISSING	MISSING	MISSING	MISSING	MISSING	MISSING	MISSING	MISSING	MISSING	MISSING	MISSING	MISSING	MISSING	MISSING	MISSING	MISSING	MISSING	MISSING	MISSING	MISSING	MISSING	MISSING	MISSING	7.5e-05	9	31..67	18..53	MISSING	2.8e-07	18.3	1..21	363..383	MISSING	MISSING	MISSING	MISSING
NC_011144	"	1.4e-84	282	1..323	3..284	OK	MISSING	MISSING	MISSING	MISSING	MISSING	1.5e-91	297.1	1..196	3..194	OK	6.7e-157	522.3	1..339	18..333	OK	MISSING	MISSING	MISSING	MISSING	MISSING	3.9e-70	221.9	1..147	3..145	OK	2.7e-42	141.6	1..84	14..96	OK	1.3e-19	62.8	28..164	134..235	OK	2.6e-68	228	1..170	23..179	OK	8.3e-137	455.5	1..452
KL	Photorhabdus luminescens subsp. laumondii TTO1	3.4e-171	569.7	1..323	25..339	OK	MISSING	MISSING	MISSING	MISSING	MISSING	8.7e-112	364.7	1..196	5..200	OK	7.1e-186	618.5	1..339	17..327	OK	MISSING	MISSING	MISSING	MISSING	MISSING	1.8e-97	311.9	1..147	5..148	OK	7.4e-34	113.5	1..84	6..88	OK	1.4e-68	228.9	1..164	161..306	OK	2.3e-83	277.9	1..170	13..171	OK	4.1e-221	735.6	1..452
KL	Polynucleobacter necessarius subsp. necessarius STIR1	3.3e-153	510	1..323	41..360	OK	MISSING	MISSING	MISSING	MISSING	MISSING	MISSING	MISSING	MISSING	MISSING	MISSING	2.7e-171	570.1	1..339	18..326	OK	MISSING	MISSING	MISSING	MISSING	MISSING	7.2e-93	296.8	1..147	5..149	OK	1.6e-24	82.5	1..84	24..106	OK	7.2e-58	193.3	1..164	181..331	OK	1.2e-72	242.4	1..170	1..158	OK	7.2e-139	462.4	1..452
NC_010729	Porphyromonas gingivalis ATCC 33277	1.6e-86	288.4	30..323	17..272	OK	MISSING	MISSING	MISSING	MISSING	MISSING	MISSING	MISSING	MISSING	MISSING	MISSING	1.1e-107	358.7	19..339	4..295	OK	MISSING	MISSING	MISSING	MISSING	MISSING	1.8e-54	170.3	1..144	2..141	OK	4e-32	107.8	1..84	6..87	OK	3.9e-07	17.3	93..164	175..218	MISSING	4.8e-58	193.9	1..170	11..171	OK	4e-43	144.3	1..272
NC_002950	Porphyromonas gingivalis W83	1.6e-86	288.5	30..323	17..272	OK	MISSING	MISSING	MISSING	MISSING	MISSING	MISSING	MISSING	MISSING	MISSING	MISSING	3.2e-108	360.6	1..339	9..314	OK	MISSING	MISSING	MISSING	MISSING	MISSING	3.9e-58	182.4	1..144	2..141	OK	7.7e-31	103.5	1..84	6..87	OK	3.9e-07	17.3	93..164	175..218	MISSING	4.8e-58	193.9	1..170	11..171	OK	4e-43	144.3	1..272
NC_006085	Propionibacterium acnes KPA171202	MISSING	MISSING	MISSING	MISSING	MISSING	MISSING	MISSING	MISSING	MISSING	MISSING	2.9e-74	239.3	10..196	14..199	OK	7.4e-117	389.2	1..339	16..319	OK	MISSING	MISSING	MISSING	MISSING	MISSING	2.8e-72	229	1..142	3..141	OK	7.2e-30	100.3	1..83	5..84	OK	2e-07	18.4	82..164	224.293	MISSING	6.2e-48	160.3	1..170	8..163	OK	8.7e-113	375.7	1..452
NC_010554	Proteus mirabilis HI4320	7.9e-178	591.8	1..323	25..339	OK	MISSING	MISSING	MISSING	MISSING	MISSING	1.8e-133	437.2	1..196	8..203	OK	1.7e-184	613.9	1..339	17..327	OK	MISSING	MISSING	MISSING	MISSING	MISSING	1.3e-92	295.9	1..145	5..146	OK	5e-36	120.7	1..84	6..88	OK	1.9e-71	238.4	1..164	161..306	OK	1.3e-81	272.1	1..170	13..171	OK	1.4e-225	750.4	1..452
KL	Pseudomonas stutzeri A1501	3.2e-145	483.5	1..323	26..342	OK	MISSING	MISSING	MISSING	MISSING	MISSING	2e-116	380.2	1..196	18..213	OK	5.8e-181	602.2	1..339	17..324	OK	MISSING	MISSING	MISSING	MISSING	MISSING	3.6e-89	284.6	1..147	2..146	OK	3.8e-38	127.8	1..84	12..93	OK	8.3e-74	246.2	1..164	159..304	OK	3.3e-65	217.6	18..170	1..141	OK	5e-177	589.1	1..452
KL	Renibacterium salmoninarum ATCC 33209	MISSING	MISSING	MISSING	MISSING	MISSING	MISSING	MISSING	MISSING	MISSING	MISSING	8.1e-49	154.3	1..196	8..202	OK	1.5e-134	448	6..339	2..302	OK	MISSING	MISSING	MISSING	MISSING	MISSING	9.3e-77	243.7	1..142	6..143	OK	9.1e-34	113.2	1..84	7..90	OK	6.4e-13	38.4	22..164	64..167	?	2.8e-45	151.5	1..170	16..174	OK	7.8e-75	249.6	160..452
KL	Rhizobium etli CFN 42	2.2e-156	520.5	1..323	25..339	OK	MISSING	MISSING	MISSING	MISSING	MISSING	4.7e-81	262	1..196	10..203	OK	1.6e-160	534.3	1..339	26..342	OK	MISSING	MISSING	MISSING	MISSING	MISSING	7.3e-76	240.8	1..147	3..145	OK	1.2e-38	129.5	1..84	14..98	OK	1.7e-19	62.3	25..164	131..235	OK	4.3e-67	223.9	1..170	31..187	OK	2e-122	407.7	1..452
KL	Rhizobium etli CIAT 652	1.1e-151	505	1..323	25..339	OK	MISSING	MISSING	MISSING	MISSING	MISSING	1.4e-83	270.5	1..196	10..203	OK	1.9e-159	530.7	1..339	26..341	OK	MISSING	MISSING	MISSING	MISSING	MISSING	8.7e-76	240.5	1..147	3..145	OK	4.5e-39	130.9	1..84	14..98	OK	3.8e-18	57.4	25..164	131..235	OK	1.8e-68	228.5	1..170	31..187	OK	2.8e-122	407.2	1..452
KL	Rhizobium leguminosarum bv. trifolii WSM2304	1.9e-99	331.4	29..323	25..281	OK	MISSING	MISSING	MISSING	MISSING	MISSING	4.4e-81	262.1	1..196	10..203	OK	3.8e-161	536.4	1..339	26..341	OK	MISSING	MISSING	MISSING	MISSING	MISSING	3.3e-78	248.5	1..144	3..143	OK	2.2e-37	125.2	1..84	14..98	OK	4.6e-21	68.1	25..164	131..235	OK	2.2e-66	221.6	1..170	31..187	OK	2.9e-122	407.2	1..452
KL	Rhizobium leguminosarum bv. viciae 3841	3.3e-152	506.7	1..323	25..339	OK	MISSING	MISSING	MISSING	MISSING	MISSING	6e-81	261.7	1..196	10..203	OK	2.4e-161	537	1..339	26..341	OK	MISSING	MISSING	MISSING	MISSING	MISSING	1.4e-77	246.5	1..147	3..145	OK	2e-42	142	1..84	8..90	OK	4.1e-28	93.8	22..164	120..226	OK	1.5e-65	218.8	1..170	20..176	OK	3.8e-120	400.2	1..452
NC_000914	Rhizobium sp. NGR234	MISSING	MISSING	MISSING	MISSING	MISSING	MISSING	MISSING	MISSING	MISSING	MISSING	MISSING	MISSING	MISSING	MISSING	MISSING	MISSING	MISSING	MISSING	MISSING	MISSING	MISSING	MISSING	MISSING	MISSING	MISSING	MISSING	MISSING	MISSING	MISSING	MISSING	MISSING	MISSING	MISSING	MISSING	MISSING	3.5e-07	17.5	52..120	163..221	MISSING	MISSING	MISSING	MISSING	MISSING	MISSING	MISSING	MISSING	MISSING
NC_012586	"	MISSING	MISSING	MISSING	MISSING	MISSING	MISSING	MISSING	MISSING	MISSING	MISSING	MISSING	MISSING	MISSING	MISSING	MISSING	4.8e-05	8.1	80..100	85..105	MISSING	MISSING	MISSING	MISSING	MISSING	MISSING	5.7e-77	244.4	1..147	2..145	OK	5.3e-34	114	1..84	18..105	OK	2e-15	47.5	1..164	117..236	OK	4.5e-07	17.5	1..34	22..57	MISSING	MISSING	MISSING	MISSING
NC_012587	"	1.8e-98	328.2	1..323	6..279	OK	MISSING	MISSING	MISSING	MISSING	MISSING	1.9e-91	296.7	1..196	10..203	OK	3.4e-164	546.5	1..339	25..340	OK	MISSING	MISSING	MISSING	MISSING	MISSING	7.4e-71	224.3	1..147	3..146	OK	4.5e-37	124.2	1..84	14..98	OK	5.2e-25	82.4	25..164	131..235	OK	7.8e-67	223.1	1..170	31..187	OK	9e-123	408.9	1..452
NC_009881	Rickettsia akari str. Hartford	3.2e-128	427	1..323	2..273	OK	MISSING	MISSING	MISSING	MISSING	MISSING	MISSING	MISSING	MISSING	MISSING	MISSING	MISSING	MISSING	MISSING	MISSING	MISSING	MISSING	MISSING	MISSING	MISSING	MISSING	MISSING	MISSING	MISSING	MISSING	MISSING	MISSING	MISSING	MISSING	MISSING	MISSING	MISSING	MISSING	MISSING	MISSING	MISSING	9.4e-06	12.6	1..19	54..72	MISSING	2.7e-116	387.4	1..452
NC_007940	Rickettsia bellii RML369-C	6.5e-123	409.3	1..323	2..273	OK	MISSING	MISSING	MISSING	MISSING	MISSING	MISSING	MISSING	MISSING	MISSING	MISSING	MISSING	MISSING	MISSING	MISSING	MISSING	MISSING	MISSING	MISSING	MISSING	MISSING	MISSING	MISSING	MISSING	MISSING	MISSING	MISSING	MISSING	MISSING	MISSING	MISSING	2.2e-05	10.9	20..87	3..67	MISSING	9.4e-06	12.6	1..19	54..72	MISSING	2.5e-117	390.8	1..452
NC_009879	Rickettsia canadensis str. McKiel	5e-126	419.7	1..323	2..273	OK	MISSING	MISSING	MISSING	MISSING	MISSING	MISSING	MISSING	MISSING	MISSING	MISSING	MISSING	MISSING	MISSING	MISSING	MISSING	MISSING	MISSING	MISSING	MISSING	MISSING	MISSING	MISSING	MISSING	MISSING	MISSING	MISSING	MISSING	MISSING	MISSING	MISSING	MISSING	MISSING	MISSING	MISSING	MISSING	1.9e-05	11.5	1..19	54..72	MISSING	3.1e-113	377.2	1..452
NC_003103	Rickettsia conorii str. Malish 7	3.6e-129	430.1	1..323	2..273	OK	MISSING	MISSING	MISSING	MISSING	MISSING	MISSING	MISSING	MISSING	MISSING	MISSING	MISSING	MISSING	MISSING	MISSING	MISSING	MISSING	MISSING	MISSING	MISSING	MISSING	MISSING	MISSING	MISSING	MISSING	MISSING	MISSING	MISSING	MISSING	MISSING	MISSING	MISSING	MISSING	MISSING	MISSING	MISSING	9.4e-06	12.6	1..19	54..72	MISSING	6.3e-113	376.2	1..452
KL	Rickettsia felis URRWXCal2	2.4e-128	427.4	1..323	2..273	OK	MISSING	MISSING	MISSING	MISSING	MISSING	MISSING	MISSING	MISSING	MISSING	MISSING	MISSING	MISSING	MISSING	MISSING	MISSING	MISSING	MISSING	MISSING	MISSING	MISSING	MISSING	MISSING	MISSING	MISSING	MISSING	MISSING	MISSING	MISSING	MISSING	MISSING	MISSING	MISSING	MISSING	MISSING	MISSING	9.4e-06	12.6	1..19	66..84	MISSING	1.5e-117	391.5	1..452
KL	Rickettsia massiliae MTU5	3.7e-129	430.1	1..323	3..274	OK	MISSING	MISSING	MISSING	MISSING	MISSING	MISSING	MISSING	MISSING	MISSING	MISSING	MISSING	MISSING	MISSING	MISSING	MISSING	MISSING	MISSING	MISSING	MISSING	MISSING	MISSING	MISSING	MISSING	MISSING	MISSING	MISSING	MISSING	MISSING	MISSING	MISSING	MISSING	MISSING	MISSING	MISSING	MISSING	9.4e-06	12.6	1..19	61..79	MISSING	7.7e-113	375.9	1..452
NC_000963	Rickettsia prowazekii str. Madrid E	1.5e-135	451.3	1..323	2..273	OK	MISSING	MISSING	MISSING	MISSING	MISSING	MISSING	MISSING	MISSING	MISSING	MISSING	MISSING	MISSING	MISSING	MISSING	MISSING	MISSING	MISSING	MISSING	MISSING	MISSING	MISSING	MISSING	MISSING	MISSING	MISSING	MISSING	MISSING	MISSING	MISSING	MISSING	MISSING	MISSING	MISSING	MISSING	MISSING	7.9e-05	9.2	1..13	41..53	MISSING	1.8e-113	378	1..452
NC_009882	Rickettsia rickettsii str. 'Sheila Smith'	3.3e-127	423.6	1..323	2..273	OK	MISSING	MISSING	MISSING	MISSING	MISSING	MISSING	MISSING	MISSING	MISSING	MISSING	MISSING	MISSING	MISSING	MISSING	MISSING	MISSING	MISSING	MISSING	MISSING	MISSING	MISSING	MISSING	MISSING	MISSING	MISSING	MISSING	MISSING	MISSING	MISSING	MISSING	MISSING	MISSING	MISSING	MISSING	MISSING	9.4e-06	12.6	1..19	54..72	MISSING	2e-112	374.5	1..452
NC_010263	Rickettsia rickettsii str. Iowa	3.3e-127	423.6	1..323	2..273	OK	MISSING	MISSING	MISSING	MISSING	MISSING	MISSING	MISSING	MISSING	MISSING	MISSING	MISSING	MISSING	MISSING	MISSING	MISSING	MISSING	MISSING	MISSING	MISSING	MISSING	MISSING	MISSING	MISSING	MISSING	MISSING	MISSING	MISSING	MISSING	MISSING	MISSING	MISSING	MISSING	MISSING	MISSING	MISSING	9.4e-06	12.6	1..19	54..72	MISSING	2e-112	374.5	1..452
KL	Rickettsia typhi str. Wilmington	2.3e-132	440.7	1..323	2..273	OK	MISSING	MISSING	MISSING	MISSING	MISSING	MISSING	MISSING	MISSING	MISSING	MISSING	MISSING	MISSING	MISSING	MISSING	MISSING	MISSING	MISSING	MISSING	MISSING	MISSING	MISSING	MISSING	MISSING	MISSING	MISSING	MISSING	MISSING	MISSING	MISSING	MISSING	MISSING	MISSING	MISSING	MISSING	MISSING	9.4e-06	12.6	1..19	53..71	MISSING	3.4e-111	370.4	1..452
KL	Salmonella enterica subsp. arizonae serovar 62:z4,z23:--	4.3e-188	625.9	1..323	25..339	OK	MISSING	MISSING	MISSING	MISSING	MISSING	8.7e-142	465	1..196	8..203	OK	2.7e-182	606.6	1..339	17..326	OK	2.3e-112	374.3	1..246	29..256	OK	MISSING	MISSING	MISSING	MISSING	MISSING	1.5e-29	99.2	1..84	7..89	OK	9.8e-72	239.4	1..164	161..306	OK	9.3e-84	279.3	1..170	13..171	OK	6.3e-226	751.6	1..452
KL	Salmonella enterica subsp. enterica serovar Choleraesuis str. SC-B67	5.5e-188	625.5	1..323	25..339	OK	MISSING	MISSING	MISSING	MISSING	MISSING	2.6e-141	463.4	1..196	8..203	OK	2.1e-183	610.3	1..339	17..326	OK	2.7e-112	374.1	1..246	18..245	OK	MISSING	MISSING	MISSING	MISSING	MISSING	2.8e-41	138.2	1..84	12..94	OK	9.8e-72	239.4	1..164	161..306	OK	9.3e-84	279.3	1..170	13..171	OK	2e-227	756.5	1..452
NC_006511	Salmonella enterica subsp. enterica serovar Paratyphi A str. ATCC 9150	6.1e-188	625.4	1..323	25..339	OK	MISSING	MISSING	MISSING	MISSING	MISSING	1.2e-141	464.6	1..196	8..203	OK	2.1e-183	610.3	1..339	17..326	OK	2.6e-119	397.4	1..246	18..245	OK	MISSING	MISSING	MISSING	MISSING	MISSING	5.4e-29	97.4	1..84	6..88	OK	9.8e-72	239.4	1..164	161..306	OK	9.3e-84	279.3	1..170	13..171	OK	7.1e-226	751.4	1..452
NC_010102	Salmonella enterica subsp. enterica serovar Paratyphi B str. SPB7	7e-188	625.2	1..323	25..339	OK	MISSING	MISSING	MISSING	MISSING	MISSING	2.8e-142	466.7	1..196	8..203	OK	2.1e-183	610.3	1..339	17..326	OK	1.6e-113	378.1	1..246	18..245	OK	MISSING	MISSING	MISSING	MISSING	MISSING	2.8e-41	138.2	1..84	12..94	OK	9.8e-72	239.4	1..164	161..306	OK	3.1e-70	234.3	1..170	11..169	OK	2e-227	756.5	1..452
NC_012125	Salmonella enterica subsp. enterica serovar Paratyphi C strain RKS4594	5.5e-188	625.5	1..323	25..339	OK	MISSING	MISSING	MISSING	MISSING	MISSING	2.6e-141	463.4	1..196	8..203	OK	2.1e-183	610.3	1..339	17..326	OK	2.7e-112	374.1	1..246	9..236	OK	MISSING	MISSING	MISSING	MISSING	MISSING	2.1e-29	98.7	14..84	1..70	OK	4.9e-32	107.5	1..164	107..224	OK	9.3e-84	279.3	1..170	13..171	OK	2e-227	756.5	1..452
NC_003198	Salmonella enterica subsp. enterica serovar Typhi str. CT18	5.5e-188	625.5	1..323	25..339	OK	MISSING	MISSING	MISSING	MISSING	MISSING	MISSING	MISSING	MISSING	MISSING	MISSING	2.1e-183	610.3	1..339	17..326	OK	4.5e-120	399.9	1..246	18..245	OK	MISSING	MISSING	MISSING	MISSING	MISSING	5.4e-29	97.4	1..84	6..88	OK	9.8e-72	239.4	1..164	161..306	OK	9.3e-84	279.3	1..170	13..171	OK	6.3e-226	751.6	1..452
NC_004631	Salmonella enterica subsp. enterica serovar Typhi str. Ty2	5.5e-188	625.5	1..323	25..339	OK	MISSING	MISSING	MISSING	MISSING	MISSING	6.1e-141	462.2	1..196	8..203	OK	2.1e-183	610.3	1..339	17..326	OK	4.5e-120	399.9	1..246	18..245	OK	MISSING	MISSING	MISSING	MISSING	MISSING	5.4e-29	97.4	1..84	6..88	OK	9.8e-72	239.4	1..164	161..306	OK	3.1e-70	234.3	1..170	11..169	OK	6.3e-226	751.6	1..452
NC_003197	Salmonella typhimurium LT2	7e-188	625.2	1..323	25..339	OK	MISSING	MISSING	MISSING	MISSING	MISSING	2.8e-142	466.7	1..196	8..203	OK	1e-182	608	1..339	17..326	OK	1.2e-113	378.5	1..246	18..245	OK	MISSING	MISSING	MISSING	MISSING	MISSING	2.8e-41	138.2	1..84	12..94	OK	9.8e-72	239.4	1..164	161..306	OK	9.3e-84	279.3	1..170	13..171	OK	1.1e-226	754	1..452
NC_010658	Shigella boydii CDC 3083-94	2.5e-190	633.3	1..323	25..339	OK	MISSING	MISSING	MISSING	MISSING	MISSING	5.9e-147	482.3	1..196	8..203	OK	1.9e-184	613.8	1..339	17..326	OK	7.2e-118	392.6	1..246	18..245	OK	MISSING	MISSING	MISSING	MISSING	MISSING	5.6e-44	147.1	1..84	12..94	OK	2.1e-71	238.3	1..164	161..306	OK	1e-84	282.5	1..170	13..171	OK	5.5e-231	768.4	1..452
NC_007606	Shigella dysenteriae Sd197	2.5e-190	633.3	1..323	25..339	OK	MISSING	MISSING	MISSING	MISSING	MISSING	7.8e-146	478.5	1..196	8..203	OK	1.1e-186	621.3	1..339	17..326	OK	5.9e-119	396.2	1..246	18..245	OK	MISSING	MISSING	MISSING	MISSING	MISSING	5.6e-44	147.1	1..84	21..103	OK	5.2e-71	236.9	1..164	161..306	OK	1e-84	282.5	1..170	13..171	OK	6.8e-231	768.1	1..452
NC_004741	Shigella flexneri 2a str. 2457T	3e-191	636.3	1..323	25..339	OK	MISSING	MISSING	MISSING	MISSING	MISSING	5.9e-147	482.3	1..196	8..203	OK	5.9e-185	615.4	1..339	17..326	OK	4.7e-119	396.5	1..246	18..245	OK	MISSING	MISSING	MISSING	MISSING	MISSING	5.6e-44	147.1	1..84	12..94	OK	2.1e-71	238.3	1..164	161..306	OK	1e-84	282.5	1..170	13..171	OK	9e-230	764.3	1..452
NC_004337	Shigella flexneri 2a str. 301	3e-191	636.3	1..323	25..339	OK	MISSING	MISSING	MISSING	MISSING	MISSING	5.9e-147	482.3	1..196	8..203	OK	5.9e-185	615.4	1..339	17..326	OK	4.7e-119	396.5	1..246	18..245	OK	MISSING	MISSING	MISSING	MISSING	MISSING	5.6e-44	147.1	1..84	12..94	OK	2.1e-71	238.3	1..164	161..306	OK	1e-84	282.5	1..170	13..171	OK	9e-230	764.3	1..452
NC_008258	Shigella flexneri 5 str. 8401	3e-191	636.3	1..323	25..339	OK	MISSING	MISSING	MISSING	MISSING	MISSING	5.9e-147	482.3	1..196	8..203	OK	1.5e-184	614.1	1..339	17..326	OK	4.7e-119	396.5	1..246	18..245	OK	MISSING	MISSING	MISSING	MISSING	MISSING	3.9e-32	107.8	1..84	6..88	OK	2.1e-71	238.3	1..164	227..372	OK	1e-84	282.5	1..170	13..171	OK	9e-230	764.3	1..452
NC_007384	Shigella sonnei Ss046	1.4e-191	637.4	1..323	25..339	OK	MISSING	MISSING	MISSING	MISSING	MISSING	5.9e-147	482.3	1..196	8..203	OK	1.2e-186	621	1..339	17..326	OK	6e-120	399.5	1..246	18..245	OK	MISSING	MISSING	MISSING	MISSING	MISSING	5.6e-44	147.1	1..84	12..94	OK	2.1e-71	238.3	1..164	161..306	OK	1e-84	282.5	1..170	13..171	OK	5.5e-231	768.4	1..452
KL	Sodalis glossinidius str. 'morsitans'	1.4e-172	574.3	1..323	25..338	OK	MISSING	MISSING	MISSING	MISSING	MISSING	MISSING	MISSING	MISSING	MISSING	MISSING	7.4e-175	581.9	1..339	17..326	OK	MISSING	MISSING	MISSING	MISSING	MISSING	8.1e-95	303.2	1..147	5..148	OK	2.1e-32	108.7	1..84	6..88	OK	8.5e-69	229.6	1..164	161..306	OK	2.7e-82	274.4	1..170	13..171	OK	2.3e-206	686.6	1..452
KL	Staphylococcus aureus RF122	1.9e-126	421.1	1..323	103..356	OK	MISSING	MISSING	MISSING	MISSING	MISSING	MISSING	MISSING	MISSING	MISSING	MISSING	6.7e-122	406	1..339	16..317	OK	7.4e-49	160.1	27..246	32..234	OK	MISSING	MISSING	MISSING	MISSING	MISSING	1.1e-45	152.8	1..84	5..87	OK	1.9e-70	235.1	1..164	161..306	OK	1.4e-62	208.9	1..170	14..169	OK	3.5e-192	639.4	1..452
NC_002951	Staphylococcus aureus subsp. aureus COL	2.3e-128	427.4	1..323	103..356	OK	MISSING	MISSING	MISSING	MISSING	MISSING	MISSING	MISSING	MISSING	MISSING	MISSING	3.2e-123	410.4	1..339	16..317	OK	1.7e-48	158.8	1..246	14..234	OK	MISSING	MISSING	MISSING	MISSING	MISSING	8.3e-45	149.9	1..84	5..87	OK	1.5e-69	232.1	1..164	161..306	OK	1.6e-61	205.5	1..170	14..169	OK	4.6e-192	639.1	1..452
KL	Staphylococcus aureus subsp. aureus JH1	2.3e-128	427.4	1..323	103..356	OK	MISSING	MISSING	MISSING	MISSING	MISSING	MISSING	MISSING	MISSING	MISSING	MISSING	4.9e-122	406.4	1..339	16..317	OK	5.5e-48	157.1	1..246	14..234	OK	MISSING	MISSING	MISSING	MISSING	MISSING	1.1e-45	152.8	1..84	5..87	OK	1.5e-69	232.1	1..164	161..306	OK	1.4e-62	208.9	1..170	14..169	OK	4.2e-185	615.9	1..452
KL	Staphylococcus aureus subsp. aureus JH9	2.3e-128	427.4	1..323	103..356	OK	MISSING	MISSING	MISSING	MISSING	MISSING	MISSING	MISSING	MISSING	MISSING	MISSING	4.9e-122	406.4	1..339	16..317	OK	5.5e-48	157.1	1..246	14..234	OK	MISSING	MISSING	MISSING	MISSING	MISSING	1.1e-45	152.8	1..84	5..87	OK	1.5e-69	232.1	1..164	161..306	OK	1.4e-62	208.9	1..170	14..169	OK	4.2e-185	615.9	1..452
NC_002952	Staphylococcus aureus subsp. aureus MRSA252	2.2e-128	427.6	1..323	103..356	OK	MISSING	MISSING	MISSING	MISSING	MISSING	MISSING	MISSING	MISSING	MISSING	MISSING	4.1e-123	410	1..339	16..317	OK	6.5e-51	167.2	27..246	32..234	OK	MISSING	MISSING	MISSING	MISSING	MISSING	1.6e-45	152.2	1..84	5..87	OK	1.5e-69	232.1	1..164	161..306	OK	3.7e-62	207.5	1..170	14..169	OK	6.8e-190	631.9	1..452
NC_002953	Staphylococcus aureus subsp. aureus MSSA476	2.3e-128	427.4	1..323	103..356	OK	MISSING	MISSING	MISSING	MISSING	MISSING	MISSING	MISSING	MISSING	MISSING	MISSING	3.5e-123	410.3	1..339	16..317	OK	6.4e-48	156.8	1..246	14..234	OK	MISSING	MISSING	MISSING	MISSING	MISSING	1.6e-45	152.2	1..84	5..87	OK	1.5e-69	232.1	1..164	161..306	OK	8.4e-63	209.7	1..170	14..169	OK	2.3e-193	643.4	1..452
NC_003923	Staphylococcus aureus subsp. aureus MW2	2.3e-128	427.4	1..323	103..356	OK	MISSING	MISSING	MISSING	MISSING	MISSING	MISSING	MISSING	MISSING	MISSING	MISSING	3.5e-123	410.3	1..339	16..317	OK	6.4e-48	156.8	1..246	14..234	OK	MISSING	MISSING	MISSING	MISSING	MISSING	1.6e-45	152.2	1..84	5..87	OK	1.5e-69	232.1	1..164	161..306	OK	8.4e-63	209.7	1..170	14..169	OK	2.3e-193	643.4	1..452
NC_009782	Staphylococcus aureus subsp. aureus Mu3	2.3e-128	427.4	1..323	103..356	OK	MISSING	MISSING	MISSING	MISSING	MISSING	MISSING	MISSING	MISSING	MISSING	MISSING	4.9e-122	406.4	1..339	16..317	OK	5.5e-48	157.1	1..246	14..234	OK	MISSING	MISSING	MISSING	MISSING	MISSING	1.1e-45	152.8	1..84	5..87	OK	1.5e-69	232.1	1..164	161..306	OK	1.4e-62	208.9	1..170	14..169	OK	4.4e-186	619.2	1..452
NC_002758	Staphylococcus aureus subsp. aureus Mu50	2.3e-128	427.4	1..323	103..356	OK	MISSING	MISSING	MISSING	MISSING	MISSING	MISSING	MISSING	MISSING	MISSING	MISSING	4.9e-122	406.4	1..339	16..317	OK	5.5e-48	157.1	1..246	14..234	OK	MISSING	MISSING	MISSING	MISSING	MISSING	1.1e-45	152.8	1..84	5..87	OK	1.5e-69	232.1	1..164	161..306	OK	1.4e-62	208.9	1..170	14..169	OK	4.4e-186	619.2	1..452
NC_002745	Staphylococcus aureus subsp. aureus N315	2.3e-128	427.4	1..323	103..356	OK	MISSING	MISSING	MISSING	MISSING	MISSING	MISSING	MISSING	MISSING	MISSING	MISSING	4.9e-122	406.4	1..339	16..317	OK	5.5e-48	157.1	1..246	14..234	OK	MISSING	MISSING	MISSING	MISSING	MISSING	1.1e-45	152.8	1..84	5..87	OK	1.5e-69	232.1	1..164	161..306	OK	1.4e-62	208.9	1..170	14..169	OK	4.4e-186	619.2	1..452
NC_007795	Staphylococcus aureus subsp. aureus NCTC 8325	2.3e-128	427.4	1..323	103..356	OK	MISSING	MISSING	MISSING	MISSING	MISSING	MISSING	MISSING	MISSING	MISSING	MISSING	3.3e-122	407	1..339	16..317	OK	1.7e-48	158.8	1..246	14..234	OK	MISSING	MISSING	MISSING	MISSING	MISSING	8.3e-45	149.9	1..84	5..87	OK	1.5e-69	232.1	1..164	161..306	OK	1.6e-61	205.5	1..170	14..169	OK	2.3e-193	643.4	1..452
NC_007793	Staphylococcus aureus subsp. aureus USA300_FPR3757	2.3e-128	427.4	1..323	103..356	OK	MISSING	MISSING	MISSING	MISSING	MISSING	MISSING	MISSING	MISSING	MISSING	MISSING	3.2e-123	410.4	1..339	16..317	OK	1.7e-48	158.8	1..246	14..234	OK	MISSING	MISSING	MISSING	MISSING	MISSING	8.3e-45	149.9	1..84	5..87	OK	1.5e-69	232.1	1..164	161..306	OK	1.6e-61	205.5	1..170	14..169	OK	2.3e-193	643.4	1..452
NC_010079	Staphylococcus aureus subsp. aureus USA300_TCH1516	2.3e-128	427.4	1..323	103..356	OK	MISSING	MISSING	MISSING	MISSING	MISSING	MISSING	MISSING	MISSING	MISSING	MISSING	3.2e-123	410.4	1..339	16..317	OK	1.7e-48	158.8	1..246	14..234	OK	MISSING	MISSING	MISSING	MISSING	MISSING	8.3e-45	149.9	1..84	5..87	OK	1.5e-69	232.1	1..164	161..306	OK	1.6e-61	205.5	1..170	14..169	OK	2.3e-193	643.4	1..452
NC_004461	Staphylococcus epidermidis ATCC 12228	5.8e-130	432.8	1..323	103..356	OK	MISSING	MISSING	MISSING	MISSING	MISSING	MISSING	MISSING	MISSING	MISSING	MISSING	5.6e-125	416.2	1..339	16..317	OK	2.4e-49	161.8	1..246	9..232	OK	MISSING	MISSING	MISSING	MISSING	MISSING	3.4e-41	137.9	1..84	8..90	OK	3e-64	214.5	1..164	161..306	OK	6.2e-57	190.2	1..170	14..168	OK	2.1e-161	537.2	1..452
NC_002976	Staphylococcus epidermidis RP62A	5.8e-130	432.8	1..323	103..356	OK	MISSING	MISSING	MISSING	MISSING	MISSING	MISSING	MISSING	MISSING	MISSING	MISSING	5.6e-125	416.2	1..339	16..317	OK	2.4e-49	161.8	1..246	9..232	OK	MISSING	MISSING	MISSING	MISSING	MISSING	3.4e-41	137.9	1..84	8..90	OK	3e-64	214.5	1..164	161..306	OK	6.2e-57	190.2	1..170	14..168	OK	6.4e-160	532.3	1..452
NC_007168	Staphylococcus haemolyticus JCSC1435	3.5e-131	436.8	1..323	103..356	OK	MISSING	MISSING	MISSING	MISSING	MISSING	1.9e-34	106.2	1..177	6..182	OK	8.9e-103	342.5	1..339	16..317	OK	8.2e-47	153	14..246	21..234	OK	MISSING	MISSING	MISSING	MISSING	MISSING	3e-38	128.1	1..84	5..87	OK	5.4e-62	207	1..164	161..306	OK	1.3e-52	175.8	1..170	16..170	OK	3.3e-161	536.6	1..452
NC_007350	Staphylococcus saprophyticus subsp. saprophyticus ATCC 15305	1.9e-129	431	1..323	103..356	OK	MISSING	MISSING	MISSING	MISSING	MISSING	6.6e-32	97.8	11..130	16..134	?	3.3e-105	350.5	1..339	16..317	OK	8.4e-45	146	27..246	32..234	OK	MISSING	MISSING	MISSING	MISSING	MISSING	1.2e-39	132.8	1..84	5..87	OK	6.3e-60	200.1	1..164	161..306	OK	6e-51	170.3	1..170	14..168	OK	3.1e-153	510.1	1..452
NC_004116	Streptococcus agalactiae 2603V/R	4.9e-39	126	1..323	35..329	OK	MISSING	MISSING	MISSING	MISSING	MISSING	1.2e-43	137	1..196	3..196	OK	1.7e-155	517.6	1..339	16..324	OK	1.8e-36	117.2	1..246	3..218	OK	MISSING	MISSING	MISSING	MISSING	MISSING	3.4e-47	157.8	1..84	13..95	OK	7e-09	23.7	32..164	136..245	MISSING	9.3e-61	202.9	1..170	9..166	OK	4.6e-137	456.4	1..452
NC_007432	Streptococcus agalactiae A909	4.9e-39	126	1..323	35..329	OK	MISSING	MISSING	MISSING	MISSING	MISSING	5.8e-44	138	1..196	3..196	OK	1.7e-155	517.6	1..339	16..324	OK	1.8e-36	117.2	1..246	3..218	OK	MISSING	MISSING	MISSING	MISSING	MISSING	3.4e-47	157.8	1..84	13..95	OK	7e-09	23.7	32..164	136..245	MISSING	9.3e-61	202.9	1..170	9..166	OK	4.6e-137	456.4	1..452
NC_004368	Streptococcus agalactiae NEM316	4.4e-40	129.7	1..323	35..329	OK	MISSING	MISSING	MISSING	MISSING	MISSING	1.7e-42	133.2	1..196	3..196	OK	4.3e-155	516.3	1..339	16..324	OK	1.8e-36	117.2	1..246	3..218	OK	MISSING	MISSING	MISSING	MISSING	MISSING	3.4e-47	157.8	1..84	13..95	OK	7e-09	23.7	32..164	136..245	MISSING	9.3e-61	202.9	1..170	9..166	OK	4.3e-135	449.8	1..452
NC_012471	Streptococcus equi subsp. equi 4047	3.4e-89	297.3	32..316	19..250	OK	MISSING	MISSING	MISSING	MISSING	MISSING	1.1e-36	113.7	1..196	20..213	OK	1.1e-126	421.9	1..339	18..323	OK	3.7e-43	140.4	1..246	3..218	OK	MISSING	MISSING	MISSING	MISSING	MISSING	7.8e-45	150	1..84	14..96	OK	1.2e-16	51.9	1..164	115..246	OK	4.3e-55	184.1	1..170	9..161	OK	5.3e-139	462.8	1..452
NC_012470	Streptococcus equi subsp. zooepidemicus	3.6e-89	297.3	32..316	19..250	OK	MISSING	MISSING	MISSING	MISSING	MISSING	3.9e-38	118.6	1..196	20..213	OK	1.9e-126	421.1	1..339	18..323	OK	2.6e-43	140.9	1..246	3..218	OK	MISSING	MISSING	MISSING	MISSING	MISSING	4.6e-46	154.1	1..84	14..96	OK	1.2e-14	44.7	1..164	115..246	OK	3.5e-56	187.7	1..170	9..161	OK	1e-137	458.6	1..452
KL	Streptococcus equi subsp. zooepidemicus MGCS10565	5.1e-90	300.1	32..316	19..250	OK	MISSING	MISSING	MISSING	MISSING	MISSING	3.1e-37	115.6	1..196	3..196	OK	1.6e-128	428	1..339	26..331	OK	5.2e-43	139.8	1..246	3..218	OK	MISSING	MISSING	MISSING	MISSING	MISSING	4.6e-46	154.1	1..84	14..96	OK	1.2e-14	44.7	1..164	115..246	OK	2.7e-55	184.7	1..170	9..161	OK	2.4e-137	457.3	1..452
NC_009785	Streptococcus gordonii str. Challis substr. CH1	4.5e-40	129.6	17..262	34..275	?	MISSING	MISSING	MISSING	MISSING	MISSING	MISSING	MISSING	MISSING	MISSING	MISSING	3.7e-162	539.7	1..339	16..324	OK	4.4e-40	129.7	1..246	3..218	OK	MISSING	MISSING	MISSING	MISSING	MISSING	2.6e-41	138.3	1..84	12..94	OK	7.9e-05	8.9	1..39	111..138	MISSING	1.2e-59	199.2	1..170	9..159	OK	6.5e-137	455.9	1..452
NC_004350	Streptococcus mutans UA159	2.1e-37	120.3	1..214	35..226	?	MISSING	MISSING	MISSING	MISSING	MISSING	MISSING	MISSING	MISSING	MISSING	MISSING	4.2e-164	546.2	1..339	16..324	OK	3.7e-44	143.8	1..246	3..218	OK	MISSING	MISSING	MISSING	MISSING	MISSING	1.3e-39	132.7	1..84	12..94	OK	3.8e-11	31.9	1..164	111..240	?	2.7e-66	221.3	1..170	9..158	OK	4.6e-134	446.4	1..452
NC_011072	Streptococcus pneumoniae G54	7.6e-39	125.4	1..213	18..225	?	MISSING	MISSING	MISSING	MISSING	MISSING	1.3e-30	93.4	1..196	7..201	OK	2.8e-165	550.1	1..339	16..324	OK	1.1e-37	121.3	1..246	3..218	OK	MISSING	MISSING	MISSING	MISSING	MISSING	6.9e-39	130.2	1..84	12..94	OK	7.9e-14	41.7	21..164	120..237	?	5.9e-67	223.5	1..170	9..158	OK	6.1e-140	465.9	1..452
NC_002737	Streptococcus pyogenes M1 GAS	3.5e-88	294	32..317	18..250	OK	MISSING	MISSING	MISSING	MISSING	MISSING	2.2e-38	119.4	1..169	6..176	OK	3.9e-143	476.5	1..339	18..323	OK	1.4e-34	110.6	1..246	3..218	OK	MISSING	MISSING	MISSING	MISSING	MISSING	1.3e-45	152.5	1..84	14..96	OK	4.1e-18	57.3	1..164	115..246	OK	5.2e-62	207	1..170	9..161	OK	7.3e-135	449	1..452
NC_008022	Streptococcus pyogenes MGAS10270	3.5e-88	294	32..317	18..250	OK	MISSING	MISSING	MISSING	MISSING	MISSING	7e-36	111	1..169	12..182	OK	3.9e-143	476.5	1..339	23..328	OK	1.4e-34	110.6	1..246	3..218	OK	MISSING	MISSING	MISSING	MISSING	MISSING	1.3e-45	152.5	1..84	14..96	OK	4.1e-18	57.3	1..164	115..246	OK	1.9e-62	208.5	1..170	9..161	OK	3.1e-135	450.3	1..452
NC_006086	Streptococcus pyogenes MGAS10394	3.5e-88	294	32..317	18..250	OK	MISSING	MISSING	MISSING	MISSING	MISSING	2.2e-38	119.4	1..169	12..182	OK	8.1e-142	472.2	1..339	23..328	OK	1.4e-34	110.6	1..246	3..218	OK	MISSING	MISSING	MISSING	MISSING	MISSING	1.3e-45	152.5	1..84	14..96	OK	3e-18	57.8	1..164	115..246	OK	7.8e-62	206.4	1..170	9..161	OK	1.9e-136	454.3	1..452
NC_008024	Streptococcus pyogenes MGAS10750	3.5e-88	294	32..317	18..250	OK	MISSING	MISSING	MISSING	MISSING	MISSING	2.2e-35	109.4	1..169	12..182	OK	5.1e-143	476.1	1..339	23..328	OK	1.4e-34	110.6	1..246	3..218	OK	MISSING	MISSING	MISSING	MISSING	MISSING	1.3e-45	152.5	1..84	14..96	OK	4.1e-18	57.3	1..164	115..246	OK	7.1e-63	209.9	1..170	9..161	OK	2.4e-135	450.7	1..452
NC_008023	Streptococcus pyogenes MGAS2096	3.5e-88	294	32..317	18..250	OK	MISSING	MISSING	MISSING	MISSING	MISSING	1.4e-37	116.7	1..169	12..182	OK	1.1e-141	471.7	1..339	23..328	OK	1.4e-34	110.6	1..246	3..218	OK	MISSING	MISSING	MISSING	MISSING	MISSING	1.3e-45	152.5	1..84	14..96	OK	4.1e-18	57.3	1..164	115..246	OK	1.9e-62	208.5	1..170	9..161	OK	1.9e-136	454.3	1..452
NC_004070	Streptococcus pyogenes MGAS315	3.7e-89	297.2	32..317	18..250	OK	MISSING	MISSING	MISSING	MISSING	MISSING	1.4e-37	116.7	1..169	6..176	OK	1.3e-142	474.8	1..339	18..323	OK	1.4e-34	110.6	1..246	3..218	OK	MISSING	MISSING	MISSING	MISSING	MISSING	1.3e-45	152.5	1..84	14..96	OK	4.1e-18	57.3	1..164	115..246	OK	7.8e-62	206.4	1..170	9..161	OK	4.3e-136	453.1	1..452
NC_007297	Streptococcus pyogenes MGAS5005	3.5e-88	294	32..317	18..250	OK	MISSING	MISSING	MISSING	MISSING	MISSING	2.2e-38	119.4	1..169	6..176	OK	3.9e-143	476.5	1..339	18..323	OK	1.4e-34	110.6	1..246	3..218	OK	MISSING	MISSING	MISSING	MISSING	MISSING	1.3e-45	152.5	1..84	14..96	OK	4.1e-18	57.3	1..164	115..246	OK	5.2e-62	207	1..170	9..161	OK	7.3e-135	449	1..452
NC_007296	Streptococcus pyogenes MGAS6180	3.5e-88	294	32..317	18..250	OK	MISSING	MISSING	MISSING	MISSING	MISSING	4.8e-38	118.3	1..169	12..182	OK	3.9e-143	476.5	1..339	23..328	OK	1.4e-34	110.6	1..246	3..218	OK	MISSING	MISSING	MISSING	MISSING	MISSING	1.3e-45	152.5	1..84	14..96	OK	3e-18	57.8	1..164	115..246	OK	5.2e-62	207	1..170	9..161	OK	9e-136	452.1	1..452
NC_003485	Streptococcus pyogenes MGAS8232	3.5e-88	294	32..317	18..250	OK	MISSING	MISSING	MISSING	MISSING	MISSING	2.2e-35	109.4	1..169	6..176	OK	4.5e-141	469.7	1..339	18..323	OK	1.4e-34	110.6	1..246	3..218	OK	MISSING	MISSING	MISSING	MISSING	MISSING	1.3e-45	152.5	1..84	14..96	OK	3e-18	57.8	1..164	115..246	OK	7.1e-63	209.9	1..170	9..161	OK	2.9e-134	447.1	1..452
NC_008021	Streptococcus pyogenes MGAS9429	3.5e-88	294	32..317	18..250	OK	MISSING	MISSING	MISSING	MISSING	MISSING	1.4e-37	116.7	1..169	12..182	OK	1.1e-141	471.7	1..339	23..328	OK	1.4e-34	110.6	1..246	3..218	OK	MISSING	MISSING	MISSING	MISSING	MISSING	1.3e-45	152.5	1..84	14..96	OK	4.1e-18	57.3	1..164	115..246	OK	1.9e-62	208.5	1..170	9..161	OK	1.9e-136	454.3	1..452
NC_011375	Streptococcus pyogenes NZ131	3.5e-88	294	32..317	18..250	OK	MISSING	MISSING	MISSING	MISSING	MISSING	4.1e-39	121.9	1..169	6..176	OK	1.2e-140	468.3	1..339	18..323	OK	1.4e-34	110.6	1..246	3..218	OK	MISSING	MISSING	MISSING	MISSING	MISSING	1.3e-45	152.5	1..84	14..96	OK	4.1e-18	57.3	1..164	115..246	OK	7.8e-62	206.4	1..170	9..161	OK	4.3e-136	453.1	1..452
NC_004606	Streptococcus pyogenes SSI-1	3.7e-89	297.2	32..317	18..250	OK	MISSING	MISSING	MISSING	MISSING	MISSING	1.4e-37	116.7	1..169	6..176	OK	1.3e-142	474.8	1..339	23..328	OK	1.4e-34	110.6	1..246	3..218	OK	MISSING	MISSING	MISSING	MISSING	MISSING	1.3e-45	152.5	1..84	14..96	OK	4.1e-18	57.3	1..164	115..246	OK	7.8e-62	206.4	1..170	9..161	OK	4.3e-136	453.1	1..452
NC_009332	Streptococcus pyogenes str. Manfredo	1.1e-87	292.4	32..317	18..250	OK	MISSING	MISSING	MISSING	MISSING	MISSING	2.2e-38	119.4	1..169	6..176	OK	4.9e-143	476.2	1..339	18..323	OK	1.4e-34	110.6	1..246	3..218	OK	MISSING	MISSING	MISSING	MISSING	MISSING	1.3e-45	152.5	1..84	14..96	OK	4.2e-18	57.2	1..164	115..246	OK	7.8e-62	206.4	1..170	9..161	OK	1.9e-136	454.3	1..452
NC_009009	Streptococcus sanguinis SK36	3.2e-41	133.6	1..323	18..335	OK	MISSING	MISSING	MISSING	MISSING	MISSING	MISSING	MISSING	MISSING	MISSING	MISSING	3e-161	536.7	1..339	16..324	OK	7.9e-43	139.2	1..246	3..218	OK	MISSING	MISSING	MISSING	MISSING	MISSING	1.3e-38	129.4	1..84	12..94	OK	6.9e-22	71	1..141	161..275	OK	3.4e-63	211	1..170	9..158	OK	8.4e-144	478.8	1..452
NC_002967	Treponema denticola ATCC 35405	5.4e-98	326.6	1..253	25..275	OK	MISSING	MISSING	MISSING	MISSING	MISSING	8.7e-90	291.2	1..196	4..199	OK	1.9e-84	281.6	25..339	34..314	OK	5.3e-26	80.8	1..219	5..195	OK	MISSING	MISSING	MISSING	MISSING	MISSING	9.6e-25	83.2	1..84	241..321	OK	9.7e-13	37.7	20..164	350..459	?	2e-19	63.3	3..61	11..69	?	1.2e-79	265.7	1..452
NC_010741	Treponema pallidum subsp. pallidum SS14	MISSING	MISSING	MISSING	MISSING	MISSING	MISSING	MISSING	MISSING	MISSING	MISSING	4e-88	285.7	1..196	4..199	OK	MISSING	MISSING	MISSING	MISSING	MISSING	MISSING	MISSING	MISSING	MISSING	MISSING	MISSING	MISSING	MISSING	MISSING	MISSING	MISSING	MISSING	MISSING	MISSING	MISSING	MISSING	MISSING	MISSING	MISSING	MISSING	1.4e-06	15.7	1..21	442..462	MISSING	2e-58	195.2	1..452
NC_000919	Treponema pallidum subsp. pallidum str. Nichols	MISSING	MISSING	MISSING	MISSING	MISSING	MISSING	MISSING	MISSING	MISSING	MISSING	4e-88	285.7	1..196	4..199	OK	MISSING	MISSING	MISSING	MISSING	MISSING	MISSING	MISSING	MISSING	MISSING	MISSING	MISSING	MISSING	MISSING	MISSING	MISSING	MISSING	MISSING	MISSING	MISSING	MISSING	MISSING	MISSING	MISSING	MISSING	MISSING	1.4e-06	15.7	1..21	442..462	MISSING	2e-58	195.2	1..452
NC_004551	Tropheryma whipplei TW08/27	MISSING	MISSING	MISSING	MISSING	MISSING	MISSING	MISSING	MISSING	MISSING	MISSING	MISSING	MISSING	MISSING	MISSING	MISSING	4.5e-109	363.4	43..339	53..328	OK	MISSING	MISSING	MISSING	MISSING	MISSING	8.7e-53	164.8	1..147	4..149	OK	8.6e-40	133.2	1..84	7..89	OK	3.3e-07	17.5	127..164	292..327	MISSING	1.8e-42	142.1	1..170	9..158	OK	5.5e-86	286.7	69..452
NC_004572	Tropheryma whipplei str. Twist	MISSING	MISSING	MISSING	MISSING	MISSING	MISSING	MISSING	MISSING	MISSING	MISSING	MISSING	MISSING	MISSING	MISSING	MISSING	1.6e-110	368.2	43..339	53..328	OK	MISSING	MISSING	MISSING	MISSING	MISSING	3e-53	166.4	1..147	17..162	OK	2.3e-38	128.5	1..84	7..89	OK	3.3e-07	17.5	127..164	292..327	MISSING	1.8e-42	142.1	1..170	12..161	OK	5.5e-86	286.7	69..452
KL	Ureaplasma parvum serovar 3 str. ATCC 27815	MISSING	MISSING	MISSING	MISSING	MISSING	MISSING	MISSING	MISSING	MISSING	MISSING	MISSING	MISSING	MISSING	MISSING	MISSING	MISSING	MISSING	MISSING	MISSING	MISSING	MISSING	MISSING	MISSING	MISSING	MISSING	MISSING	MISSING	MISSING	MISSING	MISSING	MISSING	MISSING	MISSING	MISSING	MISSING	MISSING	MISSING	MISSING	MISSING	MISSING	8.7e-07	16.5	1..21	13..33	MISSING	MISSING	MISSING	MISSING
KL	Ureaplasma parvum serovar 3 str. ATCC 700970	MISSING	MISSING	MISSING	MISSING	MISSING	MISSING	MISSING	MISSING	MISSING	MISSING	MISSING	MISSING	MISSING	MISSING	MISSING	MISSING	MISSING	MISSING	MISSING	MISSING	MISSING	MISSING	MISSING	MISSING	MISSING	MISSING	MISSING	MISSING	MISSING	MISSING	MISSING	MISSING	MISSING	MISSING	MISSING	MISSING	MISSING	MISSING	MISSING	MISSING	8.7e-07	16.5	1..21	13..33	MISSING	MISSING	MISSING	MISSING
NC_011374	Ureaplasma urealyticum serovar 10 str. ATCC 33699	MISSING	MISSING	MISSING	MISSING	MISSING	MISSING	MISSING	MISSING	MISSING	MISSING	MISSING	MISSING	MISSING	MISSING	MISSING	MISSING	MISSING	MISSING	MISSING	MISSING	MISSING	MISSING	MISSING	MISSING	MISSING	MISSING	MISSING	MISSING	MISSING	MISSING	MISSING	MISSING	MISSING	MISSING	MISSING	MISSING	MISSING	MISSING	MISSING	MISSING	3.8e-06	14.1	1..20	49..68	MISSING	MISSING	MISSING	MISSING
NC_008786	Verminephrobacter eiseniae EF01-2	3.1e-158	526.7	1..323	47..361	OK	MISSING	MISSING	MISSING	MISSING	MISSING	1.4e-96	313.9	1..196	16..209	OK	1.2e-161	538.1	1..339	27..339	OK	MISSING	MISSING	MISSING	MISSING	MISSING	4.8e-70	221.6	1..147	9..157	OK	1e-28	96.5	1..84	10..92	OK	2.5e-57	191.5	1..164	162..307	OK	6.6e-62	206.7	1..170	11..169	OK	2.3e-135	450.7	1..452
KL	Wigglesworthia glossinidia endosymbiont of Glossina brevipalpis	5.4e-99	329.9	1..323	13..279	OK	MISSING	MISSING	MISSING	MISSING	MISSING	MISSING	MISSING	MISSING	MISSING	MISSING	MISSING	MISSING	MISSING	MISSING	MISSING	MISSING	MISSING	MISSING	MISSING	MISSING	MISSING	MISSING	MISSING	MISSING	MISSING	MISSING	MISSING	MISSING	MISSING	MISSING	4e-29	97.4	1..164	162..307	OK	2.3e-72	241.5	1..170	26..184	OK	3.9e-132	440	1..452
KL	Wolbachia endosymbiont of Culex quinquefasciatus Pel	MISSING	MISSING	MISSING	MISSING	MISSING	MISSING	MISSING	MISSING	MISSING	MISSING	MISSING	MISSING	MISSING	MISSING	MISSING	1.6e-30	98.1	62..282	90..299	?	MISSING	MISSING	MISSING	MISSING	MISSING	MISSING	MISSING	MISSING	MISSING	MISSING	MISSING	MISSING	MISSING	MISSING	MISSING	MISSING	MISSING	MISSING	MISSING	MISSING	4.5e-07	17.5	1..21	372..392	MISSING	2.6e-99	331	5..452
KL	Wolbachia endosymbiont of Drosophila melanogaster	3.1e-149	496.8	1..323	25..339	OK	MISSING	MISSING	MISSING	MISSING	MISSING	3.2e-74	239.2	1..196	10..205	OK	3.6e-163	543.1	1..339	22..338	OK	MISSING	MISSING	MISSING	MISSING	MISSING	2.2e-80	255.7	1..147	2..146	OK	5.1e-34	114	1..84	8..90	OK	5.9e-66	220.1	1..164	153..298	OK	7.6e-69	229.7	1..170	13..170	OK	2.7e-157	523.6	1..452
KL	Wolbachia endosymbiont strain TRS of Brugia malayi	MISSING	MISSING	MISSING	MISSING	MISSING	MISSING	MISSING	MISSING	MISSING	MISSING	MISSING	MISSING	MISSING	MISSING	MISSING	MISSING	MISSING	MISSING	MISSING	MISSING	MISSING	MISSING	MISSING	MISSING	MISSING	4.8e-06	11	121..147	103..129	MISSING	MISSING	MISSING	MISSING	MISSING	MISSING	5.9e-05	9.3	19..66	10..57	MISSING	9.4e-07	16.3	1..21	372..392	MISSING	3.1e-100	334	5..452
KL	Wolinella succinogenes DSM 1740	3.9e-49	161.2	30..168	1..124	?	MISSING	MISSING	MISSING	MISSING	MISSING	MISSING	MISSING	MISSING	MISSING	MISSING	8.5e-154	512	22..339	29..311	OK	MISSING	MISSING	MISSING	MISSING	MISSING	1.1e-85	273.1	1..147	1..144	OK	1.3e-28	96.1	1..84	6..86	OK	6.4e-46	153.6	1..164	162..301	OK	7.7e-50	166.6	1..170	15..166	OK	1.2e-126	421.8	1..452
KL	Xanthomonas axonopodis pv. citri str. 306	3.7e-154	513.1	1..323	25..339	OK	MISSING	MISSING	MISSING	MISSING	MISSING	1.2e-73	237.2	1..196	10..205	OK	6e-163	542.3	1..339	22..338	OK	MISSING	MISSING	MISSING	MISSING	MISSING	1.7e-80	256.1	1..147	2..146	OK	2.3e-36	121.8	1..84	8..90	OK	1.1e-67	225.9	1..164	153..298	OK	1.2e-68	229.1	1..170	13..170	OK	2.6e-156	520.3	1..452
KL	Xanthomonas campestris pv. campestris str. 8004	3.1e-149	496.8	1..323	25..339	OK	MISSING	MISSING	MISSING	MISSING	MISSING	3.2e-74	239.2	1..196	10..205	OK	3.6e-163	543.1	1..339	22..338	OK	MISSING	MISSING	MISSING	MISSING	MISSING	2.2e-80	255.7	1..147	2..146	OK	5.1e-34	114	1..84	8..90	OK	5.9e-66	220.1	1..164	153..298	OK	7.6e-69	229.7	1..170	19..176	OK	2.7e-157	523.6	1..452
KL	Xanthomonas campestris pv. campestris str. ATCC 33913	3.1e-149	496.8	1..323	25..339	OK	MISSING	MISSING	MISSING	MISSING	MISSING	3.2e-74	239.2	1..196	10..205	OK	3.6e-163	543.1	1..339	22..338	OK	MISSING	MISSING	MISSING	MISSING	MISSING	2.2e-80	255.7	1..147	2..146	OK	5.1e-34	114	1..84	8..90	OK	5.9e-66	220.1	1..164	153..298	OK	7.6e-69	229.7	1..170	13..170	OK	2.7e-157	523.6	1..452
KL	Xanthomonas campestris pv. vesicatoria str. 85-10	8.6e-155	515.2	1..323	25..339	OK	MISSING	MISSING	MISSING	MISSING	MISSING	3.2e-74	239.2	1..196	10..205	OK	1.8e-162	540.8	1..339	22..338	OK	MISSING	MISSING	MISSING	MISSING	MISSING	1.7e-80	256.1	1..147	2..146	OK	2.4e-38	128.4	1..84	8..90	OK	2.9e-68	227.8	1..164	153..298	OK	1.6e-69	232	1..170	13..170	OK	8.8e-157	521.9	1..452
KL	Xanthomonas oryzae pv. oryzae KACC10331	5.6e-155	515.9	1..323	25..339	OK	MISSING	MISSING	MISSING	MISSING	MISSING	1.3e-20	60	147..196	2..51	?	1e-161	538.2	1..339	22..338	OK	MISSING	MISSING	MISSING	MISSING	MISSING	MISSING	MISSING	MISSING	MISSING	MISSING	1.2e-36	122.8	1..84	8..90	OK	1.2e-66	222.4	1..164	153..298	OK	6.8e-68	226.6	1..170	13..170	OK	1.9e-157	524.1	1..452
KL	Xanthomonas oryzae pv. oryzae MAFF 311018	5.6e-155	515.9	1..323	25..339	OK	MISSING	MISSING	MISSING	MISSING	MISSING	4.5e-74	238.7	1..196	10..205	OK	4.1e-162	539.6	1..339	22..338	OK	MISSING	MISSING	MISSING	MISSING	MISSING	3.7e-80	254.9	1..147	2..146	OK	1.2e-36	122.8	1..84	8..90	OK	1.1e-66	222.6	1..164	153..298	OK	6.8e-68	226.6	1..170	13..170	OK	1.9e-157	524.1	1..452
KL	Xanthomonas oryzae pv. oryzae PXO99A	5.6e-155	515.9	1..323	22..336	OK	MISSING	MISSING	MISSING	MISSING	MISSING	9.7e-74	237.6	1..196	10..205	OK	1e-161	538.2	1..339	22..338	OK	MISSING	MISSING	MISSING	MISSING	MISSING	3.7e-80	254.9	1..147	2..146	OK	3.1e-21	71.6	28..84	4..59	OK	1.2e-66	222.4	1..164	153..298	OK	6.8e-68	226.6	1..170	13..170	OK	1.9e-157	524.1	1..452
KL	Xylella fastidiosa 9a5c	2e-143	477.5	1..323	25..339	OK	MISSING	MISSING	MISSING	MISSING	MISSING	1.3e-72	233.9	1..196	10..205	OK	2.9e-166	553.4	1..339	22..338	OK	MISSING	MISSING	MISSING	MISSING	MISSING	8.6e-73	230.7	1..147	2..146	OK	6.1e-42	140.4	1..84	8..90	OK	1.9e-69	231.7	1..164	153..298	OK	7e-71	236.5	1..170	13..170	OK	9.6e-147	488.5	1..452
KL	Xylella fastidiosa M12	2.4e-145	483.9	1..323	48..362	OK	MISSING	MISSING	MISSING	MISSING	MISSING	4.3e-72	232.1	1..196	10..205	OK	6.3e-167	555.6	1..339	22..338	OK	MISSING	MISSING	MISSING	MISSING	MISSING	4.6e-75	238.1	1..147	98..242	OK	1.8e-40	135.5	1..84	8..90	OK	1.9e-69	231.7	1..164	153..298	OK	2.9e-72	241.1	1..170	13..170	OK	1.5e-145	484.5	1..452
KL	Xylella fastidiosa M23	7e-143	475.7	1..323	25..339	OK	MISSING	MISSING	MISSING	MISSING	MISSING	3e-71	229.2	1..196	10..205	OK	1.4e-167	557.7	1..339	22..338	OK	MISSING	MISSING	MISSING	MISSING	MISSING	6.8e-75	237.6	1..147	2..146	OK	8.7e-40	133.2	1..84	8..90	OK	3.1e-70	234.4	1..164	153..298	OK	1e-71	239.3	1..170	13..170	OK	6.4e-146	485.8	1..452
KL	Xylella fastidiosa Temecula1	7e-143	475.7	1..323	25..339	OK	MISSING	MISSING	MISSING	MISSING	MISSING	3e-71	229.2	1..196	10..205	OK	1.4e-167	557.7	1..339	22..338	OK	MISSING	MISSING	MISSING	MISSING	MISSING	6.8e-75	237.6	1..147	2..146	OK	8.7e-40	133.2	1..84	8..90	OK	3.1e-70	234.4	1..164	153..298	OK	1e-71	239.3	1..170	13..170	OK	6.4e-146	485.8	1..452
[truncated: 7 more columns]
