# Supplementary material for: Global genome analysis of the shikimic acid pathway reveals greater gene loss in host-associated than in free-living bacteria
Source: BMC Genomics. 2010 Nov 11;11:628. doi: 10.1186/1471-2164-11-628 (PMC3018139; doi:10.1186/1471-2164-11-628)
Supplement: Additional file 3 — Distribution of genes encoding enzymes of the shikimic acid pathway in Archaea. [file 1471-2164-11-628-S3.XLS]

## Sheet: Feuil1
		Enzyme 1															Enzyme 2					Enzyme 3										Enzyme 4										Enzyme 5					Enzyme 6
		DAHP_synthase_1					DAHP_synthase_2					Aldolase					DHQ_synthase					DHquinase-I					DHquinase-II					Shikimate_dh_N					Shikimate_DH					SKI					EPSP_synthase
Genome Accession number	Archaea organisms names	E_value	Score	Profile coverage	Protein coverage	Presence	E_value	Score	Profile coverage	Protein coverage	Presence	E_value	Score	Profile coverage	Protein coverage	Presence	E_value	Score	Profile coverage	Protein coverage	Presence	E_value	Score	Profile coverage	Protein coverage	Presence	E_value	Score	Profile coverage	Protein coverage	Presence	E_value	Score	Profile coverage	Protein coverage	Presence	E_value	Score	Profile coverage	Protein coverage	Presence	E_value	Score	Profile coverage	Protein coverage	Presence	E_value	Score	Profile coverage
NC_000917.1	Archaeoglobus fulgidus DSM 4304	MISSING	MISSING	MISSING	MISSING	NO	MISSING	MISSING	MISSING	MISSING	NO	MISSING	MISSING	MISSING	MISSING	NO	5.8e-97	323.2	1..339	14..324	OK	2e-80	268.2	1..246	1..191	OK	MISSING	MISSING	MISSING	MISSING	NO	7.7e-47	156.6	1..84	6..87	OK	1.2e-66	222.5	1..164	149..293	OK	3.5e-07	17.9	1..21	207..227	NO	3.4e-110	367.1	1..452
NC_011766.1	Desulfurococcus kamchatkensis 1221n	MISSING	MISSING	MISSING	MISSING	NO	MISSING	MISSING	MISSING	MISSING	NO	MISSING	MISSING	MISSING	MISSING	NO	3.2e-76	254.2	1..339	17..326	OK	1.4e-05	10.1	1..31	97..126	NO	MISSING	MISSING	MISSING	MISSING	NO	MISSING	MISSING	MISSING	MISSING	NO	5.3e-07	16.8	25..64	4..42	NO	2.9e-05	10.8	1..12	48..59	NO	MISSING	MISSING	MISSING
NC-006396.1	Haloarcula marismortui ATCC 43049	MISSING	MISSING	MISSING	MISSING	NO	MISSING	MISSING	MISSING	MISSING	NO	1.4e-31	96.7	59..196	248..384	OK	3.5e-83	277.4	1..339	16..327	OK	2.7e-32	102.6	1..246	5..221	OK	MISSING	MISSING	MISSING	MISSING	NO	9.7e-42	139.7	1..84	6..87	OK	3.1e-33	111.5	1..164	157..296	OK	1.8e-07	19	1..21	261..281	NO	1.3e-114	381.8	1..452
NC_008212.1	Haloquadratum walsbyi DSM 16790	MISSING	MISSING	MISSING	MISSING	NO	MISSING	MISSING	MISSING	MISSING	NO	6.5e-32	97.8	10..196	17..204	OK	2.9e-79	264.4	1..339	16..323	OK	8.2e-32	101	26..246	31..233	OK	MISSING	MISSING	MISSING	MISSING	NO	1.5e-39	132.5	1..84	6..87	OK	3.9e-42	141	1..164	155..295	OK	4e-09	25.1	1..21	252..272	NO	9.5e-113	375.6	1..452
NC_012029.1	Halorubrum lacusprofundi ATCC 49239	MISSING	MISSING	MISSING	MISSING	NO	MISSING	MISSING	MISSING	MISSING	NO	1.7e-38	119.8	1..196	7..199	OK	5.9e-82	273.3	1..339	16..323	OK	7.4e-22	66.5	14..246	14..223	OK	MISSING	MISSING	MISSING	MISSING	NO	1.4e-40	135.8	1..84	6..87	OK	2.5e-39	131.7	1..164	156..296	OK	2.1e-07	18.7	1..21	224..244	NO	1.3e-114	381.8	1..452
NC_008818.1	Hyperthermus butylicus DSM 5456	MISSING	MISSING	MISSING	MISSING	NO	MISSING	MISSING	MISSING	MISSING	NO	MISSING	MISSING	MISSING	MISSING	NO	1.2e-90	302.1	1..339	13..321	OK	3.4e-05	8.7	1..31	95..124	NO	MISSING	MISSING	MISSING	MISSING	NO	MISSING	MISSING	MISSING	MISSING	NO	3.7e-21	68.4	1..164	151..290	OK	3.9e-07	17.8	1..17	24..40	NO	MISSING	MISSING	MISSING
NC_007955.1	Methanococcoides burtonii DSM 6242	MISSING	MISSING	MISSING	MISSING	NO	MISSING	MISSING	MISSING	MISSING	NO	MISSING	MISSING	MISSING	MISSING	NO	9.9e-89	295.8	1..339	22..330	OK	1.8e-54	179.6	25..246	34..228	OK	MISSING	MISSING	MISSING	MISSING	NO	1e-39	133	1..84	7..88	OK	5.6e-53	177	1..164	152..296	OK	3.1e-35	118.1	1..170	9..164	OK	1.6e-130	434.7	1..452
NC_009635.1	Methanococcus aeolicus Nankai-3	MISSING	MISSING	MISSING	MISSING	NO	MISSING	MISSING	MISSING	MISSING	NO	MISSING	MISSING	MISSING	MISSING	NO	5.9e-55	183.6	82..339	73..316	OK	3.6e-78	260.7	1..246	2..213	OK	MISSING	MISSING	MISSING	MISSING	NO	1.4e-46	155.8	1..84	11..93	OK	1.8e-54	182	1..164	134..273	OK	2.3e-05	11.2	1..21	192..212	NO	5.8e-170	565.6	1..452
NC_009135.1	Methanococcus maripaludis C5	MISSING	MISSING	MISSING	MISSING	NO	MISSING	MISSING	MISSING	MISSING	NO	MISSING	MISSING	MISSING	MISSING	NO	2.6e-49	164.5	1..339	10..309	OK	3.8e-84	280.6	1..246	2..213	OK	MISSING	MISSING	MISSING	MISSING	NO	2.9e-48	161.4	1..84	12..94	OK	2.2e-22	72.8	1..164	98..233	OK	4.1e-05	10.3	1..14	48..61	NO	2.7e-174	580	1..452
NC_009975.1	Methanococcus maripaludis C6	MISSING	MISSING	MISSING	MISSING	NO	MISSING	MISSING	MISSING	MISSING	NO	MISSING	MISSING	MISSING	MISSING	NO	1.5e-54	182.3	1..339	10..309	OK	2.4e-81	271.3	1..246	2..213	OK	MISSING	MISSING	MISSING	MISSING	NO	5.9e-51	170.3	1..84	11..93	OK	6.3e-63	210.1	1..164	137..275	OK	2.3e-05	11.2	85..170	109..191	NO	1.4e-169	564.3	1..452
NC_005791.1	Methanococcus maripaludis S2	MISSING	MISSING	MISSING	MISSING	NO	MISSING	MISSING	MISSING	MISSING	NO	MISSING	MISSING	MISSING	MISSING	NO	3.5e-53	177.7	80..339	67..309	OK	4.2e-82	273.8	1..246	2..213	OK	MISSING	MISSING	MISSING	MISSING	NO	5.7e-45	150.4	1..84	11..93	OK	3.2e-62	207.7	1..164	137..275	OK	1.1e-05	12.4	92..170	116..191	NO	4.9e-167	555.9	1..452
NC_009634.1	Methanococcus vannielii SB	2.6e-05	8.6	1..38	12..48	NO	MISSING	MISSING	MISSING	MISSING	NO	MISSING	MISSING	MISSING	MISSING	NO	2.6e-56	188.1	1..339	10..309	OK	1.8e-80	268.4	1..246	2..213	OK	MISSING	MISSING	MISSING	MISSING	NO	2e-40	135.4	1..84	11..93	OK	3.7e-62	207.5	1..164	136..274	OK	3.6e-05	10.4	1..21	191..211	NO	3.2e-163	543.2	1..452
NC_008942.1	Methanocorpusculum labreanum Z	MISSING	MISSING	MISSING	MISSING	NO	MISSING	MISSING	MISSING	MISSING	NO	MISSING	MISSING	MISSING	MISSING	NO	1.5e-72	242	1..339	28..334	OK	2.3e-26	82.1	1..246	4..203	OK	MISSING	MISSING	MISSING	MISSING	NO	1e-26	89.8	1..84	212..294	OK	4.3e-30	101	1..164	311..425	OK	1.2e-05	12.2	1..21	222..242	NO	5.4e-117	389.7	1..452
NC_009051.1	Methanoculleus marisnigri JR1	MISSING	MISSING	MISSING	MISSING	NO	MISSING	MISSING	MISSING	MISSING	NO	MISSING	MISSING	MISSING	MISSING	NO	1.1e-82	275.8	1..339	28..334	OK	1.1e-24	76.2	29..246	24..204	OK	7e-05	7.1	28..63	435..468	NO	8.9e-36	119.9	1..84	208..288	OK	4.6e-20	64.4	13..164	309..415	OK	2.5e-42	141.6	1..169	13..166	OK	6.3e-124	412.7	1..452
NC_003552.1	Methanosarcina acetivorans C2A	MISSING	MISSING	MISSING	MISSING	NO	MISSING	MISSING	MISSING	MISSING	NO	9.9e-05	6.9	177..196	139..160	NO	6.5e-103	342.9	1..339	21..329	OK	1.9e-52	172.6	1..246	14..237	OK	MISSING	MISSING	MISSING	MISSING	NO	1.2e-37	126.2	1..84	7..90	OK	5.7e-64	213.5	1..164	152..296	OK	1.2e-43	146	1..170	15..171	OK	1.4e-139	464.7	1..452
NC_010085.1	Nitrosopumilus maritimus SCM1	MISSING	MISSING	MISSING	MISSING	NO	MISSING	MISSING	MISSING	MISSING	NO	MISSING	MISSING	MISSING	MISSING	NO	1.5e-60	202.2	1..339	21..327	OK	8.8e-49	159.8	1..246	5..218	OK	MISSING	MISSING	MISSING	MISSING	NO	1.3e-39	132.6	1..84	7..89	OK	8.2e-30	99.9	1..164	159..302	OK	7.1e-08	20.5	1..23	9..31	NO	1.1e-93	312.3	1..452
NC_003364.1	Pyrobaculum aerophilum str. IM2	1.1e-99	332.2	1..323	72..324	OK	MISSING	MISSING	MISSING	MISSING	NO	MISSING	MISSING	MISSING	MISSING	NO	2.2e-74	248.2	1..339	15..316	OK	5.9e-45	146.6	28..246	30..215	OK	MISSING	MISSING	MISSING	MISSING	NO	2.4e-45	151.7	1..84	5..87	OK	2.6e-25	83.5	1..164	101..214	OK	1.1e-08	23.5	1..21	10..30	NO	1.2e-34	116.2	1..446
NC_009376.1	Pyrobaculum arsenaticum DSM 13514	1.1e-97	325.5	29..323	86..327	OK	MISSING	MISSING	MISSING	MISSING	NO	MISSING	MISSING	MISSING	MISSING	NO	1.1e-122	408.6	1..339	16..305	OK	2.3e-37	120.3	28..246	24..209	OK	MISSING	MISSING	MISSING	MISSING	NO	4.1e-40	134.3	1..84	5..87	OK	2.7e-24	79.8	1..164	101..214	OK	7.5e-08	20.4	1..21	10..30	NO	1.5e-36	122.4	163..446
NC_000868.1	Pyrococcus abyssi GE5	1.1e-139	465.1	1..323	13..264	OK	MISSING	MISSING	MISSING	MISSING	NO	MISSING	MISSING	MISSING	MISSING	NO	8.7e-142	472.1	1..339	10..305	OK	1.3e-44	145.3	1..246	2..207	OK	MISSING	MISSING	MISSING	MISSING	NO	1e-45	152.9	1..84	6..86	OK	2.8e-28	94.3	1..164	103..215	OK	4.8e-15	47.1	1..170	9..152	OK	7.3e-104	346.1	1..452
NC_003413.1	Pyrococcus furiosus DSM 3638	4.7e-134	446.4	1..323	10..261	OK	MISSING	MISSING	MISSING	MISSING	NO	MISSING	MISSING	MISSING	MISSING	NO	9.7e-137	455.3	1..339	4..300	OK	1e-44	145.7	1..246	4..209	OK	MISSING	MISSING	MISSING	MISSING	NO	1.5e-45	152.4	1..84	11..92	OK	9.2e-07	15.9	13..53	165..205	NO	4.3e-10	28.7	1..32	9..41	NO	5e-97	323.4	1..452
NC_000961.1	Pyrococcus horikoshii OT3	MISSING	MISSING	MISSING	MISSING	NO	MISSING	MISSING	MISSING	MISSING	NO	MISSING	MISSING	MISSING	MISSING	NO	1.9e-102	341.4	1..339	17..324	OK	MISSING	MISSING	MISSING	MISSING	NO	MISSING	MISSING	MISSING	MISSING	NO	MISSING	MISSING	MISSING	MISSING	NO	2.2e-05	10.9	27..55	4..32	NO	1.8e-19	63.5	1..170	9..152	OK	MISSING	MISSING	MISSING
NC_009712.1	Candidatus Methanoregula boonei 6A8	8.1e-82	272.8	1..339	28..333	OK	MISSING	MISSING	MISSING	MISSING	NO	MISSING	MISSING	MISSING	MISSING	NO	8.1e-82	272.8	1..339	28..333	OK	9.9e-25	76.4	1..246	3..204	OK	MISSING	MISSING	MISSING	MISSING	NO	2.9e-31	104.9	1..84	212..292	OK	3.5e-55	184.4	1..164	150..301	OK	8.9e-57	189.6	1..170	10..165	OK	2.4e-109	364.3	1..452
NC_011529.1	Thermococcus onnurineus NA1	1.2e-127	425.1	1..323	14..265	OK	MISSING	MISSING	MISSING	MISSING	NO	MISSING	MISSING	MISSING	MISSING	NO	1.4e-109	365.1	1..339	4..292	OK	1.5e-45	148.6	1..246	2..207	OK	MISSING	MISSING	MISSING	MISSING	NO	1.2e-42	142.7	1..84	10..90	OK	1.8e-28	95.1	1..164	107..221	OK	2.3e-09	26	1..21	9..29	NO	2.7e-107	357.5	1..452
NC_000854	Aeropyrum pernix K1	1.3e-135	451.5	1..323	18..270	OK	MISSING	MISSING	MISSING	MISSING	NO	MISSING	MISSING	MISSING	MISSING	NO	2.1e-98	327.9	1..339	21..322	OK	MISSING	MISSING	MISSING	MISSING	NO	MISSING	MISSING	MISSING	MISSING	NO	4.9e-20	67.6	1..84	6..86	OK	2.2e-40	135.2	1..164	149..289	OK	8.2e-09	24	1..23	9..31	NO	4.1e-88	293.8	1..452
NC_009954	Caldivirga maquilingensis IC-167	1.5e-116	388.3	1..323	74..329	OK	MISSING	MISSING	MISSING	MISSING	NO	MISSING	MISSING	MISSING	MISSING	NO	1.3e-103	345.3	52..339	56..313	OK	9.5e-35	111.2	1..246	26..256	OK	MISSING	MISSING	MISSING	MISSING	NO	1.1e-31	106.3	1..84	6..87	OK	5e-31	104.1	1..164	154..287	OK	1.8e-07	19	1..20	48..67	NO	1e-59	199.4	1..452
NC_010364	Halobacterium salinarum R1	MISSING	MISSING	MISSING	MISSING	NO	MISSING	MISSING	MISSING	MISSING	NO	MISSING	MISSING	MISSING	MISSING	NO	3.8e-91	303.8	1..339	16..327	OK	1.2e-21	65.8	26..246	25..221	OK	MISSING	MISSING	MISSING	MISSING	NO	8.3e-40	133.3	1..84	6..87	OK	1.2e-51	172.6	1..164	157..297	OK	3.5e-07	17.9	1..21	9..29	NO	4e-125	416.7	1..452
NC_002607	Halobacterium sp. NRC-1	MISSING	MISSING	MISSING	MISSING	NO	MISSING	MISSING	MISSING	MISSING	NO	MISSING	MISSING	MISSING	MISSING	NO	3.8e-91	303.8	1..339	16..327	OK	1.1e-20	62.4	68..246	15..190	OK ?	MISSING	MISSING	MISSING	MISSING	NO	8.3e-40	133.3	1..84	6..87	OK	1.2e-51	172.6	1..164	157..297	OK	3.5e-07	17.9	1..21	9..29	NO	4e-125	416.7	1..452
NC_009440	Metallosphaera sedula DSM 5348	1.6e-98	328.3	1..323	73..325	OK	MISSING	MISSING	MISSING	MISSING	NO	MISSING	MISSING	MISSING	MISSING	NO	3.9e-127	423.4	1..339	17..312	OK	MISSING	MISSING	MISSING	MISSING	NO	6.6e-05	7.2	127..147	109..129	NO	1.1e-39	132.9	1..84	28..109	OK	1.6e-29	98.9	1..164	160..284	OK	2.3e-06	14.9	1..21	9..29	NO	4e-32	107.7	88..452
NC_003551	Methanopyrus kandleri AV19	MISSING	MISSING	MISSING	MISSING	NO	MISSING	MISSING	MISSING	MISSING	NO	MISSING	MISSING	MISSING	MISSING	NO	2.6e-112	374.1	1..339	16..325	OK	2.8e-52	172	1..246	2..210	OK	MISSING	MISSING	MISSING	MISSING	NO	2.3e-54	181.6	1..84	16..98	OK	1.9e-67	225.1	1..164	146..292	OK	8.3e-06	12.8	1..17	10..26	NO	1.2e-135	451.7	1..452
NC_011832	Methanosphaerula palustris E1-9c	MISSING	MISSING	MISSING	MISSING	NO	MISSING	MISSING	MISSING	MISSING	NO	MISSING	MISSING	MISSING	MISSING	NO	8e-83	276.2	1..339	28..333	OK	2.6e-28	88.8	16..246	3..192	OK	MISSING	MISSING	MISSING	MISSING	NO	1.2e-36	122.8	1..84	207..287	OK	2.7e-49	164.8	1..164	152..303	OK	9.4e-47	156.4	1..170	9..164	OK	2.1e-116	387.8	1..452
NC_000916	Methanothermobacter thermautotrophicus str. Delta H	MISSING	MISSING	MISSING	MISSING	NO	MISSING	MISSING	MISSING	MISSING	NO	MISSING	MISSING	MISSING	MISSING	NO	3.3e-107	357.2	1..339	14..320	OK	1.1e-99	332.2	1..246	5..213	OK	MISSING	MISSING	MISSING	MISSING	NO	8.2e-36	120	14..84	1..70	OK	2.3e-63	211.6	1..164	143..287	OK	5.5e-06	13.5	1..19	269..287	NO	1.9e-195	650.3	1..452
NC_009073	Pyrobaculum calidifontis JCM 11548	9.6e-99	329.1	29..323	85..323	OK	MISSING	MISSING	MISSING	MISSING	NO	MISSING	MISSING	MISSING	MISSING	NO	1.7e-111	371.5	51..339	46..305	OK	2.8e-48	158.1	28..246	24..208	OK	MISSING	MISSING	MISSING	MISSING	NO	9.5e-43	143.1	1..84	5..87	OK	9.9e-27	88.7	19..164	109..214	OK	7.2e-08	20.5	1..19	10..28	NO	2.9e-31	104.9	164..452
NC_008701	Pyrobaculum islandicum DSM 4184	1.4e-100	335.2	29..323	86..327	OK	MISSING	MISSING	MISSING	MISSING	NO	MISSING	MISSING	MISSING	MISSING	NO	5.9e-112	372.9	51..339	47..306	OK	2.3e-44	144.5	28..246	24..209	OK	MISSING	MISSING	MISSING	MISSING	NO	3.4e-42	141.2	1..84	5..87	OK	3.2e-19	61.4	1..140	150..265	OK	1e-08	23.6	1..21	10..30	NO	6.9e-32	107	122..446
NC_009033	Staphylothermus marinus F1	MISSING	MISSING	MISSING	MISSING	NO	MISSING	MISSING	MISSING	MISSING	NO	MISSING	MISSING	MISSING	MISSING	NO	1.6e-83	278.5	1..339	17..328	OK	MISSING	MISSING	MISSING	MISSING	NO	MISSING	MISSING	MISSING	MISSING	NO	MISSING	MISSING	MISSING	MISSING	NO	2.9e-09	25	25..79	2..49	NO	1.2e-06	15.9	1..17	11..27	NO	MISSING	MISSING	MISSING
NC_007181	Sulfolobus acidocaldarius DSM 639	9.9e-106	352.3	1..323	73..325	OK	MISSING	MISSING	MISSING	MISSING	NO	MISSING	MISSING	MISSING	MISSING	NO	1.4e-127	424.8	1..339	18..319	OK	MISSING	MISSING	MISSING	MISSING	NO	MISSING	MISSING	MISSING	MISSING	NO	9.1e-36	119.9	1..84	13..94	OK	1e-19	63.1	30..164	126..214	OK	1.6e-07	19.2	1..21	375..395	NO	5.3e-54	180.4	77..452
NC_012589	Sulfolobus islandicus L.S.2.15	1.3e-104	348.5	1..323	74..326	OK	MISSING	MISSING	MISSING	MISSING	NO	MISSING	MISSING	MISSING	MISSING	NO	7e-127	422.5	1..339	17..319	OK	MISSING	MISSING	MISSING	MISSING	NO	MISSING	MISSING	MISSING	MISSING	NO	5.6e-30	100.6	1..84	14..95	OK	1.4e-37	125.9	1..164	162..287	OK	2.9e-08	21.9	1..18	101..118	NO	3.9e-42	141	1..452
NC_012588	Sulfolobus islandicus M.14.25	1.8e-104	348.1	1..323	74..326	OK	MISSING	MISSING	MISSING	MISSING	NO	MISSING	MISSING	MISSING	MISSING	NO	1.6e-129	431.3	1..339	17..319	OK	MISSING	MISSING	MISSING	MISSING	NO	MISSING	MISSING	MISSING	MISSING	NO	5.6e-30	100.6	1..84	14..95	OK	1.4e-37	125.9	1..164	162..287	OK	6.4e-09	24.4	1..23	101..123	NO	9e-42	139.8	1..452
NC_012632	Sulfolobus islandicus M.16.27	1.3e-104	348.5	1..323	74..326	OK	MISSING	MISSING	MISSING	MISSING	NO	MISSING	MISSING	MISSING	MISSING	NO	1.6e-129	431.3	1..339	17..319	OK	MISSING	MISSING	MISSING	MISSING	NO	MISSING	MISSING	MISSING	MISSING	NO	5.6e-30	100.6	1..84	14..95	OK	1.4e-37	125.9	1..164	162..287	OK	6.4e-09	24.4	1..23	101..123	NO	1.2e-42	142.7	1..452
NC_012726	Sulfolobus islandicus M.16.4	1.3e-104	348.5	1..323	74..326	OK	MISSING	MISSING	MISSING	MISSING	NO	MISSING	MISSING	MISSING	MISSING	NO	1.6e-129	431.3	1..339	17..319	OK	MISSING	MISSING	MISSING	MISSING	NO	MISSING	MISSING	MISSING	MISSING	NO	5.6e-30	100.6	1..84	14..95	OK	1.4e-37	125.9	1..164	162..287	OK	6.4e-09	24.4	1..23	101..123	NO	9e-42	139.8	1..452
NC_012623	Sulfolobus islandicus Y.N.15.51	1.3e-104	348.5	1..323	74..326	OK	MISSING	MISSING	MISSING	MISSING	NO	MISSING	MISSING	MISSING	MISSING	NO	7e-127	422.5	1..339	17..319	OK	MISSING	MISSING	MISSING	MISSING	NO	MISSNG	MISSNG	MISSNG	MISSNG	NO	5.6e-30	100.6	1..84	14..95	OK	1.4e-37	125.9	1..164	162..287	OK	6.4e-09	24.4	1..23	101..123	NO	3.9e-42	141	1..452
NC_002754	Sulfolobus solfataricus P2	8.7e-108	359.1	1..323	74..326	OK	MISSING	MISSING	MISSING	MISSING	NO	MISSING	MISSING	MISSING	MISSING	NO	1.2e-132	441.7	1..339	17..319	OK	MISSING	MISSING	MISSING	MISSING	NO	MISSING	MISSING	MISSING	MISSING	NO	7e-30	100.3	1..84	14..95	OK	1.4e-39	132.6	1..164	162..287	OK	6.4e-09	24.4	1..23	101..123	NO	1.5e-41	139.1	1..452
NC_003106	Sulfolobus tokodaii str. 7	3.8e-105	350.3	1..323	75..325	OK	MISSING	MISSING	MISSING	MISSING	NO	MISSING	MISSING	MISSING	MISSING	NO	3.2e-134	446.9	1..339	17..318	OK	4e-05	8.4	213..246	167..199	NO	MISSING	MISSING	MISSING	MISSING	NO	6.1e-41	137.1	1..84	13..93	OK	6.7e-23	74.7	1..164	160..285	OK	3.4e-08	21.7	1..21	370..390	NO	1.1e-45	152.8	1..452
NC_008698	Thermofilum pendens Hrk 5	MISSING	MISSING	MISSING	MISSING	NO	MISSING	MISSING	MISSING	MISSING	NO	MISSING	MISSING	MISSING	MISSING	NO	3.4e-65	217.6	1..339	11..315	OK	MISSING	MISSING	MISSING	MISSING	NO	MISSING	MISSING	MISSING	MISSING	NO	MISSING	MISSING	MISSING	MISSING	NO	3.3e-06	13.9	20..53	26..59	NO	8.3e-07	16.5	1..23	9..31	NO	MISSING	MISSING	MISSING
NC_002578	Thermoplasma acidophilum DSM 1728	3.7e-78	260.7	1..323	30..283	OK	MISSING	MISSING	MISSING	MISSING	NO	MISSING	MISSING	MISSING	MISSING	NO	2e-118	394.5	1..339	19..321	OK	MISSING	MISSING	MISSING	MISSING	NO	MISSING	MISSING	MISSING	MISSING	NO	2.3e-21	72	1..84	9..89	OK	3e-37	124.8	1..164	140..267	OK	6e-05	9.6	1..21	233..253	NO	7.1e-14	41.1	79..262
NC_002689	Thermoplasma volcanium GSS1	9.5e-88	292.5	1..323	55..308	OK	MISSING	MISSING	MISSING	MISSING	NO	MISSING	MISSING	MISSING	MISSING	NO	1.6e-117	391.5	1..339	19..321	OK	MISSING	MISSING	MISSING	MISSING	NO	MISSING	MISSING	MISSING	MISSING	NO	7e-40	133.5	1..84	10..90	OK	5.3e-36	120.6	1..164	139..265	OK	4.6e-05	10.1	1..19	12..30	NO	3.8e-23	75.5	90..452
NC_010525	Thermoproteus neutrophilus V24Sta	1.9e-100	334.8	29..323	86..327	OK	MISSING	MISSING	MISSING	MISSING	NO	MISSING	MISSING	MISSING	MISSING	NO	3.8e-112	373.6	1..339	17..306	OK	3.1e-45	147.5	28..246	24..209	OK	MISSING	MISSING	MISSING	MISSING	NO	1.1e-41	139.5	1..84	5..87	OK	4.4e-20	64.5	1..100	101..184	OK	5.6e-08	20.9	1..21	10..30	NO	4.8e-33	110.8	122..446
[truncated: 7 more columns]
