# Supplementary material for: Global genome analysis of the shikimic acid pathway reveals greater gene loss in host-associated than in free-living bacteria
Source: BMC Genomics. 2010 Nov 11;11:628. doi: 10.1186/1471-2164-11-628 (PMC3018139; doi:10.1186/1471-2164-11-628)
Supplement: Additional file 4 — Distribution of the gene encoding KDPGal aldolase in non-host-associated (free-living) Bacteria. [file 1471-2164-11-628-S4.XLS]

## Sheet: Sheet1
Non-host associated bacteria
			Aldolase
Genome Accession number	Bacterial names	Presence of DAHP Synthase	E_value	Score	Profile coverage	Protein coverage	Presence
NC_009925.1	Acaryochloris marina MBIC11017	OK	7.1e-30	91	62..196	67..201	OK
NC_008578.1	Acidothermus cellulolyticus 11B	NO	3.5e-25	75.3	1..182	10..188	OK
NC_008260.1	Alcanivorax borkumensis SK2	OK	MISSING	MISSING	MISSING	MISSING	NO
NC_008340.1	Alkalilimnicola ehrlichii MLHE-1	OK	MISSING	MISSING	MISSING	MISSING	NO
NC_009922.1	Alkaliphilus oremlandii OhILAs	OK	MISSING	MISSING	MISSING	MISSING	NO
NC_011138.1	Alteromonas macleodii 'Deep ecotype'	OK	1.6e-112	367.2	1..196	10..204	OK
NC_010170.1	Bordetella petrii DSM 12804	OK	8.8e-30	90.7	1..196	11..204	OK
NC_007503.1	Carboxydothermus hydrogenoformans Z-2901	OK	2.9e-05	8.7	1..24	291..315	NO
NC_002696.1	Caulobacter crescentus CB15	OK	9.5e-25	73.8	80..196	91..209	OK
NC_011916.1	Caulobacter crescentus NA1000	OK	9.5e-25	73.8	80..196	91..209	OK
NC_011027.1	Chlorobaculum parvum NCIB 8327	OK	MISSING	MISSING	MISSING	MISSING	NO
NC_007514.1	Chlorobium chlorochromatii CaD3	OK	MISSING	MISSING	MISSING	MISSING	NO
NC_010803.1	Chlorobium limicola DSM 245	OK	MISSING	MISSING	MISSING	MISSING	NO
NC_010831.1	Chlorobium phaeobacteroides BS1	OK	MISSING	MISSING	MISSING	MISSING	NO
NC_008369.1	Chlorobium phaeobacteroides DSM 266	OK	MISSING	MISSING	MISSING	MISSING	NO
NC_011026.1	Chloroherpeton thalassium ATCC 35110	OK	MISSING	MISSING	MISSING	MISSING	NO
NC_009706.1	Clostridium kluyveri DSM 555	OK	MISSING	MISSING	MISSING	MISSING	NO
NC_011837.1	Clostridium kluyveri NBRC 12016	OK	MISSING	MISSING	MISSING	MISSING	NO
NC_010546.1	Cyanothece sp. ATCC 51142	OK	1.1e-42	133.8	1..196	15..209	OK
NC_011729.1	Cyanothece sp. PCC 7424	OK	9e-40	124	1..196	7..201	OK
NC_011884.1	Cyanothece sp. PCC 7425	OK	4.4e-35	108.4	1..196	10..203	OK
NC_011726.1	Cyanothece sp. PCC 8801	OK	9.4e-40	124	1..196	16..209	OK
NC_008025.1	Deinococcus geothermalis DSM 11300	OK	1.1e-31	97.1	33..179	37..184	OK
NC_011768.1	Desulfatibacillum alkenivorans AK-01	OK	MISSING	MISSING	MISSING	MISSING	NO
NC_009253.1	Desulfotomaculum reducens MI-1	OK	MISSING	MISSING	MISSING	MISSING	NO
NC_011992.1	Diaphorobacter sp. TPSY	OK	6.1e-96	311.8	1..196	10..205	OK
NC_011297.1	Dictyoglomus thermophilum H-6-12	OK	8.6e-40	124.1	1..185	7..191	OK
NC_007722.1	Erythrobacter litoralis HTCC2594	NO	1e-102	334.4	1..196	4..195	OK
NC_007517.1	Geobacter metallireducens GS-15	OK	MISSING	MISSING	MISSING	MISSING	NO
NC_007645.1	Hahella chejuensis KCTC 2396	OK	6.4e-97	315	1..196	14..209	OK
NC_011889.1	Halothermothrix orenii H 168	OK	MISSING	MISSING	MISSING	MISSING	NO
NC_009138.1	Herminiimonas arsenicoxydans	NO	9.7e-78	250.9	14..196	2..184	OK
NC_011126.1	Hydrogenobaculum sp. Y04AAS1	OK	MISSING	MISSING	MISSING	MISSING	NO
NC_008358.1	Hyphomonas neptunium ATCC 15444	OK	1e-72	234.1	1..196	8..203	OK
NC_007802.1	Jannaschia sp. CCS1	OK	4.4e-91	295.5	1..196	10..204	OK
NC_010524.1	Leptothrix cholodnii SP-6	OK	3.4e-94	305.9	1..196	5..198	OK
NC_008576.1	Magnetococcus sp. MC-1	OK	MISSING	MISSING	MISSING	MISSING	NO
NC_007626.1	Magnetospirillum magneticum AMB-1	OK	MISSING	MISSING	MISSING	MISSING	NO
NC_008347.1	Maricaulis maris MCS10	OK	3.9e-76	245.6	1..196	5..200	OK
NC_008740.1	Marinobacter aquaeolei VT8	OK	4.2e-104	339	1..196	12..207	OK
NC_009654.1	Marinomonas sp. MWYL1	OK	6.5e-110	358.5	1..196	7..202	OK
NC_010571.1	Opitutus terrae PB90-1	OK	3.8e-41	128.6	1..196	6..200	OK
NC_007498.1	Pelobacter carbinolicus DSM 2380	OK	MISSING	MISSING	MISSING	MISSING	NO
NC_012440.1	Persephonella marina EX-H1	OK	MISSING	MISSING	MISSING	MISSING	NO
NC_008781.1	Polaromonas naphthalenivorans CJ2	OK	3.3e-89	289.3	1..196	13..208	OK
NC_008816.1	Prochlorococcus marinus str. AS9601	OK	MISSING	MISSING	MISSING	MISSING	NO
NC_009976.1	Prochlorococcus marinus str. MIT 9211	OK	MISSING	MISSING	MISSING	MISSING	NO
NC_009840.1	Prochlorococcus marinus str. MIT 9215	OK	MISSING	MISSING	MISSING	MISSING	NO
NC_008820.1	Prochlorococcus marinus str. MIT 9303	OK	MISSING	MISSING	MISSING	MISSING	NO
NC_008817.1	Prochlorococcus marinus str. MIT 9515	OK	MISSING	MISSING	MISSING	MISSING	NO
NC_008819.1	Prochlorococcus marinus str. NATL1A	OK	1.6e-06	12.9	105..139	121..154	NO
NC_011059.1	Prosthecochloris aestuarii DSM 271	OK	MISSING	MISSING	MISSING	MISSING	NO
NC_007482.1	Pseudoalteromonas haloplanktis TAC125	OK	5.8e-93	301.8	1..196	3..198	OK
NC_008709.1	Psychromonas ingrahamii 37	OK	1.2e-105	344.2	1..196	6..199	OK
NC_009767.1	Roseiflexus castenholzii DSM 13941	OK	MISSING	MISSING	MISSING	MISSING	NO
NC_003911.1	Ruegeria pomeroyi DSS-3	OK	7.8e-94	304.7	1..196	8..200	OK
NC_007912.1	Saccharophagus degradans 2-40	OK	2.4e-86	279.7	10..196	13..199	OK
NC_009953.1	Salinispora arenicola CNS-205	OK	7.9e-22	64.1	1..176	9..180	OK ?
NC_009380.1	Salinispora tropica CNB-440	OK	MISSING	MISSING	MISSING	MISSING	NO
NC_009665.1	Shewanella baltica OS185	OK	8e-112	364.9	1..196	11..205	OK
NC_011663.1	Shewanella baltica OS223	OK	8e-112	364.9	1..196	11..205	OK
NC_009831.1	Shewanella sediminis HAW-EB3	OK	6.9e-118	385.1	1..196	11..205	OK
NC_009511.1	Sphingomonas wittichii RW1	OK	4.2e-92	298.9	1..196	3..194	OK
NC_012438.1	Sulfurihydrogenibium azorense Az-Fu1	OK	MISSING	MISSING	MISSING	MISSING	NO
NC_006576.1	Synechococcus elongatus PCC 6301	OK	9.6e-36	110.6	1..179	7..183	OK
NC_008319.1	Synechococcus sp. CC9311	OK	3.5e-06	11.8	105..134	127..156	NO
NC_007516.1	Synechococcus sp. CC9605	OK	9.3e-09	20.4	91..134	124..167	NO
NC_007513.1	Synechococcus sp. CC9902	OK	8.8e-06	10.4	104..130	128..154	NO
NC_010475.1	Synechococcus sp. PCC 7002	OK	1e-31	97.1	1..196	10..203	OK
NC_005070.1	Synechococcus sp. WH 8102	OK	3.2e-10	25.3	68..149	77..160	NO ?
NC_000911.1	Synechocystis sp. PCC 6803	OK	2.8e-36	112.4	1..196	1..193	OK
NC_008554.1	Syntrophobacter fumaroxidans MPOB	OK	MISSING	MISSING	MISSING	MISSING	NO
NC_011662.2	Thauera sp. MZ1T	OK	MISSING	MISSING	MISSING	MISSING	NO
NC_010321.1	Thermoanaerobacter pseudethanolicus ATCC 33223	OK	8.4e-43	134.2	1..196	6..199	OK
NC_009486.1	Thermotoga petrophila RKU-1	OK	4.6e-47	148.4	1..180	1..180	OK
NC_007520.2	Thiomicrospira crunogena XCL-2	OK	MISSING	MISSING	MISSING	MISSING	NO
NC_012691.1	Tolumonas auensis DSM 9187	OK	6.8e-107	348.4	1..196	9..202	OK
NC_008312.1	Trichodesmium erythraeum IMS101	OK	2.8e-46	145.8	1..196	8..201	OK
NC_008782.1	Acidovorax sp. JS42	OK	2.9e-97	316.2	1..196	10..205	OK
NC_011985.1	Agrobacterium radiobacter K84	OK	2e-85	276.6	1..196	10..203	OK
NC_011891.1	Anaeromyxobacter dehalogenans 2CP-1	OK	MISSING	MISSING	MISSING	MISSING	NO
NC_007760.1	Anaeromyxobacter dehalogenans 2CP-C	OK	MISSING	MISSING	MISSING	MISSING	NO
NC_009675.1	Anaeromyxobacter sp. Fw109-5	OK	MISSING	MISSING	MISSING	MISSING	NO
NC_011145.1	Anaeromyxobacter sp. K	OK	MISSING	MISSING	MISSING	MISSING	NO
NC_006513.1	Aromatoleum aromaticum EbN1	OK	MISSING	MISSING	MISSING	MISSING	NO
NC_008711.1	Arthrobacter aurescens TC1	OK	7.5e-38	117.6	1..196	8..202	OK
NC_011886.1	Arthrobacter chlorophenolicus A6	OK	2.2e-84	273.1	1..196	4..199	OK
NC_009725.1	Bacillus amyloliquefaciens FZB42	OK	2.3e-44	139.4	1..196	7..197	OK
NC_012472.1	Bacillus cereus Q1	OK	MISSING	MISSING	MISSING	MISSING	NO
NC_009848.1	Bacillus pumilus SAFR-032	OK	1.4e-68	220.3	1..196	9..199	OK
NC_000964.2	Bacillus subtilis subsp. subtilis str. 168	OK	3.9e-135	442.8	1..196	6..196	OK
NC_012669.1	Beutenbergia cavernae DSM 12333	OK	6.5e-28	84.4	46..196	60..203	OK ?
NC_012491.1	Brevibacillus brevis NBRC 100599	OK	MISSING	MISSING	MISSING	MISSING	NO
NC_010681.1	Burkholderia phytofirmans PsJN	OK	5.9e-81	261.7	1..196	6..201	NO
NC_010995.1	Cellvibrio japonicus Ueda107	OK	3.6e-92	299.2	1..196	5..201	OK
NC_011898.1	Clostridium cellulolyticum H10	OK	2.8e-88	286.2	1..196	4..199	OK
NC_010001.1	Clostridium phytofermentans ISDg	OK	9.6e-88	284.4	1..196	4..199	OK
NC_001263.1	Deinococcus radiodurans R1	OK	MISSING	MISSING	MISSING	MISSING	NO
NC_011146.1	Geobacter bemidjiensis Bem	OK	MISSING	MISSING	MISSING	MISSING	NO
NC_011666.1	Methylocella silvestris BL2	NO	1.2e-80	260.7	1..196	11..204	OK
NC_008095.1	Myxococcus xanthus DK 1622	OK	MISSING	MISSING	MISSING	MISSING	NO
NC_007964.1	Nitrobacter hamburgensis X14	OK	MISSING	MISSING	MISSING	MISSING	NO
NC_007406.1	Nitrobacter winogradskyi Nb-255	OK	MISSING	MISSING	MISSING	MISSING	NO
NC_008699.1	Nocardioides sp. JS614	OK	MISSING	MISSING	MISSING	MISSING	NO
NC_009142.1	Saccharopolyspora erythraea NRRL 2338	NO	3.3e-86	279.3	1..196	8..203	OK
NC_008536.1	Solibacter usitatus Ellin6076	OK	4e-42	131.9	1..196	14..210	OK
NC_010162.1	Sorangium cellulosum 'So ce 56'	OK	1.3e-45	143.6	1..196	6..202	OK
NC_006177.1	Symbiobacterium thermophilum IAM 14863	OK	MISSING	MISSING	MISSING	MISSING	NO
NC_011206	Acidithiobacillus ferrooxidans ATCC 53993	OK	MISSING	MISSING	MISSING	MISSING	NO
NC_012034	Anaerocellum thermophilum DSM 6725	OK	7.7e-45	141	1..196	6..200	OK
NC_011567	Anoxybacillus flavithermus WK1	OK	MISSING	MISSING	MISSING	MISSING	NO
NC_000918	Aquifex aeolicus VF5	OK	MISSING	MISSING	MISSING	MISSING	NO
NC_009437	Caldicellulosiruptor saccharolyticus DSM 8903	OK	2.5e-44	139.3	1..196	6..200	OK
NC_011565	Candidatus Azobacteroides pseudotrichonymphae genomovar. CFP2	OK	7.5e-14	37.4	80..196	80..197	NO
NC_005061	Candidatus Blochmannia floridanus	OK	MISSING	MISSING	MISSING	MISSING	NO
NC_008512	Candidatus Carsonella ruddii PV	NO	MISSING	MISSING	MISSING	MISSING	NO
NC_010424	Candidatus Desulforudis audaxviator MP104C	OK	MISSING	MISSING	MISSING	MISSING	NO
NC_002932	Chlorobium tepidum TLS	OK	MISSING	MISSING	MISSING	MISSING	NO
NC_011831	Chloroflexus aggregans DSM 9485	OK	MISSING	MISSING	MISSING	MISSING	NO
NC_010175	Chloroflexus aurantiacus J-10-fl	OK	6.7e-05	7.5	46..62	37..53	NO
NC_003910	Colwellia psychrerythraea 34H	OK	1.2e-109	357.6	8..196	18..206	OK
NC_011295	Coprothermobacter proteolyticus DSM 5265	NO	MISSING	MISSING	MISSING	MISSING	NO
NC_011830	Desulfitobacterium hafniense DCB-2	OK	MISSING	MISSING	MISSING	MISSING	NO
NC_006138	Desulfotalea psychrophila LSv54	OK	2.2e-06	12.4	155..196	83..124	NO
NC_011661	Dictyoglomus turgidum DSM 6724	OK	5.3e-38	118.1	1..185	7..191	OK
NC_012673	Exiguobacterium sp. AT1b	OK	MISSING	MISSING	MISSING	MISSING	NO
NC_009718	Fervidobacterium nodosum Rt17-B1	NO	MISSING	MISSING	MISSING	MISSING	NO
NC_010999	Lactobacillus casei BL23	NO	2e-52	166.3	1..196	8..201	OK
NC_010718	Natranaerobius thermophilus JW/NM-WN-LF	OK	MISSING	MISSING	MISSING	MISSING	NO
NC_009454	Pelotomaculum thermopropionicum SI	OK	MISSING	MISSING	MISSING	MISSING	NO
NC_010003	Petrotoga mobilis SJ95	OK	MISSING	MISSING	MISSING	MISSING	NO
NC_007204	Psychrobacter arcticus 273-4	OK	MISSING	MISSING	MISSING	MISSING	NO
NC_007973/NC_007974	Ralstonia metallidurans CH34	OK	2.5e-99	323.1	1..196	10..203	OK
NC_008148	Rubrobacter xylanophilus DSM 9941	OK	6.9e-48	151.2	1..177	6..182	OK
NC_007677	Salinibacter ruber DSM 13855	NO	MISSING	MISSING	MISSING	MISSING	NO
NC_011566	Shewanella piezotolerans WP3	OK	1.1e-115	377.8	1..196	11..205	OK
NC_010730	Sulfurihydrogenibium sp. YO3AOP1	OK	MISSING	MISSING	MISSING	MISSING	NO
NC_009663	Sulfurovum sp. NBC37-1	OK	MISSING	MISSING	MISSING	MISSING	NO
NC_003689	Thermoanaerobacter tengcongensis MB4	OK	MISSING	MISSING	MISSING	MISSING	NO
NC_011296	Thermodesulfovibrio yellowstonii DSM 11347	OK	MISSING	MISSING	MISSING	MISSING	NO
NC_011959	Thermomicrobium roseum DSM 5159	OK	4.2e-40	125.2	1..191	2..190	OK
NC_011653	Thermosipho africanus TCF52B	NO	MISSING	MISSING	MISSING	MISSING	NO
NC_004113	Thermosynechococcus elongatus BP-1	OK	3.1e-17	48.7	1..158	8..163	OK
NC_009828	Thermotoga lettingae TMO	NO	2e-41	129.5	1..177	4..179	OK
NC_000853	Thermotoga maritima MSB8	OK	4.6e-47	148.4	1..180	3..182	OK
NC_010483	Thermotoga sp. RQ2	OK	4.6e-47	148.4	1..180	1..180	OK
NC_011901	Thioalkalivibrio sp. HL-EbGR7	OK	MISSING	MISSING	MISSING	MISSING	NO
