# Supplementary material for: Global genome analysis of the shikimic acid pathway reveals greater gene loss in host-associated than in free-living bacteria
Source: BMC Genomics. 2010 Nov 11;11:628. doi: 10.1186/1471-2164-11-628 (PMC3018139; doi:10.1186/1471-2164-11-628)
Supplement: Additional file 5 — Distribution of the gene encoding KDPGal aldolase in host- associated Bacteria. [file 1471-2164-11-628-S5.XLS]

## Sheet: Sheet1
host associated bacteria
			Aldolase
Genome accession number	Bacterial names	Presence of DAHP	E_value	Score	Profile coverage	Protein coverage	Presence
NC_009053	Actinobacillus pleuropneumoniae L20	YES	1.2e-119	391	1..196	8..203	YES
NC_010278	Actinobacillus pleuropneumoniae serovar 3 str. JL03	YES	2e-121	396.9	1..196	8..203	YES
NC_010939	Actinobacillus pleuropneumoniae serovar 7 str. AP76	YES	1.4e-120	394.1	1..196	9..204	YES
NC_009655	Actinobacillus succinogenes 130Z	YES	1.1e-118	387.7	1..196	8..203	YES
NC_010655	Akkermansia muciniphila ATCC BAA-835	YES	MISSING	MISSING	MISSING	MISSING	NO
NC_012026	Anaplasma marginale str. Florida	NO	MISSING	MISSING	MISSING	MISSING	NO
NC_004842	Anaplasma marginale str. St. Maries	NO	MISSING	MISSING	MISSING	MISSING	NO
NC_007797	Anaplasma phagocytophilum HZ	NO	MISSING	MISSING	MISSING	MISSING	NO
NC_007716	Aster yellows witches'-broom phytoplasma AYWB	NO	MISSING	MISSING	MISSING	MISSING	NO
NC_008702	Azoarcus sp. BH72	YES	MISSING	MISSING	MISSING	MISSING	NO
NC_009937	Azorhizobium caulinodans ORS 571	YES	1.2e-86	280.8	8..196	13..201	YES
NC_003228	Bacteroides fragilis NCTC 9343	YES	3.3e-17	48.6	1..196	9..209	YES
NC_004663	Bacteroides thetaiotaomicron VPI-5482	YES	2.2e-20	59.2	1..196	9..209	YES
NC_009614	Bacteroides vulgatus ATCC 8482	YES	6e-18	51.1	11..196	19..209	YES
NC_008783	Bartonella bacilliformis KC583	YES	MISSING	MISSING	MISSING	MISSING	NO
NC_005956	Bartonella henselae str. Houston-1	YES	6e-91	295.1	1..196	10..203	YES
NC_005955	Bartonella quintana str. Toulouse	YES	MISSING	MISSING	MISSING	MISSING	NO
NC_010161	Bartonella tribocorum CIP 105476	YES	3.1e-88	286	10..196	17..203	YES
NC_007984	Baumannia cicadellinicola str. Hc (Homalodisca coagulata)	YES	MISSING	MISSING	MISSING	MISSING	NO
NC_008618	Bifidobacterium adolescentis ATCC 15703	YES	MISSING	MISSING	MISSING	MISSING	NO
NC_010816	Bifidobacterium longum DJO10A	YES	MISSING	MISSING	MISSING	MISSING	NO
NC_004307	Bifidobacterium longum NCC2705	YES	MISSING	MISSING	MISSING	MISSING	NO
NC_011593	Bifidobacterium longum subsp. infantis ATCC 15697	YES	MISSING	MISSING	MISSING	MISSING	NO
NC_010645	Bordetella avium 197N	YES	MISSING	MISSING	MISSING	MISSING	NO
NC_002927	Bordetella bronchiseptica RB50	YES	MISSING	MISSING	MISSING	MISSING	NO
NC_002928	Bordetella parapertussis 12822	YES	MISSING	MISSING	MISSING	MISSING	NO
NC_002929	Bordetella pertussis Tohama I	YES	MISSING	MISSING	MISSING	MISSING	NO
NC_008273	Borrelia afzelii Pko	NO	MISSING	MISSING	MISSING	MISSING	NO
NC_001318	Borrelia burgdorferi B31	NO	MISSING	MISSING	MISSING	MISSING	NO
NC_011728	Borrelia burgdorferi ZS7	NO	MISSING	MISSING	MISSING	MISSING	NO
NC_011229	Borrelia duttonii Ly	NO	MISSING	MISSING	MISSING	MISSING	NO
NC_006156	Borrelia garinii PBi	NO	MISSING	MISSING	MISSING	MISSING	NO
NC_010673	Borrelia hermsii DAH	NO	MISSING	MISSING	MISSING	MISSING	NO
NC_011244	Borrelia recurrentis A1	NO	MISSING	MISSING	MISSING	MISSING	NO
NC_008710	Borrelia turicatae 91E135	NO	MISSING	MISSING	MISSING	MISSING	NO
NC_012225	Brachyspira hyodysenteriae WA1	YES	3.2e-48	152.3	9..196	9..197	YES
NC_004463	Bradyrhizobium japonicum USDA 110	YES	3.6e-91	295.8	1..196	36..229	YES
NC_009485	Bradyrhizobium sp. BTAi1	YES	5.2e-78	251.8	1..196	11..206	YES
NC_009445	Bradyrhizobium sp. ORS278	YES	4.8e-76	245.3	1..196	11..206	YES
NC_006932	Brucella abortus bv. 1 str. 9-941	YES	1e-82	267.6	1..196	11..203	YES
NC_003318	Brucella melitensis 16M	YES	4.4e-85	275.5	1..196	26..218	YES
NC_012441	Brucella melitensis ATCC 23457	YES	MISSING	MISSING	MISSING	MISSING	NO
NC_003317	Brucella melitensis biovar Abortus 2308	YES	9.8e-82	264.3	1..196	1..192	YES
NC_009504	Brucella ovis ATCC 25840	YES	1.6e-84	273.6	1..196	11..203	YES
NC_004310	Brucella suis 1330	YES	MISSING	MISSING	MISSING	MISSING	NO
NC_010167	Brucella suis ATCC 23445	YES	6.2e-84	271.6	1..196	11..203	YES
NC_011833	Buchnera aphidicola str. 5A (Acyrthosiphon pisum)	YES	MISSING	MISSING	MISSING	MISSING	NO
NC_002528	Buchnera aphidicola str. APS (Acyrthosiphon pisum)	YES	MISSING	MISSING	MISSING	MISSING	NO
NC_004545	Buchnera aphidicola str. Bp (Baizongia pistaciae)	YES	MISSING	MISSING	MISSING	MISSING	NO
NC_008513	Buchnera aphidicola str. Cc (Cinara cedri)	YES	MISSING	MISSING	MISSING	MISSING	NO
NC_004061	Buchnera aphidicola str. Sg (Schizaphis graminum)	YES	MISSING	MISSING	MISSING	MISSING	NO
NC_011834	Buchnera aphidicola str. Tuc7 (Acyrthosiphon pisum)	YES	MISSING	MISSING	MISSING	MISSING	NO
NC_006348	Burkholderia mallei ATCC 23344	YES	2.8e-81	262.8	1..196	4..199	YES
NC_008835	Burkholderia mallei NCTC 10229	YES	2.8e-81	262.8	1..196	4..199	YES
NC_009079	Burkholderia mallei NCTC 10247	YES	2.8e-81	262.8	1..196	4..199	YES
NC_008784	Burkholderia mallei SAVP1	YES	2.8e-81	262.8	1..196	4..199	YES
NC_010084	Burkholderia_multivorans_ATCC_17616_JGI	YES	1.6e-77	250.2	1..196	4..199	YES
NC_010801	Burkholderia_multivorans_ATCC_17616_Tohoku	NO	8.9e-05	7.1	172..196	57..79	NO
NC_010622	Burkholderia phymatum STM815	YES	1.3e-85	277.2	1..196	6..201	YES
NC_009802	Campylobacter concisus 13826	YES	MISSING	MISSING	MISSING	MISSING	NO
NC_009715	Campylobacter curvus 525.92	YES	MISSING	MISSING	MISSING	MISSING	NO
NC_008599	Campylobacter fetus subsp. fetus 82-40	YES	MISSING	MISSING	MISSING	MISSING	NO
NC_009714	Campylobacter hominis ATCC BAA-381	YES	MISSING	MISSING	MISSING	MISSING	NO
NC_010830	Candidatus Amoebophilus asiaticus 5a2	NO	MISSING	MISSING	MISSING	MISSING	NO
NC_010544	Candidatus Phytoplasma australiense	NO	MISSING	MISSING	MISSING	MISSING	NO
NC_011047	Candidatus Phytoplasma mali	NO	2.9e-26	78.9	1..196	4..200	YES
NC_005861	Candidatus Protochlamydia amoebophila UWE25	YES	MISSING	MISSING	MISSING	MISSING	NO
NC_009465	Candidatus Vesicomyosocius okutanii HA	YES	MISSING	MISSING	MISSING	MISSING	NO
NC_002620	Chlamydia muridarum Nigg	YES	MISSING	MISSING	MISSING	MISSING	NO
NC_000117	Chlamydia trachomatis	YES	MISSING	MISSING	MISSING	MISSING	NO
NC_010287	Chlamydia trachomatis 434Bu	YES	MISSING	MISSING	MISSING	MISSING	NO
NC_007429	Chlamydia trachomatis AHAR-13	YES	MISSING	MISSING	MISSING	MISSING	NO
NC_000117	Chlamydia trachomatis D/UW-3/CX	YES	MISSING	MISSING	MISSING	MISSING	NO
NC_010280	Chlamydia trachomatis L2bUCH-1proctitis	YES	MISSING	MISSING	MISSING	MISSING	NO
NC_004552	Chlamydophila abortus S26/3	YES	MISSING	MISSING	MISSING	MISSING	NO
NC_003361	Chlamydophila caviae GPIC	YES	MISSING	MISSING	MISSING	MISSING	NO
NC_007899	Chlamydophila felis Fe/C-56	YES	MISSING	MISSING	MISSING	MISSING	NO
NC_002179	Chlamydophila pneumoniae AR39	YES	MISSING	MISSING	MISSING	MISSING	NO
NC_000922	Chlamydophila pneumoniae CWL029	YES	MISSING	MISSING	MISSING	MISSING	NO
NC_002491	Chlamydophila pneumoniae J138	YES	MISSING	MISSING	MISSING	MISSING	NO
NC_005043	Chlamydophila pneumoniae TW-183	YES	MISSING	MISSING	MISSING	MISSING	NO
NC_012590	Corynebacterium aurimucosum ATCC 700975	NO	MISSING	MISSING	MISSING	MISSING	NO
NC_012704	Corynebacterium kroppenstedtii DSM 44385	YES	MISSING	MISSING	MISSING	MISSING	NO
NC_010545	Corynebacterium urealyticum DSM 7109	NO	MISSING	MISSING	MISSING	MISSING	NO
NC_009727	Coxiella burnetii Dugway 5J108-111	YES	6.7e-94	304.9	1..196	30..225	YES
NC_009778	Cronobacter sakazakii ATCC BAA-894	YES	1.6e-142	467.4	1..196	8..203	YES
NC_010528	Cupriavidus taiwanensis	YES	4.7e-92	298.8	1..196	10..203	YES
NC_009446	Dichelobacter nodosus VCS1703A	YES	MISSING	MISSING	MISSING	MISSING	NO
NC_007354	Ehrlichia canis str. Jake	NO	MISSING	MISSING	MISSING	MISSING	NO
NC_007799	Ehrlichia chaffeensis str. Arkansas	NO	MISSING	MISSING	MISSING	MISSING	NO
NC_005295	Ehrlichia ruminantium str. Gardel	NO	MISSING	MISSING	MISSING	MISSING	NO
NC_006832	Ehrlichia_ruminantium_str._Welgevonden_CIRAD	NO	MISSING	MISSING	MISSING	MISSING	NO
NC_005295	Ehrlichia_ruminantium_Welgevonden_UPSA	NO	MISSING	MISSING	MISSING	MISSING	NO
NC_010644	Elusimicrobium minutum Pei191	YES	MISSING	MISSING	MISSING	MISSING	NO
NC_010694	Erwinia tasmaniensis Et1-99	YES	2.7e-107	349.7	1..196	8..203	YES
NC_008253	Escherichia coli 536	YES	5.9e-147	482.3	1..196	8..203	YES
NC_009837	Escherichia coli APEC O1	YES	MISSING	MISSING	MISSING	MISSING	NO
NC_010468	Escherichia coli ATCC 8739	YES	7.7e-146	478.5	1..196	8..203	YES
NC_004431	Escherichia coli CFT073	YES	5.9e-147	482.3	1..196	8..203	YES
NC_009801	Escherichia coli E24377A	YES	5.9e-147	482.3	1..196	8..203	YES
NC_009800	Escherichia coli HS	YES	5.9e-147	482.3	1..196	8..203	YES
NC_011601	Escherichia_coli_0127_H6_E2348_69	YES	5.9e-147	482.3	1..196	8..203	YES
NC_002655	Escherichia coli O157:H7 EDL933	YES	5.9e-147	482.3	1..196	8..203	YES
NC_002695	Escherichia coli O157:H7 str. Sakai	YES	5.9e-147	482.3	1..196	8..203	YES
NC_011415	Escherichia coli SE11	YES	5.9e-147	482.3	1..196	8..203	YES
NC_007946	Escherichia coli UTI89	YES	5.9e-147	482.3	1..196	8..203	YES
NC_010473	Escherichia coli str. K-12 substr. DH10B	YES	5.9e-147	482.3	1..196	8..203	YES
NC_000913	Escherichia coli str. K-12 substr. MG1655	YES	5.9e-147	482.3	1..196	8..203	YES
AC_000091	Escherichia coli str. K-12 substr. W3110	YES	5.9e-147	482.3	1..196	8..203	YES
NC_007880	Francisella tularensis subsp. holarctica	YES	MISSING	MISSING	MISSING	MISSING	NO
NC_010677	Francisella tularensis subsp. mediasiatica FSC147	YES	MISSING	MISSING	MISSING	MISSING	NO
NC_009257	Francisella tularensis subsp. tularensis WY96-3418	YES	MISSING	MISSING	MISSING	MISSING	NO
NC_008278	Frankia alni ACN14a	NO	MISSING	MISSING	MISSING	MISSING	NO
NC_003454	Fusobacterium nucleatum subsp. nucleatum ATCC 25586	YES	MISSING	MISSING	MISSING	MISSING	NO
NC_010125	Gluconacetobacter diazotrophicus PAl 5	YES	5.7e-20	57.9	1..159	3..162	YES
NC_002940	Haemophilus ducreyi 35000HP	YES	MISSING	MISSING	MISSING	MISSING	NO
NC_007146	Haemophilus influenzae 86-028NP	YES	1e-139	458.1	1..196	8..203	YES
NC_009566	Haemophilus influenzae PittEE	YES	2.9e-138	453.2	1..196	8..203	YES
NC_009567	Haemophilus influenzae PittGG	YES	MISSING	MISSING	MISSING	MISSING	NO
NC_000907	Haemophilus influenzae Rd KW20	YES	4.7e-142	462.9	1..196	8..203	YES
NC_011852	Haemophilus parasuis SH0165	YES	MISSING	MISSING	MISSING	MISSING	NO
NC_008309	Haemophilus somnus 129PT	YES	3.4e-117	382.8	1..196	8..203	YES
NC_010519	Haemophilus somnus 2336	YES	1.7e-116	380.5	1..196	8..203	YES
NC_008229	Helicobacter acinonychis str. Sheeba	YES	6.8e-95	308.3	1..196	9..204	YES
NC_004917	Helicobacter hepaticus ATCC 51449	YES	MISSING	MISSING	MISSING	MISSING	NO
NC_000915	Helicobacter pylori 26695	YES	3e-102	332.9	1..196	5..200	YES
NC_011333	Helicobacter pylori G27	YES	5.9e-103	335.2	1..196	5..200	YES
NC_008086	Helicobacter pylori HPAG1	YES	3.9e-104	339.1	1..196	5..200	YES
NC_000921	Helicobacter pylori J99	YES	2.6e-103	336.4	1..196	5..200	YES
NC_011498	Helicobacter pylori P12	YES	2.8e-101	329.6	1..196	5..200	YES
NC_010698	Helicobacter pylori Shi470	YES	9.6e-105	341.2	1..196	5..200	YES
NC_011283	Klebsiella pneumoniae 342	YES	5.6e-134	438.9	1..196	8..204	YES
NC_008530	Lactobacillus gasseri ATCC 33323	NO	MISSING	MISSING	MISSING	MISSING	NO
NC_005362	Lactobacillus johnsonii NCC 533	NO	MISSING	MISSING	MISSING	MISSING	NO
NC_004567	Lactobacillus plantarum WCFS1	YES	MISSING	MISSING	MISSING	MISSING	NO
NC_010609	Lactobacillus reuteri JCM 1112 (kitasato)	NO	MISSING	MISSING	MISSING	MISSING	NO
NC_007930	Lactobacillus salivarius UCC118	NO	MISSING	MISSING	MISSING	MISSING	NO
NC_012559	Laribacter hongkongensis HLHK9	YES	1.4e-28	86.7	1..196	3..199	YES
NC_008011	Lawsonia intracellularis PHE/MN1-00	YES	MISSING	MISSING	MISSING	MISSING	NO
NC_009494	Legionella pneumophila str. Corby	YES	8.1e-98	318	1..196	12..205	YES
NC_006369	Legionella pneumophila str. Lens	YES	1.2e-99	324.2	10..196	19..205	YES
NC_006368	Legionella pneumophila str. Paris	YES	2.9e-96	312.9	1..196	12..205	YES
NC_002942	Legionella pneumophila subsp. pneumophila str. Philadelphia 1	YES	4.3e-98	319	1..196	12..205	YES
NC_006087	Leifsonia xyli subsp. xyli str. CTCB07	NO	MISSING	MISSING	MISSING	MISSING	NO
NC_004342	Leptospira borgpetersenii serovar Hardjo-bovis JB197	YES	MISSING	MISSING	MISSING	MISSING	NO
NC_008509	Leptospira borgpetersenii serovar Hardjo-bovis L550	NO	MISSING	MISSING	MISSING	MISSING	NO
NC_005823	Leptospira interrogans serovar Copenhageni str. Fiocruz L1-130	YES	MISSING	MISSING	MISSING	MISSING	NO
NC_005823	Leptospira interrogans serovar Lai str. 56601	YES	MISSING	MISSING	MISSING	MISSING	NO
NC_011660	Listeria monocytogenes HCC23	YES	5.4e-05	7.8	1..21	9..29	NO
NC_006300	Mannheimia succiniciproducens MBEL55E	YES	4.4e-115	375.7	1..196	8..203	YES
NC_006055	Mesoplasma florum L1	NO	MISSING	MISSING	MISSING	MISSING	NO
NC_011887	Methylobacterium nodulans ORS 2060	NO	MISSING	MISSING	MISSING	MISSING	NO
NC_010505	Methylobacterium radiotolerans JCM 2831	YES	1.3e-99	324	1..196	7..198	YES
NC_008595	Mycobacterium avium 104	YES	MISSING	MISSING	MISSING	MISSING	NO
NC_002945	Mycobacterium bovis AF2122/97	NO	MISSING	MISSING	MISSING	MISSING	NO
NC_008769	Mycobacterium bovis BCG str. Pasteur 1173P2	NO	MISSING	MISSING	MISSING	MISSING	NO
NC_012207	Mycobacterium bovis BCG str. Tokyo 172	NO	MISSING	MISSING	MISSING	MISSING	NO
NC_011896	Mycobacterium leprae Br4923	NO	MISSING	MISSING	MISSING	MISSING	NO
NC_002677	Mycobacterium leprae TN	NO	MISSING	MISSING	MISSING	MISSING	NO
NC_008596	Mycobacterium smegmatis str. MC2 155	YES	1.1e-88	287.6	1..196	3..198	YES
NC_002755	Mycobacterium tuberculosis CDC1551	NO	MISSING	MISSING	MISSING	MISSING	NO
NC_009565	Mycobacterium tuberculosis F11	NO	MISSING	MISSING	MISSING	MISSING	NO
NC_009525	Mycobacterium tuberculosis H37Ra	NO	MISSING	MISSING	MISSING	MISSING	NO
NC_000962	Mycobacterium tuberculosis H37Rv	NO	MISSING	MISSING	MISSING	MISSING	NO
NC_008611	Mycobacterium ulcerans Agy99	NO	2.4e-05	9	1..29	168..195	NO
NC_009497	Mycoplasma agalactiae PG2	NO	MISSING	MISSING	MISSING	MISSING	NO
NC_011025	Mycoplasma arthritidis 158L3-1	NO	MISSING	MISSING	MISSING	MISSING	NO
NC_007633	Mycoplasma capricolum subsp. capricolum ATCC 27343	NO	MISSING	MISSING	MISSING	MISSING	NO
NC_004829	Mycoplasma gallisepticum R	NO	9.3e-05	7	179..196	98..115	NO
NC_000908	Mycoplasma genitalium G37	NO	MISSING	MISSING	MISSING	MISSING	NO
NC_006360	Mycoplasma hyopneumoniae 232	NO	MISSING	MISSING	MISSING	MISSING	NO
NC_007332	Mycoplasma hyopneumoniae 7448	NO	MISSING	MISSING	MISSING	MISSING	NO
NC_007295	Mycoplasma hyopneumoniae J	NO	MISSING	MISSING	MISSING	MISSING	NO
NC_006908	Mycoplasma mobile 163K	NO	MISSING	MISSING	MISSING	MISSING	NO
NC_005364	Mycoplasma mycoides subsp. mycoides SC str. PG1	YES	MISSING	MISSING	MISSING	MISSING	NO
NC_004432	Mycoplasma penetrans HF-2	NO	MISSING	MISSING	MISSING	MISSING	NO
NC_000912	Mycoplasma pneumoniae M129	NO	MISSING	MISSING	MISSING	MISSING	NO
NC_002771	Mycoplasma pulmonis UAB CTIP	NO	MISSING	MISSING	MISSING	MISSING	NO
NC_007294	Mycoplasma synoviae 53	NO	MISSING	MISSING	MISSING	MISSING	NO
NC_005213	Nanoarchaeum equitans Kin4-M	NO	MISSING	MISSING	MISSING	MISSING	NO
NC_002946	Neisseria gonorrhoeae FA 1090	YES	3e-101	329.5	1..196	8..201	YES
NC_011035	Neisseria gonorrhoeae NCCP11945	YES	9e-101	327.9	1..196	8..201	YES
NC_010120	Neisseria meningitidis 053442	YES	2.7e-103	336.4	1..196	8..201	YES
NC_008767	Neisseria meningitidis FAM18	YES	5.6e-103	335.3	1..196	29..222	YES
NC_003112	Neisseria meningitidis MC58	YES	2.2e-103	336.7	1..196	8..201	YES
NC_003116	Neisseria meningitidis Z2491	YES	2.2e-103	336.7	1..196	8..201	YES
NC_005303	Onion yellows phytoplasma OY-M	NO	MISSING	MISSING	MISSING	MISSING	NO
NC_009488	Orientia tsutsugamushi str. Boryong	NO	MISSING	MISSING	MISSING	MISSING	NO
NC_010793	Orientia tsutsugamushi str. Ikeda	NO	MISSING	MISSING	MISSING	MISSING	NO
NC_009615	Parabacteroides distasonis ATCC 8503	YES	1e-23	70.4	1..196	10..210	YES
NC_002663	Pasteurella multocida subsp. multocida str. Pm70	YES	1.8e-112	367	1..196	8..203	YES
NC_011143	Phenylobacterium zucineum HLK1	NO	MISSING	MISSING	MISSING	MISSING	NO
NC_005126	Photorhabdus luminescens subsp. laumondii TTO1	YES	8.7e-112	364.7	1..196	5..200	YES
NC_010531	Polynucleobacter necessarius subsp. necessarius STIR1	YES	MISSING	MISSING	MISSING	MISSING	NO
NC_010729	Porphyromonas gingivalis ATCC 33277	YES	MISSING	MISSING	MISSING	MISSING	NO
NC_002950	Porphyromonas gingivalis W83	YES	MISSING	MISSING	MISSING	MISSING	NO
NC_006085	Propionibacterium acnes KPA171202	NO	2.9e-74	239.3	10..196	14..199	YES
NC_010554	Proteus mirabilis HI4320	YES	1.8e-133	437.2	1..196	8..203	YES
NC_009434	Pseudomonas stutzeri A1501	YES	2e-116	380.2	1..196	18..213	YES
NC_010168	Renibacterium salmoninarum ATCC 33209	NO	8.1e-49	154.3	1..196	8..202	YES
NC_007761	Rhizobium etli CFN 42	YES	4.7e-81	262	1..196	10..203	YES
NC_010994	Rhizobium etli CIAT 652	YES	1.4e-83	270.5	1..196	10..203	YES
NC_011369	Rhizobium leguminosarum bv. trifolii WSM2304	YES	4.4e-81	262.1	1..196	10..203	YES
NC_008380	Rhizobium leguminosarum bv. viciae 3841	YES	6e-81	261.7	1..196	10..203	YES
NC_000914	Rhizobium sp. NGR234	NO	MISSING	MISSING	MISSING	MISSING	NO
NC_009881	Rickettsia akari str. Hartford	YES	MISSING	MISSING	MISSING	MISSING	NO
NC_007940	Rickettsia bellii RML369-C	YES	MISSING	MISSING	MISSING	MISSING	NO
NC_009879	Rickettsia canadensis str. McKiel	YES	MISSING	MISSING	MISSING	MISSING	NO
NC_003103	Rickettsia conorii str. Malish 7	YES	MISSING	MISSING	MISSING	MISSING	NO
NC_007109	Rickettsia felis URRWXCal2	YES	MISSING	MISSING	MISSING	MISSING	NO
NC_009900	Rickettsia massiliae MTU5	YES	MISSING	MISSING	MISSING	MISSING	NO
NC_000963	Rickettsia prowazekii str. Madrid E	YES	MISSING	MISSING	MISSING	MISSING	NO
NC_009882	Rickettsia rickettsii str. 'Sheila Smith'	YES	MISSING	MISSING	MISSING	MISSING	NO
NC_010263	Rickettsia rickettsii str. Iowa	YES	MISSING	MISSING	MISSING	MISSING	NO
NC_006142	Rickettsia typhi str. Wilmington	YES	MISSING	MISSING	MISSING	MISSING	NO
NC_010067	Salmonella enterica subsp. arizonae serovar 62:z4,z23:--	YES	8.7e-142	465	1..196	8..203	YES
NC_006905	Salmonella enterica subsp. enterica serovar Choleraesuis str. SC-B67	YES	2.6e-141	463.4	1..196	8..203	YES
NC_006511	Salmonella enterica subsp. enterica serovar Paratyphi A str. ATCC 9150	YES	1.2e-141	464.6	1..196	8..203	YES
NC_010102	Salmonella enterica subsp. enterica serovar Paratyphi B str. SPB7	YES	2.8e-142	466.7	1..196	8..203	YES
NC_012125	Salmonella enterica subsp. enterica serovar Paratyphi C strain RKS4594	YES	2.6e-141	463.4	1..196	8..203	YES
NC_003198	Salmonella enterica subsp. enterica serovar Typhi str. CT18	YES	MISSING	MISSING	MISSING	MISSING	NO
NC_004631	Salmonella enterica subsp. enterica serovar Typhi str. Ty2	YES	6.1e-141	462.2	1..196	8..203	YES
NC_003197	Salmonella typhimurium LT2	YES	2.8e-142	466.7	1..196	8..203	YES
NC_010658	Shigella boydii CDC 3083-94	YES	5.9e-147	482.3	1..196	8..203	YES
NC_007606	Shigella dysenteriae Sd197	YES	7.8e-146	478.5	1..196	8..203	YES
NC_004741	Shigella flexneri 2a str. 2457T	YES	5.9e-147	482.3	1..196	8..203	YES
NC_004337	Shigella flexneri 2a str. 301	YES	5.9e-147	482.3	1..196	8..203	YES
NC_008258	Shigella flexneri 5 str. 8401	YES	5.9e-147	482.3	1..196	8..203	YES
NC_007384	Shigella sonnei Ss046	YES	5.9e-147	482.3	1..196	8..203	YES
NC_007712	Sodalis glossinidius str. 'morsitans'	YES	MISSING	MISSING	MISSING	MISSING	NO
NC_007622	Staphylococcus aureus RF122	YES	MISSING	MISSING	MISSING	MISSING	NO
NC_002951	Staphylococcus aureus subsp. aureus COL	YES	MISSING	MISSING	MISSING	MISSING	NO
NC_009632	Staphylococcus aureus subsp. aureus JH1	YES	MISSING	MISSING	MISSING	MISSING	NO
NC_009487	Staphylococcus aureus subsp. aureus JH9	YES	MISSING	MISSING	MISSING	MISSING	NO
NC_002952	Staphylococcus aureus subsp. aureus MRSA252	YES	MISSING	MISSING	MISSING	MISSING	NO
NC_002953	Staphylococcus aureus subsp. aureus MSSA476	YES	MISSING	MISSING	MISSING	MISSING	NO
NC_003923	Staphylococcus aureus subsp. aureus MW2	YES	MISSING	MISSING	MISSING	MISSING	NO
NC_009782	Staphylococcus aureus subsp. aureus Mu3	YES	MISSING	MISSING	MISSING	MISSING	NO
NC_002758	Staphylococcus aureus subsp. aureus Mu50	YES	MISSING	MISSING	MISSING	MISSING	NO
NC_002745	Staphylococcus aureus subsp. aureus N315	YES	MISSING	MISSING	MISSING	MISSING	NO
NC_007795	Staphylococcus aureus subsp. aureus NCTC 8325	YES	MISSING	MISSING	MISSING	MISSING	NO
NC_007793	Staphylococcus aureus subsp. aureus USA300_FPR3757	YES	MISSING	MISSING	MISSING	MISSING	NO
NC_010079	Staphylococcus aureus subsp. aureus USA300_TCH1516	YES	MISSING	MISSING	MISSING	MISSING	NO
NC_004461	Staphylococcus epidermidis ATCC 12228	YES	MISSING	MISSING	MISSING	MISSING	NO
NC_002976	Staphylococcus epidermidis RP62A	YES	MISSING	MISSING	MISSING	MISSING	NO
NC_007168	Staphylococcus haemolyticus JCSC1435	YES	1.9e-34	106.2	1..177	6..182	YES
NC_007350	Staphylococcus saprophyticus subsp. saprophyticus ATCC 15305	YES	6.6e-32	97.8	11..130	16..134	YES
NC_004116	Streptococcus agalactiae 2603V/R	YES	1.2e-43	137	1..196	3..196	YES
NC_007432	Streptococcus agalactiae A909	YES	5.8e-44	138	1..196	3..196	YES
NC_004368	Streptococcus agalactiae NEM316	YES	1.7e-42	133.2	1..196	3..196	YES
NC_012471	Streptococcus equi subsp. equi 4047	YES	1.1e-36	113.7	1..196	20..213	YES
NC_012470	Streptococcus equi subsp. zooepidemicus	YES	3.9e-38	118.6	1..196	20..213	YES
NC_011134	Streptococcus equi subsp. zooepidemicus MGCS10565	YES	3.1e-37	115.6	1..196	3..196	YES
NC_009785	Streptococcus gordonii str. Challis substr. CH1	YES	MISSING	MISSING	MISSING	MISSING	NO
NC_004350	Streptococcus mutans UA159	YES	MISSING	MISSING	MISSING	MISSING	NO
NC_011072	Streptococcus pneumoniae G54	YES	1.3e-30	93.4	1..196	7..201	YES
NC_002737	Streptococcus pyogenes M1 GAS	YES	2.2e-38	119.4	1..169	6..176	YES
NC_008022	Streptococcus pyogenes MGAS10270	YES	7e-36	111	1..169	12..182	YES
NC_006086	Streptococcus pyogenes MGAS10394	YES	2.2e-38	119.4	1..169	12..182	YES
NC_008024	Streptococcus pyogenes MGAS10750	YES	2.2e-35	109.4	1..169	12..182	YES
NC_008023	Streptococcus pyogenes MGAS2096	YES	1.4e-37	116.7	1..169	12..182	YES
NC_004070	Streptococcus pyogenes MGAS315	YES	1.4e-37	116.7	1..169	6..176	YES
NC_007297	Streptococcus pyogenes MGAS5005	YES	2.2e-38	119.4	1..169	6..176	YES
NC_007296	Streptococcus pyogenes MGAS6180	YES	4.8e-38	118.3	1..169	12..182	YES
NC_003485	Streptococcus pyogenes MGAS8232	YES	2.2e-35	109.4	1..169	6..176	YES
NC_008021	Streptococcus pyogenes MGAS9429	YES	1.4e-37	116.7	1..169	12..182	YES
NC_011375	Streptococcus pyogenes NZ131	YES	4.1e-39	121.9	1..169	6..176	YES
NC_004606	Streptococcus pyogenes SSI-1	YES	1.4e-37	116.7	1..169	6..176	YES
NC_009332	Streptococcus pyogenes str. Manfredo	YES	2.2e-38	119.4	1..169	6..176	YES
NC_009009	Streptococcus sanguinis SK36	YES	MISSING	MISSING	MISSING	MISSING	NO
NC_002967	Treponema denticola ATCC 35405	YES	8.7e-90	291.2	1..196	4..199	YES
NC_010741	Treponema pallidum subsp. pallidum SS14	NO	4e-88	285.7	1..196	4..199	YES
NC_000919	Treponema pallidum subsp. pallidum str. Nichols	NO	4e-88	285.7	1..196	4..199	YES
NC_004551	Tropheryma whipplei TW08/27	NO	MISSING	MISSING	MISSING	MISSING	NO
NC_004572	Tropheryma whipplei str. Twist	NO	MISSING	MISSING	MISSING	MISSING	NO
NC_010503	Ureaplasma parvum serovar 3 str. ATCC 27815	NO	MISSING	MISSING	MISSING	MISSING	NO
NC_002162	Ureaplasma parvum serovar 3 str. ATCC 700970	NO	MISSING	MISSING	MISSING	MISSING	NO
NC_011374	Ureaplasma urealyticum serovar 10 str. ATCC 33699	NO	MISSING	MISSING	MISSING	MISSING	NO
NC_008786	Verminephrobacter eiseniae EF01-2	YES	1.4e-96	313.9	1..196	16..209	YES
NC_004344	Wigglesworthia glossinidia endosymbiont of Glossina brevipalpis	YES	MISSING	MISSING	MISSING	MISSING	NO
NC_010981	Wolbachia endosymbiont of Culex quinquefasciatus Pel	NO	MISSING	MISSING	MISSING	MISSING	NO
NC_002978	Wolbachia endosymbiont of Drosophila melanogaster	YES	3.2e-74	239.2	1..196	10..205	YES
NC_006833	Wolbachia endosymbiont strain TRS of Brugia malayi	NO	MISSING	MISSING	MISSING	MISSING	NO
NC_005090	Wolinella succinogenes DSM 1740	YES	MISSING	MISSING	MISSING	MISSING	NO
NC_003919	Xanthomonas axonopodis pv. citri str. 306	YES	1.2e-73	237.2	1..196	10..205	YES
NC_007086	Xanthomonas campestris pv. campestris str. 8004	YES	3.2e-74	239.2	1..196	10..205	YES
NC_003902	Xanthomonas campestris pv. campestris str. ATCC 33913	YES	3.2e-74	239.2	1..196	10..205	YES
NC_007508	Xanthomonas campestris pv. vesicatoria str. 85-10	YES	3.2e-74	239.2	1..196	10..205	YES
NC_006834	Xanthomonas oryzae pv. oryzae KACC10331	YES	1.3e-20	60	147..196	2..51	NO
NC_007705	Xanthomonas oryzae pv. oryzae MAFF 311018	YES	4.5e-74	238.7	1..196	10..205	YES
NC_010717	Xanthomonas oryzae pv. oryzae PXO99A	YES	9.7e-74	237.6	1..196	10..205	YES
NC_002488	Xylella fastidiosa 9a5c	YES	1.3e-72	233.9	1..196	10..205	YES
NC_010513	Xylella fastidiosa M12	YES	4.3e-72	232.1	1..196	10..205	YES
NC_010577	Xylella fastidiosa M23	YES	3e-71	229.2	1..196	10..205	YES
NC_004556	Xylella fastidiosa Temecula1	YES	3e-71	229.2	1..196	10..205	YES
