# Supplementary material for: Global genome analysis of the shikimic acid pathway reveals greater gene loss in host-associated than in free-living bacteria
Source: BMC Genomics. 2010 Nov 11;11:628. doi: 10.1186/1471-2164-11-628 (PMC3018139; doi:10.1186/1471-2164-11-628)
Supplement: Additional file 6 — Distribution of the gene encoding KDPGal aldolase in Archaea. [file 1471-2164-11-628-S6.XLS]

## Sheet: Sheet1
			Aldolase
Genome Accession number	Archaea organisms names	Presence of DAHP synthase	E_value	Score	Profile coverage	Protein coverage	Presence
NC_000917.1	Archaeoglobus fulgidus DSM 4304	NO	MISSING	MISSING	MISSING	MISSING	NO
NC_011766.1	Desulfurococcus kamchatkensis 1221n	NO	MISSING	MISSING	MISSING	MISSING	NO
NC-006396.1	Haloarcula marismortui ATCC 43049	NO	1.4e-31	96.7	59..196	248..384	OK
NC_008212.1	Haloquadratum walsbyi DSM 16790	NO	6.5e-32	97.8	10..196	17..204	OK
NC_012029.1	Halorubrum lacusprofundi ATCC 49239	NO	1.7e-38	119.8	1..196	7..199	OK
NC_008818.1	Hyperthermus butylicus DSM 5456	NO	MISSING	MISSING	MISSING	MISSING	NO
NC_007955.1	Methanococcoides burtonii DSM 6242	NO	MISSING	MISSING	MISSING	MISSING	NO
NC_009635.1	Methanococcus aeolicus Nankai-3	NO	MISSING	MISSING	MISSING	MISSING	NO
NC_009135.1	Methanococcus maripaludis C5	NO	MISSING	MISSING	MISSING	MISSING	NO
NC_009975.1	Methanococcus maripaludis C6	NO	MISSING	MISSING	MISSING	MISSING	NO
NC_005791.1	Methanococcus maripaludis S2	NO	MISSING	MISSING	MISSING	MISSING	NO
NC_009634.1	Methanococcus vannielii SB	NO	MISSING	MISSING	MISSING	MISSING	NO
NC_008942.1	Methanocorpusculum labreanum Z	NO	MISSING	MISSING	MISSING	MISSING	NO
NC_009051.1	Methanoculleus marisnigri JR1	NO	MISSING	MISSING	MISSING	MISSING	NO
NC_003552.1	Methanosarcina acetivorans C2A	NO	9.9e-05	6.9	177..196	139..160	NO
NC_010085.1	Nitrosopumilus maritimus SCM1	NO	MISSING	MISSING	MISSING	MISSING	NO
NC_003364.1	Pyrobaculum aerophilum str. IM2	OK	MISSING	MISSING	MISSING	MISSING	NO
NC_009376.1	Pyrobaculum arsenaticum DSM 13514	OK	MISSING	MISSING	MISSING	MISSING	NO
NC_000868.1	Pyrococcus abyssi GE5	OK	MISSING	MISSING	MISSING	MISSING	NO
NC_003413.1	Pyrococcus furiosus DSM 3638	OK	MISSING	MISSING	MISSING	MISSING	NO
NC_000961.1	Pyrococcus horikoshii OT3	NO	MISSING	MISSING	MISSING	MISSING	NO
NC_009712.1	Candidatus Methanoregula boonei 6A8	OK	MISSING	MISSING	MISSING	MISSING	NO
NC_011529.1	Thermococcus onnurineus NA1	OK	MISSING	MISSING	MISSING	MISSING	NO
NC_000854	Aeropyrum pernix K1	OK	MISSING	MISSING	MISSING	MISSING	NO
NC_009954	Caldivirga maquilingensis IC-167	OK	MISSING	MISSING	MISSING	MISSING	NO
NC_010364	Halobacterium salinarum R1	NO	MISSING	MISSING	MISSING	MISSING	NO
NC_002607	Halobacterium sp. NRC-1	NO	MISSING	MISSING	MISSING	MISSING	NO
NC_009440	Metallosphaera sedula DSM 5348	OK	MISSING	MISSING	MISSING	MISSING	NO
NC_003551	Methanopyrus kandleri AV19	NO	MISSING	MISSING	MISSING	MISSING	NO
NC_011832	Methanosphaerula palustris E1-9c	NO	MISSING	MISSING	MISSING	MISSING	NO
NC_000916	Methanothermobacter thermautotrophicus str. Delta H	NO	MISSING	MISSING	MISSING	MISSING	NO
NC_009073	Pyrobaculum calidifontis JCM 11548	OK	MISSING	MISSING	MISSING	MISSING	NO
NC_008701	Pyrobaculum islandicum DSM 4184	OK	MISSING	MISSING	MISSING	MISSING	NO
NC_009033	Staphylothermus marinus F1	NO	MISSING	MISSING	MISSING	MISSING	NO
NC_007181	Sulfolobus acidocaldarius DSM 639	OK	MISSING	MISSING	MISSING	MISSING	NO
NC_012589	Sulfolobus islandicus L.S.2.15	OK	MISSING	MISSING	MISSING	MISSING	NO
NC_012588	Sulfolobus islandicus M.14.25	OK	MISSING	MISSING	MISSING	MISSING	NO
NC_012632	Sulfolobus islandicus M.16.27	OK	MISSING	MISSING	MISSING	MISSING	NO
NC_012726	Sulfolobus islandicus M.16.4	OK	MISSING	MISSING	MISSING	MISSING	NO
NC_012623	Sulfolobus islandicus Y.N.15.51	OK	MISSING	MISSING	MISSING	MISSING	NO
NC_002754	Sulfolobus solfataricus P2	OK	MISSING	MISSING	MISSING	MISSING	NO
NC_003106	Sulfolobus tokodaii str. 7	OK	MISSING	MISSING	MISSING	MISSING	NO
NC_008698	Thermofilum pendens Hrk 5	NO	MISSING	MISSING	MISSING	MISSING	NO
NC_002578	Thermoplasma acidophilum DSM 1728	OK	MISSING	MISSING	MISSING	MISSING	NO
NC_002689	Thermoplasma volcanium GSS1	OK	MISSING	MISSING	MISSING	MISSING	NO
NC_010525	Thermoproteus neutrophilus V24Sta	OK	MISSING	MISSING	MISSING	MISSING	NO
