# Supplementary material for: Global genome analysis of the shikimic acid pathway reveals greater gene loss in host-associated than in free-living bacteria
Source: BMC Genomics. 2010 Nov 11;11:628. doi: 10.1186/1471-2164-11-628 (PMC3018139; doi:10.1186/1471-2164-11-628)
Supplement: Additional file 7 — Comparison of the distribution of the shikimic acid pathway in 85 non-host associated bacteria using HMM and BioCyc database searching. [file 1471-2164-11-628-S7.XLS]

## Sheet: Free-Living bacteria
Non-host asscoiated bacteria				enzyme 1				enzyme 2		enzyme 3			enzyme 4				enzyme 5		enzyme 6		enzyme 7
		Shikimate pathway complete		Biocyc	HMMER			Biocyc	HMMER	Biocyc	HMMER	HMMER	Biocyc	Biocyc	HMMER	HMMER	Biocyc	HMMER	Biocyc	HMMER	Biocyc	HMMER
Genome Accession number	Bacterial names	HMMER	BIOCYC	2.5.1.54	DAHP_synthase_1	DAHP_synthase_2	Aldolase	4.2.3.4	DHQ_synthase	4.2.1.10	DHquinase-I	DHquinase-II	1.1.1.282	1.1.1.25	Shikimate_dh_N	Shikimate_dh	2.7.1.71	SKI	2.5.1.19	EPSP_synthase	4.2.3.5	Chorismate_synthase
NC_009925.1	Acaryochloris marina MBIC11017	Present	Present	OK	OK	NO	OK	OK	OK	OK	NO	OK	OK	OK	OK	OK	OK	OK	OK	OK	OK	OK
NC_008578.1	Acidothermus cellulolyticus 11B	Present	Present	OK	OK	NO	OK	OK	OK	OK	NO	OK	OK	OK	OK	OK	OK	OK	OK	OK	OK	OK
NC_008260.1	Alcanivorax borkumensis SK2	Present	Present	OK	OK	NO	OK	OK	OK	OK	NO	OK	OK	OK	OK	OK	OK	OK	OK	OK	OK	OK
NC_008340.1	Alkalilimnicola ehrlichii MLHE-1	Present	Present	OK	OK	NO	OK	OK	OK	OK	NO	OK	OK	OK	OK	OK	OK	OK	OK	OK	OK	OK
NC_009922.1	Alkaliphilus oremlandii OhILAs	Present	Present	OK	OK	NO	NO	OK	OK	OK	OK	NO	OK	OK	OK	OK	OK	OK	OK	OK	OK	OK
NC_007503.1	Carboxydothermus hydrogenoformans Z-2901	Present	Present	OK	OK	NO	NO	OK	OK	OK	NO	OK	OK	OK	OK	OK	OK	OK	OK	OK	OK	OK
NC_002696.1	Caulobacter crescentus CB15	Present	Present	OK	OK	NO	OK	OK	OK	OK	NO	OK	NO	OK	OK	OK	OK	OK	OK	OK	OK	OK
NC_011916.1	Caulobacter crescentus NA1000	Present	Present	OK	OK	NO	OK	OK	OK	OK	NO	OK	OK	OK	OK	OK	OK	OK	OK	OK	OK	OK
NC_007514.1	Chlorobium chlorochromatii CaD3	Present	Present	OK	OK	NO	NO	OK	OK	OK	NO	OK	OK	OK	OK	OK	OK	OK	OK	OK	OK	OK
NC_009706.1	Clostridium kluyveri DSM 555	Present	Present	OK	OK	NO	NO	OK	OK	OK	NO	OK	OK	OK	OK	OK	OK	OK	OK	OK	OK	OK
NC_008025.1	Deinococcus geothermalis DSM 11300	Present	Present	OK	OK	NO	OK	OK	OK	OK	NO	OK	OK	OK	OK	OK	OK	OK	OK	OK	OK	OK
NC_009253.1	Desulfotomaculum reducens MI-1	Present	Present	OK	OK	NO	NO	OK	OK	OK	NO	OK	OK	OK	OK	OK	OK	OK	OK	OK	OK	OK
NC_007722.1	Erythrobacter litoralis HTCC2594	Missing	Present	OK	NO	NO	OK	OK	OK	OK	NO	OK	NO	OK	OK	NO	OK	OK	OK	OK	OK	OK
NC_007517.1	Geobacter metallireducens GS-15	Present	Missing	OK	OK	NO	NO	OK	OK	NO	NO	OK	OK	OK	OK	OK	OK	OK	OK	OK	OK	OK
NC_007645.1	Hahella chejuensis KCTC 2396	Present	Present	OK	OK	NO	OK	OK	OK	OK	NO	OK	OK	OK	OK	OK	OK	OK	OK	OK	OK	OK
NC_009138.1	Herminiimonas arsenicoxydans	Present	Present	OK	OK	NO	OK	OK	OK	OK	NO	OK	OK	OK	OK	OK	OK	OK	OK	OK	OK	OK
NC_008358.1	Hyphomonas neptunium ATCC 15444	Present	Present	OK	OK	NO	OK	OK	OK	OK	NO	OK	OK	OK	OK	OK	OK	OK	OK	OK	OK	OK
NC_007802.1	Jannaschia sp. CCS1	Present	Present	OK	OK	NO	OK	OK	OK	OK	NO	OK	OK	OK	OK	OK	OK	OK	OK	OK	OK	OK
NC_010524.1	Leptothrix cholodnii SP-6	Present	Present	OK	OK	NO	OK	OK	OK	OK	NO	OK	OK	OK	OK	OK	OK	OK	OK	OK	OK	OK
NC_007626.1	Magnetospirillum magneticum AMB-1	Present	Present	OK	OK	NO	OK	OK	OK	OK	NO	OK	OK	OK	OK	OK	OK	OK	OK	OK	OK	OK
NC_008347.1	Maricaulis maris MCS10	Present	Present	OK	OK	NO	OK	OK	OK	OK	NO	OK	OK	OK	OK	OK	OK	OK	OK	OK	OK	OK
NC_008740.1	Marinobacter aquaeolei VT8	Present	Present	OK	OK	NO	OK	OK	OK	OK	NO	OK	OK	OK	OK	OK	OK	OK	OK	OK	OK	OK
NC_009654.1	Marinomonas sp. MWYL1	Present	Present	OK	OK	NO	OK	OK	OK	OK	NO	OK	OK	OK	OK	OK	OK	OK	OK	OK	OK	OK
NC_007498.1	Pelobacter carbinolicus DSM 2380	Present	Present	OK	OK	NO	OK	OK	OK	OK	NO	OK	NO	OK	OK	OK	OK	OK	OK	OK	OK	OK
NC_008781.1	Polaromonas naphthalenivorans CJ2	Present	Present	OK	OK	NO	OK	OK	OK	OK	NO	OK	OK	OK	OK	OK	OK	OK	OK	OK	OK	OK
NC_008816.1	Prochlorococcus marinus str. AS9601	Present	Present	OK	OK	NO	OK	OK	OK	OK	NO	OK	OK	OK	OK	OK	OK	OK	OK	OK	OK	OK
NC_009840.1	Prochlorococcus marinus str. MIT 9215	Present	Present	OK	OK	NO	OK	OK	OK	OK	NO	OK	OK	OK	OK	OK	OK	OK	OK	OK	OK	OK
NC_008817.1	Prochlorococcus marinus str. MIT 9515	Present	Present	OK	OK	NO	OK	OK	OK	OK	NO	OK	NO	OK	OK	OK	OK	OK	OK	OK	OK	OK
NC_008819.1	Prochlorococcus marinus str. NATL1A	Present	Present	OK	OK	NO	OK	OK	OK	OK	NO	OK	OK	OK	OK	OK	OK	OK	OK	OK	OK	OK
NC_007482.1	Pseudoalteromonas haloplanktis TAC125	Present	Present	OK	OK	NO	OK	OK	OK	OK	NO	OK	OK	OK	OK	OK	OK	OK	OK	OK	OK	OK
NC_008709.1	Psychromonas ingrahamii 37	Present	Present	OK	OK	NO	OK	OK	OK	OK	NO	OK	OK	OK	OK	OK	OK	OK	OK	OK	OK	OK
NC_009767.1	Roseiflexus castenholzii DSM 13941	Present	Present	OK	OK	NO	OK	OK	OK	OK	NO	OK	OK	OK	OK	OK	OK	OK	OK	OK	OK	OK
NC_003911.1	Ruegeria pomeroyi DSS-3	Present	Present	OK	OK	NO	OK	OK	OK	OK	NO	OK	OK	OK	OK	OK	OK	OK	OK	OK	OK	OK
NC_007912.1	Saccharophagus degradans 2-40	Present	Present	OK	OK	NO	OK	OK	OK	OK	NO	OK	OK	OK	OK	OK	OK	OK	OK	OK	OK	OK
NC_009953.1	Salinispora arenicola CNS-205	Present	Present	OK	OK	NO	OK	OK	OK	OK	NO	OK	OK	OK	OK	OK	OK	OK	OK	OK	OK	OK
NC_009380.1	Salinispora tropica CNB-440	Present	Present	OK	OK	NO	OK	OK	OK	OK	NO	OK	OK	OK	OK	OK	OK	OK	OK	OK	OK	OK
NC_009665.1	Shewanella baltica OS185	Present	Present	OK	OK	NO	OK	OK	OK	OK	NO	OK	OK	OK	OK	OK	OK	OK	OK	OK	OK	OK
NC_009831.1	Shewanella sediminis HAW-EB3	Present	Present	OK	OK	NO	OK	OK	OK	OK	NO	OK	OK	OK	OK	OK	OK	OK	OK	OK	OK	OK
NC_006576.1	Synechococcus elongatus PCC 6301	Present	Present	OK	OK	NO	OK	OK	OK	OK	NO	OK	NO	OK	OK	OK	OK	OK	OK	OK	OK	OK
NC_008319.1	Synechococcus sp. CC9311	Present	Present	OK	OK	NO	OK	OK	OK	OK	NO	OK	OK	OK	OK	OK	OK	OK	OK	OK	OK	OK
NC_007516.1	Synechococcus sp. CC9605	Present	Present	OK	OK	NO	OK	OK	OK	OK	NO	OK	OK	OK	OK	OK	OK	OK	OK	OK	OK	OK
NC_007513.1	Synechococcus sp. CC9902	Present	Present	OK	OK	NO	OK	OK	OK	OK	NO	OK	OK	OK	OK	OK	OK	OK	OK	OK	OK	OK
NC_005070.1	Synechococcus sp. WH 8102	Present	Present	OK	OK	NO	OK	OK	OK	OK	NO	OK	OK	OK	OK	OK	OK	OK	OK	OK	OK	OK
NC_000911.1	Synechocystis sp. PCC 6803	Present	Present	OK	OK	NO	OK	OK	OK	OK	NO	OK	OK	OK	OK	OK	OK	OK	OK	OK	OK	OK
NC_008554.1	Syntrophobacter fumaroxidans MPOB	Present	Present	OK	OK	NO	OK	OK	OK	OK	NO	OK	OK	OK	OK	OK	OK	OK	OK	OK	OK	OK
NC_010321.1	Thermoanaerobacter pseudethanolicus ATCC 33223	Missing	Present	OK	OK	NO	OK	OK	OK	OK	NO	OK	OK	OK	OK	OK	OK	OK	OK	OK	OK	NO
NC_009486.1	Thermotoga petrophila RKU-1	Present	Present	OK	OK	NO	OK	OK	OK	OK	NO	OK	OK	OK	OK	OK	OK	OK	OK	OK	OK	OK
NC_007520.2	Thiomicrospira crunogena XCL-2	Present	Present	OK	OK	NO	OK	OK	OK	OK	NO	OK	OK	OK	OK	OK	OK	OK	OK	OK	OK	OK
NC_008312.1	Trichodesmium erythraeum IMS101	Present	Present	OK	OK	NO	OK	OK	OK	OK	NO	OK	NO	OK	OK	OK	OK	OK	OK	OK	OK	OK
NC_008782.1	Acidovorax sp. JS42	Present	Present	OK	OK	NO	OK	OK	OK	OK	NO	OK	OK	OK	OK	OK	OK	OK	OK	OK	OK	OK
NC_007760.1	Anaeromyxobacter dehalogenans 2CP-C	Present	Present	OK	OK	NO	OK	OK	OK	OK	NO	OK	OK	OK	OK	OK	OK	OK	OK	OK	OK	OK
NC_006513.1	Aromatoleum aromaticum EbN1	Present	Present	OK	OK	NO	NO	OK	OK	OK	OK	OK	OK	OK	OK	OK	OK	OK	OK	OK	OK	OK
NC_008711.1	Arthrobacter aurescens TC1	Present	Present	OK	OK	NO	OK	OK	OK	OK	NO	OK	OK	OK	OK	OK	OK	OK	OK	OK	OK	OK
NC_009725.1	Bacillus amyloliquefaciens FZB42	Present	Missing	NO	OK	NO	OK	NO	OK	OK	OK	NO	OK	OK	OK	OK	OK	OK	OK	OK	OK	OK
NC_009848.1	Bacillus pumilus SAFR-032	Present	Present	OK	OK	NO	OK	OK	OK	OK	NO	OK	OK	OK	OK	OK	OK	OK	OK	OK	OK	OK
NC_000964.2	Bacillus subtilis subsp. subtilis str. 168	Present	Present	OK	OK	NO	OK	OK	OK	OK	OK	OK	NO	OK	OK	OK	OK	OK	OK	OK	OK	OK
NC_010001.1	Clostridium phytofermentans ISDg	Present	Present	OK	OK	NO	OK	OK	OK	OK	NO	OK	OK	OK	OK	OK	OK	OK	OK	OK	OK	OK
NC_001263.1	Deinococcus radiodurans R1	Present	Present	OK	OK	NO	NO	OK	OK	OK	NO	OK	OK	OK	OK	OK	OK	OK	OK	OK	OK	OK
NC_008095.1	Myxococcus xanthus DK 1622	Missing	Present	OK	OK	NO	OK	OK	OK	OK	NO	OK	NO	OK	OK	OK	OK	OK	OK	OK	OK	NO
NC_007964.1	Nitrobacter hamburgensis X14	Present	Present	OK	OK	NO	NO	OK	OK	OK	NO	OK	OK	OK	OK	OK	OK	OK	OK	OK	OK	OK
NC_007406.1	Nitrobacter winogradskyi Nb-255	Present	Present	OK	OK	NO	NO	OK	OK	OK	NO	OK	OK	OK	OK	OK	OK	OK	OK	OK	OK	OK
NC_008699.1	Nocardioides sp. JS614	Present	Present	OK	OK	NO	NO	OK	OK	OK	NO	OK	OK	OK	OK	OK	OK	OK	OK	OK	OK	OK
NC_009142.1	Saccharopolyspora erythraea NRRL 2338	Present	Present	OK	OK	NO	OK	OK	OK	OK	NO	OK	OK	OK	OK	OK	OK	OK	OK	OK	OK	OK
NC_006177.1	Symbiobacterium thermophilum IAM 14863	Present	Present	OK	OK	NO	OK	OK	OK	OK	NO	OK	OK	OK	OK	OK	OK	OK	OK	OK	OK	OK
NC_000918	Aquifex aeolicus VF5	Missing	Missing	NO	OK	NO	NO	NO	NO	OK	OK	NO	NO	OK	OK	OK	OK	OK	OK	OK	OK	OK
NC_005061	Candidatus Blochmannia floridanus	Present	Present	OK	OK	NO	NO	OK	OK	OK	NO	OK	NO	OK	OK	OK	OK	OK	OK	OK	OK	OK
NC_008512	Candidatus Carsonella ruddii PV	Missing	Missing	OK	NO	NO	NO	OK	OK	OK	NO	OK	NO	NO	NO	NO	NO	NO	OK	NO	OK	OK
NC_010424	Candidatus Desulforudis audaxviator MP104C	Present	Present	OK	OK	NO	NO	OK	OK	OK	NO	OK	OK	OK	OK	OK	OK	OK	OK	OK	OK	OK
NC_002932	Chlorobium tepidum TLS	Present	Present	OK	OK	NO	NO	OK	OK	OK	NO	OK	OK	OK	OK	OK	OK	OK	OK	OK	OK	OK
NC_003910	Colwellia psychrerythraea 34H	Present	Present	OK	OK	NO	OK	OK	OK	OK	NO	OK	OK	OK	OK	OK	OK	OK	OK	OK	OK	OK
NC_006138	Desulfotalea psychrophila LSv54	Present	Missing	OK	OK	NO	NO	OK	OK	NO	OK	NO	NO	OK	OK	OK	OK	OK	OK	OK	OK	OK
NC_009718	Fervidobacterium nodosum Rt17-B1	Missing	Missing	NO	NO	NO	NO	NO	NO	NO	NO	NO	NO	NO	NO	NO	NO	NO	NO	OK	NO	NO
NC_009454	Pelotomaculum thermopropionicum SI	Present	Present	OK	OK	NO	NO	OK	OK	OK	NO	OK	NO	OK	OK	OK	OK	OK	OK	OK	OK	OK
NC_010003	Petrotoga mobilis SJ95	Present	Missing	OK	OK	NO	NO	OK	OK	OK	NO	OK	NO	NO	OK	OK	NO	OK	OK	OK	OK	OK
NC_007204	Psychrobacter arcticus 273-4	Present	Present	OK	OK	NO	OK	OK	OK	OK	NO	OK	OK	OK	OK	OK	OK	OK	OK	OK	OK	OK
NC_007973/NC_007974	Ralstonia metallidurans CH34	Present	Present	OK	OK	NO	OK	OK	OK	OK	NO	OK	OK	OK	OK	OK	OK	OK	OK	OK	OK	OK
NC_008148	Rubrobacter xylanophilus DSM 9941	Present	Present	OK	OK	NO	OK	OK	OK	OK	NO	OK	OK	OK	OK	OK	OK	OK	OK	OK	OK	OK
NC_007677	Salinibacter ruber DSM 13855	Present	Present	OK	OK	NO	OK	OK	OK	OK	NO	OK	OK	OK	OK	OK	OK	OK	OK	OK	OK	OK
NC_009663	Sulfurovum sp. NBC37-1	Present	Present	OK	OK	NO	OK	OK	OK	OK	NO	OK	OK	OK	OK	OK	OK	OK	OK	OK	OK	OK
NC_003689	Thermoanaerobacter tengcongensis MB4	Missing	Present	OK	OK	NO	OK	OK	OK	OK	NO	OK	OK	OK	OK	OK	OK	OK	OK	OK	OK	NO
NC_011959	Thermomicrobium roseum DSM 5159	Present	Present	OK	OK	NO	OK	OK	OK	OK	NO	OK	OK	OK	OK	OK	OK	OK	OK	OK	OK	OK
NC_004113	Thermosynechococcus elongatus BP-1	Present	Present	OK	OK	NO	OK	OK	OK	OK	NO	OK	OK	OK	OK	OK	OK	OK	OK	OK	OK	OK
NC_009828	Thermotoga lettingae TMO	Missing	Missing	NO	NO	NO	OK	NO	NO	NO	NO	NO	NO	NO	NO	NO	NO	NO	NO	OK	NO	NO
NC_000853	Thermotoga maritima MSB8	Present	Present	OK	OK	NO	OK	OK	OK	OK	NO	OK	OK	OK	OK	OK	OK	OK	OK	OK	OK	OK
NC_010483	Thermotoga sp. RQ2	Present	Present	OK	OK	NO	OK	OK	OK	OK	NO	OK	OK	OK	OK	OK	OK	OK	OK	OK	OK	OK
