# Supplementary material for: Global genome analysis of the shikimic acid pathway reveals greater gene loss in host-associated than in free-living bacteria
Source: BMC Genomics. 2010 Nov 11;11:628. doi: 10.1186/1471-2164-11-628 (PMC3018139; doi:10.1186/1471-2164-11-628)
Supplement: Additional file 8 — Comparison of the distribution of the shikimic acid pathway in 204 host-associated bacteria using HMM and BioCyc database searching. [file 1471-2164-11-628-S8.XLS]

## Sheet: Host-associated bacteria
Host Associated Bacteria	non-culturable
				enzyme 1				enzyme 2		enzyme 3			enzyme 4				enzyme 5		enzyme 6		enzyme 7
		Shikimate pathway complete		Biocyc	HMMER			Biocyc	HMMER	Biocyc	HMMER	HMMER	Biocyc	Biocyc	HMMER	HMMER	Biocyc	HMMER	Biocyc	HMMER	Biocyc	HMMER
Genome Accession number	Bacterial names	HMMER	BIOCYC	2.5.1.54	DAHP_synthase_1	DAHP_synthase_2	Aldolase	4.2.3.4	DHQ_synthase	4.2.1.10	DHquinase-I	DHquinase-II	1.1.1.282	1.1.1.25	Shikimate_dh_N	Shikimate_dh	2.7.1.71	SKI	2.5.1.19	EPSP_synthase	4.2.3.5	Chorismate_synthase
NC_009053	Actinobacillus pleuropneumoniae L20	Present	Present	OK	OK	NO	OK	OK	OK	OK	NO	OK	OK	OK	OK	OK	OK	OK	OK	OK	OK	OK
NC_010278	Actinobacillus pleuropneumoniae serovar 3 str. JL03	Missing	Present	OK	OK	NO	OK	OK	OK	OK	NO	NO	OK	OK	OK	OK	OK	OK	OK	OK	OK	OK
NC_004842	Anaplasma marginale str. St. Maries	Missing	Missing	NO	NO	NO	NO	NO	OK	NO	NO	NO	NO	NO	NO	NO	NO	NO	OK	OK	NO	NO
NC_007797	Anaplasma phagocytophilum HZ	Missing	Missing	NO	NO	NO	NO	NO	OK	NO	NO	NO	NO	NO	NO	NO	NO	NO	OK	NO	NO	NO
NC_007716	Aster yellows witches'-broom phytoplasma AYWB	Missing	Missing	NO	NO	NO	NO	NO	NO	NO	NO	NO	NO	NO	NO	NO	NO	NO	NO	NO	NO	NO
NC_008702	Azoarcus sp. BH72	Present	Present	OK	OK	NO	NO	OK	OK	OK	NO	OK	NO	OK	OK	OK	OK	OK	OK	OK	OK	OK
NC_009937	Azorhizobium caulinodans ORS 571	Present	Present	OK	OK	NO	OK	OK	OK	OK	NO	OK	OK	OK	OK	OK	OK	OK	OK	OK	OK	OK
NC_003228	Bacteroides fragilis NCTC 9343	Present	Missing	NO	OK	NO	OK	OK	OK	OK	NO	OK	OK	OK	OK	OK	OK	OK	OK	OK	OK	OK
NC_004663	Bacteroides thetaiotaomicron VPI-5482	Missing	Missing	NO	OK	NO	OK	OK	OK	OK	NO	OK	OK	OK	OK	NO	OK	OK	OK	OK	OK	OK
NC_008783	Bartonella bacilliformis KC583	Present	Present	OK	OK	NO	NO	OK	OK	OK	NO	OK	OK	OK	OK	OK	OK	OK	OK	OK	OK	OK
NC_005956	Bartonella henselae str. Houston-1	Present	Present	OK	OK	NO	OK	OK	OK	OK	NO	OK	NO	OK	OK	OK	OK	OK	OK	OK	OK	OK
NC_005955	Bartonella quintana str. Toulouse	Present	Present	OK	OK	NO	NO	OK	OK	OK	NO	OK	NO	OK	OK	OK	OK	OK	OK	OK	OK	OK
NC_010161	Bartonella tribocorum CIP 105476	Present	Present	OK	OK	NO	OK	OK	OK	OK	NO	OK	OK	OK	OK	OK	OK	OK	OK	OK	OK	OK
NC_004307	Bifidobacterium longum NCC2705	Missing	Present	OK	OK	NO	NO	OK	OK	OK	NO	OK	NO	OK	OK	NO	OK	OK	OK	OK	OK	OK
NC_010645	Bordetella avium 197N	Present	Present	OK	OK	NO	NO	OK	OK	OK	NO	OK	OK	OK	OK	OK	OK	OK	OK	OK	OK	OK
NC_002927	Bordetella bronchiseptica RB50	Present	Present	OK	OK	NO	NO	OK	OK	OK	NO	OK	OK	OK	OK	OK	OK	OK	OK	OK	OK	OK
NC_002928	Bordetella parapertussis 12822	Present	Present	OK	OK	NO	NO	OK	OK	OK	NO	OK	OK	OK	OK	OK	OK	OK	OK	OK	OK	OK
NC_002929	Bordetella pertussis Tohama I	Present	Present	OK	OK	NO	NO	OK	OK	OK	NO	OK	OK	OK	OK	OK	OK	OK	OK	OK	OK	OK
NC_008273	Borrelia afzelii Pko	Missing	Missing	NO	NO	NO	NO	NO	NO	NO	NO	NO	NO	NO	NO	NO	NO	NO	NO	NO	NO	NO
NC_001318	Borrelia burgdorferi B31	Missing	Missing	NO	NO	NO	NO	NO	NO	NO	NO	NO	NO	NO	NO	NO	NO	NO	NO	OK	NO	NO
NC_010673	Borrelia hermsii DAH	Missing	Missing	NO	NO	NO	NO	NO	NO	NO	NO	NO	NO	NO	NO	NO	NO	NO	NO	OK	NO	NO
NC_008710	Borrelia turicatae 91E135	Missing	Missing	NO	NO	NO	NO	NO	NO	NO	NO	NO	NO	NO	NO	NO	NO	NO	NO	OK	NO	NO
NC_004463	Bradyrhizobium japonicum USDA 110	Present	Present	OK	OK	NO	OK	OK	OK	OK	NO	OK	OK	OK	OK	OK	OK	OK	OK	OK	OK	OK
NC_006932	Brucella abortus bv. 1 str. 9-941	Present	Missing	NO	OK	NO	OK	NO	OK	NO	NO	OK	NO	NO	OK	OK	NO	OK	NO	OK	NO	OK
NC_003318	Brucella melitensis 16M	Present	Present	OK	OK	NO	OK	OK	OK	OK	NO	OK	OK	OK	OK	OK	OK	OK	OK	OK	OK	OK
NC_003317	Brucella melitensis biovar Abortus 2308	Present	Present	OK	OK	NO	OK	OK	OK	OK	NO	OK	OK	OK	OK	OK	OK	OK	OK	OK	OK	OK
NC_004310	Brucella suis 1330	Present	Present	OK	OK	NO	NO	OK	OK	OK	NO	OK	OK	OK	OK	OK	OK	OK	OK	OK	OK	OK
NC_002528	Buchnera aphidicola str. APS (Acyrthosiphon pisum)	Present	Present	OK	OK	NO	NO	OK	OK	OK	NO	OK	NO	OK	OK	OK	OK	OK	OK	OK	OK	OK
NC_004545	Buchnera aphidicola str. Bp (Baizongia pistaciae)	Present	Present	OK	OK	NO	NO	OK	OK	OK	NO	OK	OK	OK	OK	OK	OK	OK	OK	OK	OK	OK
NC_008513	Buchnera aphidicola str. Cc (Cinara cedri)	Present	Present	OK	OK	NO	NO	OK	OK	OK	NO	OK	NO	OK	OK	OK	OK	OK	OK	OK	OK	OK
NC_004061	Buchnera aphidicola str. Sg (Schizaphis graminum)	Present	Present	OK	OK	NO	NO	OK	OK	OK	NO	OK	NO	OK	OK	OK	OK	OK	OK	OK	OK	OK
NC_006348	Burkholderia mallei ATCC 23344	Present	Present	OK	OK	NO	OK	OK	OK	OK	NO	OK	OK	OK	OK	OK	OK	OK	OK	OK	OK	OK
NC_009079	Burkholderia mallei NCTC 10247	Present	Present	OK	OK	NO	OK	OK	OK	OK	NO	OK	OK	OK	OK	OK	OK	OK	OK	OK	OK	OK
NC_008784	Burkholderia mallei SAVP1	Present	Present	OK	OK	NO	OK	OK	OK	OK	NO	OK	OK	OK	OK	OK	OK	OK	OK	OK	OK	OK
NC_009802	Campylobacter concisus 13826	Missing	Present	OK	OK	NO	NO	OK	OK	OK	NO	OK	OK	OK	OK	OK	OK	OK	OK	OK	OK	NO
NC_009715	Campylobacter curvus 525.92	Present	Present	OK	OK	NO	NO	OK	OK	OK	NO	OK	OK	OK	OK	OK	OK	OK	OK	OK	OK	OK
NC_008599	Campylobacter fetus subsp. fetus 82-40	Present	Present	OK	OK	NO	NO	OK	OK	OK	NO	OK	NO	OK	OK	OK	OK	OK	OK	OK	OK	OK
NC_009714	Campylobacter hominis ATCC BAA-381	Present	Present	OK	OK	NO	NO	OK	OK	OK	NO	OK	OK	OK	OK	OK	OK	OK	OK	OK	OK	OK
NC_005861	Candidatus Protochlamydia amoebophila UWE25	Present	Missing	OK	OK	NO	NO	OK	OK	NO	OK	NO	NO	NO	OK	OK	OK	OK	NO	OK	OK	OK
NC_009465	Candidatus Vesicomyosocius okutanii HA	Present	Present	OK	OK	NO	NO	OK	OK	OK	NO	OK	OK	OK	OK	OK	OK	OK	OK	OK	OK	OK
NC_002620	Chlamydia muridarum Nigg	Present	Present	OK	OK	NO	NO	OK	OK	OK	OK	NO	OK	OK	OK	OK	OK	OK	OK	OK	OK	OK
NC_010287	Chlamydia trachomatis 434Bu	Present	Present	OK	OK	NO	NO	OK	OK	OK	OK	NO	OK	OK	OK	OK	OK	OK	OK	OK	OK	OK
NC_010280	Chlamydia trachomatis L2bUCH-1proctitis	Present	Present	OK	OK	NO	NO	OK	OK	OK	OK	NO	OK	OK	OK	OK	OK	OK	OK	OK	OK	OK
NC_004552	Chlamydophila abortus S26/3	Present	Missing	NO	OK	NO	NO	OK	OK	OK	OK	NO	OK	OK	OK	OK	OK	OK	OK	OK	OK	OK
NC_003361	Chlamydophila caviae GPIC	Present	Present	OK	OK	NO	NO	OK	OK	OK	OK	NO	OK	OK	OK	OK	OK	OK	OK	OK	OK	OK
NC_007899	Chlamydophila felis Fe/C-56	Present	Present	OK	OK	NO	NO	OK	OK	OK	OK	NO	OK	OK	OK	OK	OK	OK	OK	OK	OK	OK
NC_002179	Chlamydophila pneumoniae AR39	Present	Present	OK	OK	NO	NO	OK	OK	OK	OK	NO	OK	OK	OK	OK	OK	OK	OK	OK	OK	OK
NC_000922	Chlamydophila pneumoniae CWL029	Present	Present	OK	OK	NO	NO	OK	OK	OK	OK	NO	OK	OK	OK	OK	OK	OK	OK	OK	OK	OK
NC_002491	Chlamydophila pneumoniae J138	Present	Present	OK	OK	NO	NO	OK	OK	OK	OK	NO	OK	OK	OK	OK	OK	OK	OK	OK	OK	OK
NC_005043	Chlamydophila pneumoniae TW-183	Present	Present	OK	OK	NO	NO	OK	OK	OK	OK	NO	OK	OK	OK	OK	OK	OK	OK	OK	OK	OK
NC_009727	Coxiella burnetii Dugway 5J108-111	Present	Present	OK	OK	NO	OK	OK	OK	OK	OK	NO	NO	OK	OK	OK	OK	OK	OK	OK	OK	OK
NC_009446	Dichelobacter nodosus VCS1703A	Present	Present	OK	OK	NO	NO	OK	OK	OK	NO	OK	NO	OK	OK	OK	OK	OK	OK	OK	OK	OK
NC_007354	Ehrlichia canis str. Jake	Missing	Missing	NO	NO	NO	NO	NO	NO	NO	NO	NO	NO	NO	NO	NO	NO	NO	OK	NO	NO	NO
NC_007799	Ehrlichia chaffeensis str. Arkansas	Missing	Missing	NO	NO	NO	NO	NO	OK	NO	NO	NO	NO	NO	NO	NO	NO	NO	OK	NO	NO	NO
NC_005295	Ehrlichia ruminantium str. Gardel	Missing	Missing	NO	NO	NO	NO	NO	OK	NO	NO	NO	NO	NO	NO	NO	NO	NO	OK	NO	NO	NO
NC_008253	Escherichia coli 536	Present	Present	OK	OK	NO	OK	OK	OK	OK	OK	NO	OK	OK	OK	OK	OK	OK	OK	OK	OK	OK
NC_009837	Escherichia coli APEC O1	Missing	Present	OK	OK	NO	NO	OK	NO	OK	NO	NO	OK	OK	NO	NO	OK	NO	OK	NO	OK	NO
NC_010468	Escherichia coli ATCC 8739	Present	Present	OK	OK	NO	OK	OK	OK	OK	OK	NO	OK	OK	OK	OK	OK	OK	OK	OK	OK	OK
NC_004431	Escherichia coli CFT073	Present	Missing	NO	OK	NO	OK	OK	OK	OK	OK	NO	NO	OK	OK	OK	OK	OK	OK	OK	OK	OK
NC_009801	Escherichia coli E24377A	Present	Present	OK	OK	NO	OK	OK	OK	OK	OK	NO	OK	OK	OK	OK	OK	OK	OK	OK	OK	OK
NC_009800	Escherichia coli HS	Present	Present	OK	OK	NO	OK	OK	OK	OK	OK	NO	OK	OK	OK	OK	OK	OK	OK	OK	OK	OK
NC_002655	Escherichia coli O157:H7 EDL933	Present	Present	OK	OK	NO	OK	OK	OK	OK	OK	NO	NO	OK	OK	OK	OK	OK	OK	OK	OK	OK
NC_011415	Escherichia coli SE11	Present	Present	OK	OK	NO	OK	OK	OK	OK	OK	NO	OK	OK	OK	OK	OK	OK	OK	OK	OK	OK
NC_010473	Escherichia coli str. K-12 substr. DH10B	Present	Present	OK	OK	NO	OK	OK	OK	OK	OK	NO	OK	OK	OK	OK	OK	OK	OK	OK	OK	OK
NC_000913	Escherichia coli str. K-12 substr. MG1655	Present	Present	OK	OK	NO	OK	OK	OK	OK	OK	NO	OK	OK	OK	OK	OK	OK	OK	OK	OK	OK
AC_000091	Escherichia coli str. K-12 substr. W3110	Present	Present	OK	OK	NO	OK	OK	OK	OK	OK	NO	OK	OK	OK	OK	OK	OK	OK	OK	OK	OK
NC_007946	Escherichia coli UTI89	Present	Present	OK	OK	NO	OK	OK	OK	OK	OK	NO	OK	OK	OK	OK	OK	OK	OK	OK	OK	OK
NC_009257	Francisella tularensis subsp. tularensis WY96-3418	Present	Present	OK	OK	NO	NO	OK	OK	OK	NO	OK	OK	OK	OK	OK	OK	OK	OK	OK	OK	OK
NC_008278	Frankia alni ACN14a	Missing	Present	OK	NO	NO	NO	OK	OK	OK	NO	OK	OK	OK	OK	OK	OK	OK	OK	OK	OK	OK
NC_003454	Fusobacterium nucleatum subsp. nucleatum ATCC 25586	Missing	Present	OK	OK	NO	NO	OK	OK	OK	NO	OK	OK	OK	NO	OK	OK	OK	OK	OK	OK	OK
NC_002940	Haemophilus ducreyi 35000HP	Present	Present	OK	OK	NO	NO	OK	OK	OK	NO	OK	NO	OK	OK	OK	OK	OK	OK	OK	OK	OK
NC_007146	Haemophilus influenzae 86-028NP	Present	Present	OK	OK	NO	OK	OK	OK	OK	NO	OK	OK	OK	OK	OK	OK	OK	OK	OK	OK	OK
NC_009566	Haemophilus influenzae PittEE	Present	Present	OK	OK	NO	OK	OK	OK	OK	NO	OK	OK	OK	OK	OK	OK	OK	OK	OK	OK	OK
NC_000907	Haemophilus influenzae Rd KW20	Present	Present	OK	OK	NO	OK	OK	OK	OK	NO	OK	OK	OK	OK	OK	OK	OK	OK	OK	OK	OK
NC_008309	Haemophilus somnus 129PT	Present	Present	OK	OK	NO	OK	OK	OK	OK	NO	OK	OK	OK	OK	OK	OK	OK	OK	OK	OK	OK
NC_010519	Haemophilus somnus 2336	Present	Present	OK	OK	NO	OK	OK	OK	OK	NO	OK	OK	OK	OK	OK	OK	OK	OK	OK	OK	OK
NC_008229	Helicobacter acinonychis str. Sheeba	Present	Present	OK	OK	NO	OK	OK	OK	OK	NO	OK	NO	OK	OK	OK	OK	OK	OK	OK	OK	OK
NC_004917	Helicobacter hepaticus ATCC 51449	Present	Present	OK	OK	NO	NO	OK	OK	OK	NO	OK	NO	OK	OK	OK	OK	OK	OK	OK	OK	OK
NC_000915	Helicobacter pylori 26695	Present	Present	OK	OK	NO	OK	OK	OK	OK	NO	OK	NO	OK	OK	OK	OK	OK	OK	OK	OK	OK
NC_008086	Helicobacter pylori HPAG1	Present	Present	OK	OK	NO	OK	OK	OK	OK	NO	OK	NO	OK	OK	OK	OK	OK	OK	OK	OK	OK
NC_000921	Helicobacter pylori J99	Present	Present	OK	OK	NO	OK	OK	OK	OK	NO	OK	OK	OK	OK	OK	OK	OK	OK	OK	OK	OK
NC_008530	Lactobacillus gasseri ATCC 33323	Missing	Missing	NO	NO	NO	NO	NO	NO	NO	NO	NO	NO	NO	NO	NO	NO	NO	NO	OK	NO	NO
NC_005362	Lactobacillus johnsonii NCC 533	Missing	Missing	NO	NO	NO	NO	NO	NO	NO	NO	NO	NO	NO	NO	NO	NO	NO	NO	OK	NO	NO
NC_004567	Lactobacillus plantarum WCFS1	Present	Present	OK	OK	NO	NO	OK	OK	OK	OK	NO	OK	OK	OK	OK	OK	OK	OK	OK	OK	OK
NC_008011	Lawsonia intracellularis PHE/MN1-00	Missing	Missing	NO	OK	NO	NO	NO	NO	NO	NO	NO	NO	NO	NO	OK	OK	OK	OK	OK	NO	NO
NC_009494	Legionella pneumophila str. Corby	Present	Present	OK	OK	NO	OK	OK	OK	OK	NO	OK	OK	OK	OK	OK	OK	OK	OK	OK	OK	OK
NC_006369	Legionella pneumophila str. Lens	Present	Present	OK	OK	NO	OK	OK	OK	OK	NO	OK	NO	OK	OK	OK	OK	OK	OK	OK	OK	OK
NC_006368	Legionella pneumophila str. Paris	Present	Present	OK	OK	NO	OK	OK	OK	OK	NO	OK	NO	OK	OK	OK	OK	OK	OK	OK	OK	OK
NC_002942	Legionella pneumophila subsp. pneumophila str. Philadelphia 1	Present	Present	OK	OK	NO	OK	OK	OK	OK	NO	OK	OK	OK	OK	OK	OK	OK	OK	OK	OK	OK
NC_006087	Leifsonia xyli subsp. xyli str. CTCB07	Missing	Present	OK	NO	NO	NO	OK	OK	OK	NO	OK	OK	OK	OK	OK	OK	OK	OK	OK	OK	OK
NC_004342	Leptospira borgpetersenii serovar Hardjo-bovis JB197	Missing	Present	OK	OK	NO	NO	OK	OK	OK	NO	NO	OK	OK	OK	YES	OK	OK	OK	OK	OK	OK
NC_008509	Leptospira borgpetersenii serovar Hardjo-bovis L550	Missing	Present	OK	NO	NO	NO	OK	NO	OK	NO	NO	OK	OK	NO	NO	OK	OK	OK	NO	OK	NO
NC_005823	Leptospira interrogans serovar Copenhageni str. Fiocruz L1-130	Missing	Present	OK	OK	NO	NO	OK	OK	OK	NO	NO	OK	OK	OK	YES	OK	NO	OK	OK	OK	OK
NC_005823	Leptospira interrogans serovar Lai str. 56601	Missing	Present	OK	OK	NO	NO	OK	OK	OK	NO	NO	OK	OK	OK	YES	OK	NO	OK	OK	OK	OK
NC_006300	Mannheimia succiniciproducens MBEL55E	Present	Missing	NO	OK	NO	OK	NO	OK	NO	NO	OK	NO	NO	OK	OK	NO	OK	NO	OK	NO	OK
NC_006055	Mesoplasma florum L1	Missing	Missing	NO	NO	NO	NO	NO	NO	NO	NO	NO	NO	NO	NO	NO	NO	NO	NO	NO	NO	NO
NC_008595	Mycobacterium avium 104	Present	Present	OK	OK	NO	NO	OK	OK	OK	NO	OK	OK	OK	OK	OK	OK	OK	OK	OK	OK	OK
NC_002945	Mycobacterium bovis AF2122/97	Missing	Present	OK	NO	NO	NO	OK	OK	OK	NO	OK	OK	OK	OK	OK	OK	OK	OK	OK	OK	OK
NC_008769	Mycobacterium bovis BCG str. Pasteur 1173P2	Missing	Present	OK	NO	NO	NO	OK	OK	OK	NO	OK	OK	OK	OK	OK	OK	OK	OK	OK	OK	OK
NC_002677	Mycobacterium leprae TN	Missing	Present	OK	NO	NO	NO	OK	OK	OK	NO	OK	OK	OK	OK	OK	OK	OK	OK	OK	OK	OK
NC_008596	Mycobacterium smegmatis str. MC2 155	Present	Present	OK	OK	NO	OK	OK	OK	OK	NO	OK	OK	OK	OK	OK	OK	OK	OK	OK	OK	OK
NC_002755	Mycobacterium tuberculosis CDC1551	Missing	Present	OK	NO	NO	NO	OK	OK	OK	NO	OK	NO	OK	OK	OK	OK	OK	OK	OK	OK	OK
NC_009565	Mycobacterium tuberculosis F11	Missing	Present	OK	NO	NO	NO	OK	OK	OK	NO	OK	OK	OK	OK	OK	OK	OK	OK	OK	OK	OK
NC_009525	Mycobacterium tuberculosis H37Ra	Missing	Present	OK	NO	NO	NO	OK	OK	OK	NO	OK	OK	OK	OK	OK	OK	OK	OK	OK	OK	OK
NC_000962	Mycobacterium tuberculosis H37Rv	Missing	Present	OK	NO	NO	NO	OK	OK	OK	NO	OK	NO	OK	OK	OK	OK	OK	OK	OK	OK	OK
NC_011025	Mycoplasma arthritidis 158L3-1	Missing	Missing	NO	NO	NO	NO	NO	NO	NO	NO	NO	NO	NO	NO	NO	NO	NO	NO	NO	NO	NO
NC_007633	Mycoplasma capricolum subsp. capricolum ATCC 27343	Missing	Missing	NO	NO	NO	NO	NO	NO	NO	NO	NO	NO	NO	NO	NO	NO	NO	NO	NO	NO	NO
NC_000908	Mycoplasma genitalium G37	Missing	Missing	NO	NO	NO	NO	NO	NO	NO	NO	NO	NO	NO	NO	NO	NO	NO	NO	NO	NO	NO
NC_006360	Mycoplasma hyopneumoniae 232	Missing	Missing	NO	NO	NO	NO	NO	NO	NO	NO	NO	NO	NO	NO	NO	NO	NO	NO	NO	NO	NO
NC_007332	Mycoplasma hyopneumoniae 7448	Missing	Missing	NO	NO	NO	NO	NO	NO	NO	NO	NO	NO	NO	NO	NO	NO	NO	NO	NO	NO	NO
NC_007295	Mycoplasma hyopneumoniae J	Missing	Missing	NO	NO	NO	NO	NO	NO	NO	NO	NO	NO	NO	NO	NO	NO	NO	NO	NO	NO	NO
NC_006908	Mycoplasma mobile 163K	Missing	Missing	NO	NO	NO	NO	NO	NO	NO	NO	NO	NO	NO	NO	NO	NO	NO	NO	NO	NO	NO
NC_005364	Mycoplasma mycoides subsp. mycoides SC str. PG1	Missing	Missing	NO	OK	NO	NO	NO	NO	NO	NO	NO	NO	NO	NO	NO	NO	NO	NO	OK	NO	NO
NC_004432	Mycoplasma penetrans HF-2	Missing	Missing	NO	NO	NO	NO	NO	NO	NO	NO	NO	NO	NO	NO	NO	NO	NO	NO	NO	NO	NO
NC_000912	Mycoplasma pneumoniae M129	Missing	Missing	NO	NO	NO	NO	NO	NO	NO	NO	NO	NO	NO	NO	NO	NO	NO	NO	NO	NO	NO
NC_002771	Mycoplasma pulmonis UAB CTIP	Missing	Missing	NO	NO	NO	NO	NO	NO	NO	NO	NO	NO	NO	NO	NO	NO	NO	NO	NO	NO	NO
NC_007294	Mycoplasma synoviae 53	Missing	Missing	NO	NO	NO	NO	NO	NO	NO	NO	NO	NO	NO	NO	NO	NO	NO	NO	NO	NO	NO
NC_002946	Neisseria gonorrhoeae FA 1090	Present	Present	OK	OK	NO	OK	OK	OK	OK	OK	NO	OK	OK	OK	OK	OK	OK	OK	OK	OK	OK
NC_010120	Neisseria meningitidis 053442	Present	Present	OK	OK	NO	OK	OK	OK	OK	OK	NO	OK	OK	OK	OK	OK	OK	OK	OK	OK	OK
NC_008767	Neisseria meningitidis FAM18	Present	Present	OK	OK	NO	OK	OK	OK	OK	OK	NO	OK	OK	OK	OK	OK	OK	OK	OK	OK	OK
NC_003112	Neisseria meningitidis MC58	Present	Present	OK	OK	NO	OK	OK	OK	OK	OK	NO	OK	OK	OK	OK	OK	OK	OK	OK	OK	OK
NC_003116	Neisseria meningitidis Z2491	Present	Present	OK	OK	NO	OK	OK	OK	OK	OK	NO	OK	OK	OK	OK	OK	OK	OK	OK	OK	OK
NC_005303	Onion yellows phytoplasma OY-M	Missing	Missing	NO	NO	NO	NO	NO	NO	NO	NO	NO	NO	NO	NO	NO	NO	NO	NO	NO	NO	NO
NC_009488	Orientia tsutsugamushi str. Boryong	Missing	Missing	NO	NO	NO	NO	NO	NO	NO	NO	NO	NO	NO	NO	NO	NO	NO	NO	OK	NO	NO
NC_009615	Parabacteroides distasonis ATCC 8503	Present	Missing	NO	OK	NO	OK	OK	OK	OK	NO	OK	NO	OK	OK	OK	OK	OK	OK	OK	OK	OK
NC_002663	Pasteurella multocida subsp. multocida str. Pm70	Present	Missing	NO	OK	NO	OK	NO	OK	NO	NO	OK	NO	NO	OK	OK	NO	OK	NO	OK	NO	OK
NC_005126	Photorhabdus luminescens subsp. laumondii TTO1	Present	Present	OK	OK	NO	OK	OK	OK	OK	NO	OK	NO	OK	OK	OK	OK	OK	OK	OK	OK	OK
NC_002950	Porphyromonas gingivalis W83	Present	Present	OK	OK	NO	NO	OK	OK	OK	NO	OK	OK	OK	OK	OK	OK	OK	OK	OK	OK	OK
NC_006085	Propionibacterium acnes KPA171202	Present	Present	OK	NO	NO	OK	OK	OK	OK	NO	OK	OK	OK	OK	OK	OK	OK	OK	OK	OK	OK
NC_009434	Pseudomonas stutzeri A1501	Present	Present	OK	OK	NO	OK	OK	OK	OK	NO	OK	OK	OK	OK	OK	OK	OK	OK	OK	OK	OK
NC_010168	Renibacterium salmoninarum ATCC 33209	Missing	Present	OK	NO	NO	OK	OK	OK	OK	NO	OK	OK	OK	OK	YES	OK	OK	OK	OK	OK	OK
NC_007761	Rhizobium etli CFN 42	Present	Present	OK	OK	NO	OK	OK	OK	OK	NO	OK	OK	OK	OK	OK	OK	OK	OK	OK	OK	OK
NC_008380	Rhizobium leguminosarum bv. viciae 3841	Present	Present	OK	OK	NO	OK	OK	OK	OK	NO	OK	OK	OK	OK	OK	OK	OK	OK	OK	OK	OK
NC_009881	Rickettsia akari str. Hartford	Missing	Missing	NO	OK	NO	NO	NO	NO	NO	NO	NO	NO	NO	NO	NO	NO	NO	NO	OK	NO	NO
NC_007940	Rickettsia bellii RML369-C	Missing	Missing	NO	OK	NO	NO	NO	NO	NO	NO	NO	NO	NO	NO	NO	NO	NO	NO	OK	NO	NO
NC_009879	Rickettsia canadensis str. McKiel	Missing	Missing	NO	OK	NO	NO	NO	NO	NO	NO	NO	NO	NO	NO	NO	NO	NO	NO	OK	NO	NO
NC_003103	Rickettsia conorii str. Malish 7	Missing	Missing	NO	OK	NO	NO	NO	NO	NO	NO	NO	NO	NO	NO	NO	NO	NO	NO	OK	NO	NO
NC_007109	Rickettsia felis URRWXCal2	Missing	Missing	NO	OK	NO	NO	NO	NO	NO	NO	NO	NO	NO	NO	NO	NO	NO	NO	OK	NO	NO
NC_009900	Rickettsia massiliae MTU5	Missing	Missing	NO	OK	NO	NO	NO	NO	NO	NO	NO	NO	NO	NO	NO	NO	NO	NO	OK	NO	NO
NC_000963	Rickettsia prowazekii str. Madrid E	Missing	Missing	NO	OK	NO	NO	NO	NO	NO	NO	NO	NO	NO	NO	NO	NO	NO	NO	OK	NO	NO
NC_010263	Rickettsia rickettsii str. Iowa	Missing	Missing	NO	OK	NO	NO	NO	NO	NO	NO	NO	NO	NO	NO	NO	NO	NO	NO	OK	NO	NO
NC_009882	Rickettsia rickettsii str. 'Sheila Smith'	Missing	Missing	NO	OK	NO	NO	NO	NO	NO	NO	NO	NO	NO	NO	NO	NO	NO	NO	OK	NO	NO
NC_006142	Rickettsia typhi str. Wilmington	Missing	Missing	NO	OK	NO	NO	NO	NO	NO	NO	NO	NO	NO	NO	NO	NO	NO	NO	OK	NO	NO
NC_006905	Salmonella enterica subsp. enterica serovar Choleraesuis str. SC-B67	Present	Present	OK	OK	NO	OK	OK	OK	OK	OK	NO	OK	OK	OK	OK	OK	OK	OK	OK	OK	OK
NC_006511	Salmonella enterica subsp. enterica serovar Paratyphi A str. ATCC 9150	Present	Present	OK	OK	NO	OK	OK	OK	OK	OK	NO	NO	OK	OK	OK	OK	OK	OK	OK	OK	OK
NC_003198	Salmonella enterica subsp. enterica serovar Typhi str. CT18	Present	Present	OK	OK	NO	NO	OK	OK	OK	OK	NO	OK	OK	OK	OK	OK	OK	OK	OK	OK	OK
NC_004631	Salmonella enterica subsp. enterica serovar Typhi str. Ty2	Present	Present	OK	OK	NO	OK	OK	OK	OK	OK	NO	NO	OK	OK	OK	OK	OK	OK	OK	OK	OK
NC_003197	Salmonella typhimurium LT2	Present	Present	OK	OK	NO	OK	OK	OK	OK	OK	NO	OK	OK	OK	OK	OK	OK	OK	OK	OK	OK
NC_010658	Shigella boydii CDC 3083-94	Present	Present	OK	OK	NO	OK	OK	OK	OK	OK	NO	OK	OK	OK	OK	OK	OK	OK	OK	OK	OK
NC_007606	Shigella dysenteriae Sd197	Present	Present	OK	OK	NO	OK	OK	OK	OK	OK	NO	OK	OK	OK	OK	OK	OK	OK	OK	OK	OK
NC_004741	Shigella flexneri 2a str. 2457T	Present	Present	OK	OK	NO	OK	OK	OK	OK	OK	NO	NO	OK	OK	OK	OK	OK	OK	OK	OK	OK
NC_004337	Shigella flexneri 2a str. 301	Present	Present	OK	OK	NO	OK	OK	OK	OK	OK	NO	OK	OK	OK	OK	OK	OK	OK	OK	OK	OK
NC_008258	Shigella flexneri 5 str. 8401	Present	Present	OK	OK	NO	OK	OK	OK	OK	OK	NO	OK	OK	OK	OK	OK	OK	OK	OK	OK	OK
NC_007384	Shigella sonnei Ss046	Present	Present	OK	OK	NO	OK	OK	OK	OK	OK	NO	OK	OK	OK	OK	OK	OK	OK	OK	OK	OK
NC_007712	Sodalis glossinidius str. 'morsitans'	Present	Present	OK	OK	NO	NO	OK	OK	OK	NO	OK	OK	OK	OK	OK	OK	OK	OK	OK	OK	OK
NC_007622	Staphylococcus aureus RF122	Present	Present	OK	OK	NO	NO	OK	OK	OK	OK	NO	OK	OK	OK	OK	OK	OK	OK	OK	OK	OK
NC_002951	Staphylococcus aureus subsp. aureus COL	Present	Present	OK	OK	NO	NO	OK	OK	OK	OK	NO	OK	OK	OK	OK	OK	OK	OK	OK	OK	OK
NC_009632	Staphylococcus aureus subsp. aureus JH1	Present	Present	OK	OK	NO	NO	OK	OK	OK	OK	NO	OK	OK	OK	OK	OK	OK	OK	OK	OK	OK
NC_009487	Staphylococcus aureus subsp. aureus JH9	Present	Present	OK	OK	NO	NO	OK	OK	OK	OK	NO	OK	OK	OK	OK	OK	OK	OK	OK	OK	OK
NC_002952	Staphylococcus aureus subsp. aureus MRSA252	Present	Present	OK	OK	NO	NO	OK	OK	OK	OK	NO	OK	OK	OK	OK	OK	OK	OK	OK	OK	OK
NC_002953	Staphylococcus aureus subsp. aureus MSSA476	Present	Present	OK	OK	NO	NO	OK	OK	OK	OK	NO	OK	OK	OK	OK	OK	OK	OK	OK	OK	OK
NC_009782	Staphylococcus aureus subsp. aureus Mu3	Present	Present	OK	OK	NO	NO	OK	OK	OK	OK	NO	OK	OK	OK	OK	OK	OK	OK	OK	OK	OK
NC_002758	Staphylococcus aureus subsp. aureus Mu50	Present	Present	OK	OK	NO	NO	OK	OK	OK	OK	NO	OK	OK	OK	OK	OK	OK	OK	OK	OK	OK
NC_003923	Staphylococcus aureus subsp. aureus MW2	Present	Present	OK	OK	NO	NO	OK	OK	OK	OK	NO	OK	OK	OK	OK	OK	OK	OK	OK	OK	OK
NC_002745	Staphylococcus aureus subsp. aureus N315	Present	Present	OK	OK	NO	NO	OK	OK	OK	OK	NO	OK	OK	OK	OK	OK	OK	OK	OK	OK	OK
NC_007795	Staphylococcus aureus subsp. aureus NCTC 8325	Present	Present	OK	OK	NO	NO	OK	OK	OK	OK	NO	OK	OK	OK	OK	OK	OK	OK	OK	OK	OK
NC_004461	Staphylococcus epidermidis ATCC 12228	Present	Present	OK	OK	NO	NO	OK	OK	OK	OK	NO	OK	OK	OK	OK	OK	OK	OK	OK	OK	OK
NC_002976	Staphylococcus epidermidis RP62A	Present	Missing	NO	OK	NO	NO	OK	OK	OK	OK	NO	OK	OK	OK	OK	OK	OK	OK	OK	OK	OK
NC_007168	Staphylococcus haemolyticus JCSC1435	Present	Present	OK	OK	NO	OK	OK	OK	OK	OK	NO	NO	OK	OK	OK	OK	OK	OK	OK	OK	OK
NC_007350	Staphylococcus saprophyticus subsp. saprophyticus ATCC 15305	Present	Missing	NO	OK	NO	OK	OK	OK	OK	OK	NO	OK	OK	OK	OK	OK	OK	OK	OK	OK	OK
NC_004116	Streptococcus agalactiae 2603V/R	Present	Present	OK	OK	NO	OK	OK	OK	OK	OK	NO	OK	OK	OK	OK	OK	OK	OK	OK	OK	OK
NC_007432	Streptococcus agalactiae A909	Present	Present	OK	OK	NO	OK	OK	OK	OK	OK	NO	OK	OK	OK	OK	OK	OK	OK	OK	OK	OK
NC_004368	Streptococcus agalactiae NEM316	Present	Missing	NO	OK	NO	OK	NO	OK	NO	OK	NO	NO	NO	OK	OK	NO	OK	NO	OK	NO	OK
NC_009785	Streptococcus gordonii str. Challis substr. CH1	Missing	Present	OK	OK	NO	NO	OK	OK	OK	OK	NO	OK	OK	OK	NO	OK	OK	OK	OK	OK	OK
NC_004350	Streptococcus mutans UA159	Present	Present	OK	OK	NO	NO	OK	OK	OK	OK	NO	OK	OK	OK	OK	OK	OK	OK	OK	OK	OK
NC_002737	Streptococcus pyogenes M1 GAS	Present	Present	OK	OK	NO	OK	OK	OK	OK	OK	NO	OK	OK	OK	OK	OK	OK	OK	OK	OK	OK
NC_008022	Streptococcus pyogenes MGAS10270	Present	Present	OK	OK	NO	OK	OK	OK	OK	OK	NO	OK	OK	OK	OK	OK	OK	OK	OK	OK	OK
NC_006086	Streptococcus pyogenes MGAS10394	Present	Present	OK	OK	NO	OK	OK	OK	OK	OK	NO	OK	OK	OK	OK	OK	OK	OK	OK	OK	OK
NC_008024	Streptococcus pyogenes MGAS10750	Present	Present	OK	OK	NO	OK	OK	OK	OK	OK	NO	OK	OK	OK	OK	OK	OK	OK	OK	OK	OK
NC_008023	Streptococcus pyogenes MGAS2096	Present	Present	OK	OK	NO	OK	OK	OK	OK	OK	NO	OK	OK	OK	OK	OK	OK	OK	OK	OK	OK
NC_004070	Streptococcus pyogenes MGAS315	Present	Missing	NO	OK	NO	OK	OK	OK	OK	OK	NO	OK	OK	OK	OK	OK	OK	OK	OK	OK	OK
NC_007297	Streptococcus pyogenes MGAS5005	Present	Present	OK	OK	NO	OK	OK	OK	OK	OK	NO	OK	OK	OK	OK	OK	OK	OK	OK	OK	OK
NC_007296	Streptococcus pyogenes MGAS6180	Present	Present	OK	OK	NO	OK	OK	OK	OK	OK	NO	OK	OK	OK	OK	OK	OK	OK	OK	OK	OK
NC_003485	Streptococcus pyogenes MGAS8232	Present	Missing	NO	OK	NO	OK	OK	OK	OK	OK	NO	OK	OK	OK	OK	OK	OK	OK	OK	OK	OK
NC_008021	Streptococcus pyogenes MGAS9429	Present	Present	OK	OK	NO	OK	OK	OK	OK	OK	NO	OK	OK	OK	OK	OK	OK	OK	OK	OK	OK
NC_004606	Streptococcus pyogenes SSI-1	Present	Present	OK	OK	NO	OK	OK	OK	OK	OK	NO	OK	OK	OK	OK	OK	OK	OK	OK	OK	OK
NC_002967	Treponema denticola ATCC 35405	Present	Present	OK	OK	NO	OK	OK	OK	OK	OK	NO	OK	OK	OK	OK	OK	OK	OK	OK	OK	OK
NC_000919	Treponema pallidum subsp. pallidum str. Nichols	Missing	Missing	NO	NO	NO	OK	NO	NO	NO	NO	NO	NO	NO	NO	NO	NO	NO	NO	OK	NO	NO
NC_004572	Tropheryma whipplei str. Twist	Missing	Present	OK	NO	NO	NO	OK	OK	OK	NO	OK	NO	OK	OK	NO	OK	OK	OK	OK	OK	OK
NC_004551	Tropheryma whipplei TW08/27	Missing	Present	OK	NO	NO	NO	OK	OK	OK	NO	OK	NO	OK	OK	NO	OK	OK	OK	OK	OK	OK
NC_010503	Ureaplasma parvum serovar 3 str. ATCC 27815	Missing	Missing	NO	NO	NO	NO	NO	NO	NO	NO	NO	NO	NO	NO	NO	NO	NO	NO	NO	NO	NO
NC_008786	Verminephrobacter eiseniae EF01-2	Present	Present	OK	OK	NO	OK	OK	OK	OK	NO	OK	OK	OK	OK	OK	OK	OK	OK	OK	OK	OK
NC_006833	Wolbachia endosymbiont strain TRS of Brugia malayi	Missing	Missing	NO	NO	NO	NO	NO	NO	NO	NO	NO	NO	NO	NO	NO	NO	NO	NO	OK	NO	NO
NC_005090	Wolinella succinogenes DSM 1740	Present	Present	OK	OK	NO	NO	OK	OK	OK	NO	OK	NO	OK	OK	OK	OK	OK	OK	OK	OK	OK
NC_003919	Xanthomonas axonopodis pv. citri str. 306	Present	Present	OK	OK	NO	OK	OK	OK	OK	NO	OK	OK	OK	OK	OK	OK	OK	OK	OK	OK	OK
NC_007086	Xanthomonas campestris pv. campestris str. 8004	Present	Present	OK	OK	NO	OK	OK	OK	OK	NO	OK	OK	OK	OK	OK	OK	OK	OK	OK	OK	OK
NC_003902	Xanthomonas campestris pv. campestris str. ATCC 33913	Present	Present	OK	OK	NO	OK	OK	OK	OK	NO	OK	OK	OK	OK	OK	OK	OK	OK	OK	OK	OK
NC_007508	Xanthomonas campestris pv. vesicatoria str. 85-10	Present	Present	OK	OK	NO	OK	OK	OK	OK	NO	OK	OK	OK	OK	OK	OK	OK	OK	OK	OK	OK
NC_006834	Xanthomonas oryzae pv. oryzae KACC10331	Missing	Present	OK	OK	NO	NO	OK	OK	OK	NO	NO	NO	OK	OK	OK	OK	OK	OK	OK	OK	OK
NC_007705	Xanthomonas oryzae pv. oryzae MAFF 311018	Present	Present	OK	OK	NO	OK	OK	OK	OK	NO	OK	OK	OK	OK	OK	OK	OK	OK	OK	OK	OK
NC_010717	Xanthomonas oryzae pv. oryzae PXO99A	Present	Present	OK	OK	NO	OK	OK	OK	OK	NO	OK	OK	OK	OK	OK	OK	OK	OK	OK	OK	OK
NC_002488	Xylella fastidiosa 9a5c	Present	Present	OK	OK	NO	OK	OK	OK	OK	NO	OK	OK	OK	OK	OK	OK	OK	OK	OK	OK	OK
NC_010513	Xylella fastidiosa M12	Present	Present	OK	OK	NO	OK	OK	OK	OK	NO	OK	OK	OK	OK	OK	OK	OK	OK	OK	OK	OK
NC_004556	Xylella fastidiosa Temecula1	Present	Present	OK	OK	NO	OK	OK	OK	OK	NO	OK	OK	OK	OK	OK	OK	OK	OK	OK	OK	OK
