# Supplementary material for: Global genome analysis of the shikimic acid pathway reveals greater gene loss in host-associated than in free-living bacteria
Source: BMC Genomics. 2010 Nov 11;11:628. doi: 10.1186/1471-2164-11-628 (PMC3018139; doi:10.1186/1471-2164-11-628)
Supplement: Additional file 9 — Comparison of the distribution of the shikimic acid pathway in 33 Archaea using HMM and BioCyc database searching. [file 1471-2164-11-628-S9.XLS]

## Sheet: Archaea
ARCHAEA				enzyme 1				enzyme 2		enzyme 3			enzyme 4				enzyme 5		enzyme 6		enzyme 7
		Shikimate pathway complete		Biocyc	HMMER			Biocyc	HMMER	Biocyc	HMMER	HMMER	Biocyc	Biocyc	HMMER	HMMER	Biocyc	HMMER	Biocyc	HMMER	Biocyc	HMMER
Genome Accession number	Archaea organisms names	HMMER	BIOCYC	2.5.1.54	DAHP_synthase_1	DAHP_synthase_2	Aldolase	4.2.3.4	DHQ_synthase	4.2.1.10	DHquinase-I	DHquinase-II	1.1.1.282	1.1.1.25	Shikimate_dh_N	Shikimate_dh	2.7.1.71	SKI	2.5.1.19	EPSP_synthase	4.2.3.5	Chorismate_synthase
NC_000854	Aeropyrum pernix K1	Missing	Missing	OK	OK	NO	NO	OK	OK	NO	NO	NO	OK	OK	OK	OK	OK	NO	OK	OK	OK	OK
NC_000917.1	Archaeoglobus fulgidus DSM 4304	Missing	Missing	NO	NO	NO	NO	NO	OK	OK	OK	NO	NO	OK	OK	OK	OK	NO	OK	OK	OK	OK
NC_009954	Caldivirga maquilingensis IC-167	Missing	Present	OK	OK	NO	NO	OK	OK	OK	OK	NO	OK	OK	OK	OK	OK	NO	OK	OK	OK	OK
NC_009712.1	Candidatus Methanoregula boonei 6A8	Missing	Missing	NO	OK	NO	NO	OK	OK	OK	OK	NO	OK	OK	OK	OK	OK	OK	OK	OK	OK	NO
NC-006396.1	Haloarcula marismortui ATCC 43049	Missing	Missing	NO	OK	NO	NO	OK	OK	OK	OK	NO	OK	OK	OK	OK	OK	OK	OK	OK	OK	NO
NC_010364	Halobacterium salinarum R1	Missing	Missing	NO	OK	NO	NO	OK	OK	OK	OK	NO	OK	OK	OK	OK	OK	OK	OK	OK	OK	NO
NC_002607	Halobacterium sp. NRC-1	Missing	Missing	NO	OK	NO	NO	NO	OK	OK	OK	NO	OK	OK	OK	OK	OK	OK	OK	OK	OK	NO
NC_008212.1	Haloquadratum walsbyi DSM 16790	Missing	Missing	NO	OK	NO	NO	OK	OK	OK	OK	NO	OK	OK	OK	OK	OK	OK	OK	OK	OK	NO
NC_008818.1	Hyperthermus butylicus DSM 5456	Missing	Missing	NO	NO	NO	NO	NO	OK	NO	NO	NO	NO	NO	NO	OK	NO	NO	NO	NO	NO	NO
NC_009440	Metallosphaera sedula DSM 5348	Missing	Missing	OK	OK	NO	NO	OK	OK	NO	NO	NO	NO	NO	OK	OK	OK	NO	OK	OK	OK	OK
NC_007955.1	Methanococcoides burtonii DSM 6242	Missing	Missing	NO	NO	NO	NO	OK	OK	OK	OK	NO	OK	OK	OK	OK	OK	OK	OK	OK	OK	OK
NC_009635.1	Methanococcus aeolicus Nankai-3	Missing	Missing	NO	NO	NO	NO	OK	OK	OK	OK	NO	NO	OK	OK	OK	OK	NO	OK	OK	OK	OK
NC_009135.1	Methanococcus maripaludis C5	Missing	Missing	NO	NO	NO	NO	OK	OK	OK	OK	NO	NO	OK	OK	OK	OK	NO	OK	OK	OK	OK
NC_009975.1	Methanococcus maripaludis C6	Missing	Missing	NO	NO	NO	NO	OK	OK	OK	OK	NO	NO	OK	OK	OK	OK	NO	OK	OK	OK	OK
NC_005791.1	Methanococcus maripaludis S2	Missing	Missing	NO	NO	NO	NO	NO	OK	OK	OK	NO	NO	OK	OK	OK	OK	NO	OK	OK	OK	OK
NC_008942.1	Methanocorpusculum labreanum Z	Missing	Missing	NO	NO	NO	NO	OK	OK	NO	OK	NO	NO	OK	OK	OK	OK	NO	OK	OK	OK	OK
NC_009051.1	Methanoculleus marisnigri JR1	Missing	Missing	NO	NO	NO	NO	OK	OK	OK	OK	NO	OK	OK	OK	OK	OK	OK	OK	OK	OK	OK
NC_003551	Methanopyrus kandleri AV19	Missing	Missing	NO	NO	NO	NO	NO	OK	OK	OK	NO	NO	OK	OK	OK	OK	NO	OK	OK	OK	OK
NC_003552.1	Methanosarcina acetivorans C2A	Missing	Missing	NO	NO	NO	NO	NO	OK	OK	OK	NO	NO	OK	OK	OK	OK	OK	OK	OK	OK	OK
NC_000916	Methanothermobacter thermautotrophicus str. Delta H	Missing	Missing	NO	NO	NO	NO	NO	OK	OK	OK	NO	OK	OK	OK	OK	OK	NO	OK	OK	OK	OK
NC_003364.1	Pyrobaculum aerophilum str. IM2	Missing	Present	OK	OK	NO	NO	OK	OK	OK	OK	NO	NO	OK	OK	OK	OK	NO	OK	OK	OK	OK
NC_009376.1	Pyrobaculum arsenaticum DSM 13514	Missing	Present	OK	OK	NO	NO	OK	OK	OK	OK	NO	NO	OK	OK	OK	OK	NO	OK	NO	OK	OK
NC_008701	Pyrobaculum islandicum DSM 4184	Missing	Present	OK	OK	NO	NO	OK	OK	OK	OK	NO	OK	OK	OK	OK	OK	NO	OK	OK	OK	OK
NC_000868.1	Pyrococcus abyssi GE5	Present	Missing	OK	OK	NO	NO	OK	OK	OK	OK	NO	NO	OK	OK	OK	NO	OK	OK	OK	OK	OK
NC_003413.1	Pyrococcus furiosus DSM 3638	Missing	Missing	OK	OK	NO	NO	OK	OK	OK	OK	NO	NO	OK	OK	NO	NO	NO	OK	OK	OK	OK
NC_000961.1	Pyrococcus horikoshii OT3	Missing	Missing	NO	NO	NO	NO	NO	OK	NO	NO	NO	NO	NO	NO	NO	NO	OK	NO	NO	NO	NO
NC_009033	Staphylothermus marinus F1	Missing	Missing	NO	NO	NO	NO	OK	OK	NO	NO	NO	NO	NO	NO	NO	NO	NO	NO	NO	NO	NO
NC_007181	Sulfolobus acidocaldarius DSM 639	Missing	Missing	NO	OK	NO	NO	OK	OK	OK	NO	NO	NO	OK	OK	OK	OK	NO	OK	OK	OK	OK
NC_002754	Sulfolobus solfataricus P2	Missing	Missing	NO	OK	NO	NO	OK	OK	OK	NO	NO	NO	OK	OK	OK	NO	NO	OK	OK	OK	OK
NC_003106	Sulfolobus tokodaii str. 7	Missing	Missing	NO	OK	NO	NO	OK	OK	OK	NO	NO	OK	OK	OK	OK	OK	NO	OK	OK	OK	OK
NC_008698	Thermofilum pendens Hrk 5	Missing	Missing	NO	NO	NO	NO	OK	OK	NO	NO	NO	NO	NO	NO	NO	NO	NO	NO	NO	NO	NO
NC_002578	Thermoplasma acidophilum DSM 1728	Missing	Missing	NO	OK	NO	NO	NO	OK	OK	NO	NO	NO	OK	OK	OK	NO	NO	OK	NO	OK	OK
NC_002689	Thermoplasma volcanium GSS1	Missing	Present	OK	OK	NO	NO	OK	OK	OK	NO	NO	NO	OK	OK	OK	OK	NO	OK	OK	OK	OK
