# Supplementary material for: Global genome analysis of the shikimic acid pathway reveals greater gene loss in host-associated than in free-living bacteria
Source: BMC Genomics. 2010 Nov 11;11:628. doi: 10.1186/1471-2164-11-628 (PMC3018139; doi:10.1186/1471-2164-11-628)
Supplement: Additional file 10 — Genetic architecture of the shikimic acid pathway across a range of taxonomically different prokaryote genomes shows that the genes encoding the pathway are not clustered. [file 1471-2164-11-628-S10.XLS]

## Sheet: Feuil1
Taxonomy	Underlying group	Sub-group	bacteria names	Enzyme 1															Enzyme 2					Enzyme 3										Enzyme 4										Enzyme 5					Enzyme 6
				DAHP_synthase_1					DAHP_synthase_2					Aldolase					DHQ_synthase					DHquinase-I					DHquinase-II					Shikimate_dh_N					Shikimate_DH					SKI					EPSP_synthase
				Nucleotides position					Nucleotides position					Nucleotides position					Nucleotides position					Nucleotides position					Nucleotides position					Nucleotides position					Nucleotides position					Nucleotides position					Nucleotides position
Actinobacteria			Arthrobacter aurescens TC1	3625096..3626244					MISSING					4433775..4434410					2504705..2505796					MISSING					3699636..3700100					2507576..2508436					3158192..3158983					2505793..2506350					2901225..2902595
												392789			722501				73392			733675
								Underlapping (over 36 nucleotides) for Aro C and Aro E
			Salinispora tropica CNB-440	4091314..4092402					MISSING					MISSING					2114113..2115186					MISSING					2115183..2115614					2096919..2097746					407150..408517 (Checking the name)					2113497..2114000					4260939..4262240
						14573					113					1975700					168537
			Salinispora arenicola CNS-205	4493817..4494905					MISSING					3413064..3413669					2124955..2126028					MISSING					2126025..2126456					2099909..2100736					486568..487935 (Checking the name)					2124335..2124838					3702210..3703454
						22391					519					1286608					288541				787363
Bacteroidetes/Chlorobi			Chlorobaculum parvum NCIB 8327	2196085..2196945					MISSING					MISSING					1592104..1593180					MISSING					1248053..1248499					1803407..1804297					794131..795411 (Checking the name)					816598..817161					624346..625620
						162847				26889			363405				363405				210227				391788
			Candidatus Azobacteroides pseudotrichonymphae genomovar. CFP2	221842..222909					MISSING					MISSING					563277..564332					MISSING					447464..447883					819837..820589					MISSING					263069..263581					1103218..1104498
						40160			183883				115394				255505				144319				155246
			Chlorobium tepidum TLS	929466..930527					MISSING					MISSING					1318923..1320029					MISSING					1119217..1119663					1714662..1715549					1338547..1339827 (checking the name)					1318344..1318919					563665..564939
						364527				188690				198681						18518			4329
Cyanobacteria			Acaryochloris marina MBIC11017	5478530..5479591					MISSING					4938357..4939004					5431566..5432684					MISSING					1936500..1936949					3187183..3188061					5838559..5839860 (checking the name)					4693189..4693737					2307554..2308894
						825636				370605				878289				1505128					737829				492562				45846
			Cyanothece sp. PCC 7424	4948760..4949824					MISSING					1832723..1833361					5878424..5879527					MISSING					3866825..3867283					760394..761260					5750783..5752069 (chekcing the name)					2127217..2127771					4591542..4592888
						1071463					293856				497667				1240299					724259				355872				928600
			Cyanothece sp. PCC 8801	2352254..2353312					MISSING					4552413..4553078					4387578..4388678					MISSING					740399..740860					4645307..4646173					3801864..3803150 (Ckecking the name)					1004194..1004757					1092723..1094069
						263334				87966			615715				641382				1448552					584428				163735
			Synechococcus sp. CC9605	2476630..2477697					MISSING					MISSING					1360583..1361698					MISSING					494401..494841					2489194..2490063					1174430..1175728 (Checking the name)					2159661..2160260					1062259..1063584
						185954				567418				110846				184855				797963				316969
			Synechococcus sp. PCC 7002	1910084..1911139					MISSING					130653..131291					1179740..1180837					MISSING					2634114..2634557					1817536..1818399					1354941..1356218 (Checking the name)					2627598..2628158					175339..176679
						44048				1003061					174104				553866				317836				397529				5956
			Synechocystis sp. PCC 6803	334568..335623					MISSING					2971475..2972095					1643682..1644767					MISSING					903148..903606					3367417..3368289					1284660..1285943 (Checking the name)					259702..260271					2088680..2090023
						74298			568580				17943			362023				357739				443913				881452
Firmicutes	Bacillales		Bacillus amyloliquefaciens FZB42	2812974..2814050 (checking the name)					MISSING					1852570..1853205					2184525..2185613					799997..800758					MISSING					2514104..2514946					2642332..2643708 (Checking the name)					314413..314973					3506368..3507678
						485024				1051812					331320						327619				299104				692318
			Bacillus pumilus SAFR-032	2635575..2636651 (Checking the name)					MISSING					3227731..3228330					2049940..2051031					MISSING					2206200..2206643					2313054..2313896					2466518..2467885					287441..287998					3303118..3304425
						1761942							153997				106411				321679				591080				74788
	Clostridia		Alkaliphilus oremlandii OhILAs	1523471..1524259					MISSING					MISSING					1468139..1469230					2508812..2509579					MISSING					46667..47527					46667..47527					1727215..1727724					2758354..2759658
						1419456							54241			202956				781088				250079
Others			Deinococcus geothermalis DSM 11300	1671359..1672498 (checking the name)					MISSING					212717..213349					1841128..1842234					MISSING					1842281..1842766					1351688..1352770					2240116..2241213 (Checking the name)					1840599..1841141					1468680..1469963
						1138339					115910				202535				166780				173					47
																								Overlapping (over 13 nucleotides ) between Aro L/K and B
			Roseiflexus castenholzii DSM 13941	3305389..3306435 (Checking the name)					MISSING					MISSING					115318..116433					MISSING					4888956..4889429					4445878..4446729					2598556..2599833					113278..113799					1893908..1895203
						1519			1777475					703353				705556				1582521					117978
Proteobacteria	Others		Magnetococcus sp. MC-1	1919047..1919910 (Checking the name)					MISSING					MISSING					2950168..2951277					MISSING					800760..801230					23815..24675					4581560..4582825					93846..94439					1521163..1522422
						69171			706321				719933				396625				1030258					1597238
	alpha subdivision		Nitrobacter hamburgensis X14	1940812..1941675 (checking the name)					MISSING					MISSING					1088894..1090087					MISSING					2435440..2435910					1253631..1254488					1253631..1254488					541674..542348					316402..317691
						223983				308558				238662				163544				687181				493765
			Nitrobacter winogradskyi Nb-255	2004092..2004955 (Checking the name)					MISSING					MISSING					443296..444447					MISSING					1921173..1921643					3218479..3219318					3218479..3219319					442655..443299					275304..276593
						166062						263429				1212191					82449			1213524
	beta subdivision	Bordetella	Bordetella petrii DSM 12804	2873264..2874337 (Checking the name)					MISSING					968983..969627					5180127..5181203					MISSING					631564..631998					624887..625750					4802961..4804235 (Checking the name)					5181200..5181820					1963854..1965197
						6248			336985				994227				908067				312140				1993650
		Burkholderiaceae	Burkholderia phytofirmans PsJN	796121..797194 (Checking the name)					MISSING					3787713..3788354					4038575..4039660					MISSING					3856097..3856552					3849231..3850094					3965834..3967120 (Checking the name)					4039660..4040211					3387387..3388691
						2325667						263426				399022				60877			6003			182023
		Others	Acidovorax sp. JS42	3851405..3852523 (Checking the name)					MISSING					2158135..2158782					774275..775378					MISSING					1665406..1665852					3865861..3866709					898621..899931 (Checking the name)					168554..169090					799175..800527
						605185				23797			98364			765475				53057			438126				1692623
			Aromatoleum aromaticum EbN1	600583..601665 (Checking the name)					MISSING					MISSING					1328399..1329481					MISSING					874095..874586					1010777..1011616					688054..689310 (Checking the name)					1329469..1329996					534192..536132
						64451			86389			184785				453813						1482225
																		Overlapping over 12 nucleotides for both genes
	delta subdivision		Anaeromyxobacter sp. K	3393065..3394159 (Checking the name)					MISSING					MISSING					221470..222633					MISSING					222630..223100					219026..219862					1548024..1549364 (Checking the name)					220985..221473					217707..219029
																3169965
								Overlapping over 19 nucleotides for both genes
			Geobacter bemidjiensis Bem	2266317..2267390					MISSING					MISSING					1805977..1807065					MISSING					1808588..1809037					3007180..3008052					482440..483744 (Checking the name)					1805468..1805980					3749412..3750701
						1320380					163							457280				1482022
	epsilon subdivision		Sulfurovum sp. NBC37-1	1983882..1984682					MISSING					MISSING					1035951..1037003					MISSING					1065082..1065570					476607..477404					669813..671120 (Checking the name)					164373..164885					568176..569459
						311722				90772			466492				28079			918312				379159
	gamma subdivision	Enterobacteriales	Candidatus Blochmannia floridanus	208858..209943					MISSING					MISSING					640696..641790					MISSING					322066..322506					237684..238568					MISSING					641835..642392					419635..420936
						27741			83498			97129			134659				84028			45
		Others	Alcanivorax borkumensis SK2	1238406..1239479 (Checking the name)					MISSING					MISSING					2548565..2549644					MISSING					2294698..2295180					146772..147608					573722..574978 (Checking the name)					2549705..2550196					617117..618379
						42139			620027				441381				612747				253385				61
			Alkalilimnicola ehrlichei MLHE-1	316674..317750					MISSING					MISSING					3135684..3136778					MISSING					27880..28338					3209612..3210424					320211..321551 (Checking the name)					3135148..3135687					2523348..2524604
						288336				2461			1107686					1093011					610544
		Pseudomonadaceae	Cellvibrio japonicus Ueda107	1996371..1997438 (Checking the name)					MISSING					1575688..1576320					517026..518117					MISSING					3219939..3220385					4282100..4282930					787459..788832 (Checking the name)					516358..516882					760137..761423
						144			242020				26036			786856				420051				270799				950602
